# Supplementary material for: Diverse Genomic Traits Differentiate Sinking-Particle-Associated versus Free-Living Microbes throughout the Oligotrophic Open Ocean Water Column
Source: mBio. 2022 Jul 12;13(4):e01569-22. doi: 10.1128/mbio.01569-22 (PMC9426571; doi:10.1128/mbio.01569-22)
Supplement: TABLE S1 [file mbio.01569-22-st001.xlsx]

## Sheet: Supp_Table1
Supplementary Table 1. Sample descriptions and metadata of metagenomes.
Sample Name	Depth	Sample_Date	Sample_Type				Sample Name	Depth (m)	Sample_Date	Sample_Type
HSD00-20a-267-S2C010-0005	5	2014-11-22	FL_Shallow				Zehr-Net-Trap-63289-D1	150	2015-07-28	PA_Shallow
HSD00-20a-268-S2C004-0005	5	2014-12-16	FL_Shallow				Zehr-Net-Trap-63291-D2	150	2015-07-28	PA_Shallow
HSD00-20a-269-S2C004-0005	5	2015-02-24	FL_Shallow				Zehr-Net-Trap-63293-D3	150	2015-07-28	PA_Shallow
HSD00-20a-270-S2C007-0005	5	2015-03-03	FL_Shallow				Zehr-Net-Trap-63295-D4	150	2015-07-29	PA_Shallow
HSD00-20a-271-S2C004-0005	5	2015-04-21	FL_Shallow				Zehr-Net-Trap-63304-D5	150	2015-07-29	PA_Shallow
HSD00-20a-272-S2C005-0005	5	2015-05-23	FL_Shallow				Zehr-Net-Trap-63305-D6	150	2015-07-29	PA_Shallow
HSD00-20a-273-S2C005-0005	5	2015-06-19	FL_Shallow				ALOHA-2014-XVII-1-01	4000	2014-03-15	PA_Deep
HSD00-20a-274-S2C005-0005	5	2015-07-19	FL_Shallow				ALOHA-2014-XVII-1-02	4000	2014-03-27	PA_Deep
HSD00-20a-275-S2C004-0005	5	2015-08-12	FL_Shallow				ALOHA-2014-XVII-1-03	4000	2014-04-07	PA_Deep
HSD00-20a-277-S2C004-0005	5	2015-10-13	FL_Shallow				ALOHA-2014-XVII-1-04	4000	2014-04-19	PA_Deep
HSD00-20a-278-S2C003-0005	5	2014-11-13	FL_Shallow				ALOHA-2014-XVII-1-05	4000	2014-05-01	PA_Deep
HSD00-20a-279-S2C004-0005	5	2015-12-08	FL_Shallow				ALOHA-2014-XVII-1-06	4000	2014-05-12	PA_Deep
HSD00-20a-280-S2C004-0005	5	2016-01-12	FL_Shallow				ALOHA-2014-XVII-1-07	4000	2014-05-24	PA_Deep
HSD00-20a-281-S2C004-0005	5	2016-02-09	FL_Shallow				ALOHA-2014-XVII-1-08	4000	2014-06-05	PA_Deep
HSD00-20a-282-S2C004-0005	5	2016-03-08	FL_Shallow				ALOHA-2014-XVII-1-09	4000	2014-06-16	PA_Deep
HSD00-20a-283-S2C004-0005	5	2016-04-14	FL_Shallow				ALOHA-2014-XVII-1-10	4000	2014-06-28	PA_Deep
HSD00-20a-284-S2C002-0005	5	2016-05-28	FL_Shallow				ALOHA-2014-XVII-1-11	4000	2014-07-10	PA_Deep
HSD00-20a-285-S2C005-0005	5	2016-07-11	FL_Shallow				ALOHA-2014-XVII-1-12	4000	2014-07-21	PA_Deep
HSD00-20a-286-S2C003-0005	5	2016-08-09	FL_Shallow				ALOHA-2014-XVII-1-13	4000	2014-08-02	PA_Deep
HSD00-20a-287-S2C004-0005	5	2016-10-15	FL_Shallow				ALOHA-2014-XVII-1-14	4000	2014-08-14	PA_Deep
HSD00-20a-288-S2C003-0005	5	2016-11-26	FL_Shallow				ALOHA-2014-XVII-1-15	4000	2014-08-25	PA_Deep
HSD00-20a-289-S2C003-0005	5	2017-01-23	FL_Shallow				ALOHA-2014-XVII-1-16	4000	2014-09-06	PA_Deep
HSD00-20a-290-S2C005-0005	5	2017-02-22	FL_Shallow				ALOHA-2014-XVII-1-17	4000	2014-09-18	PA_Deep
HSD00-20a-291-S2C005-0005	5	2017-03-28	FL_Shallow				ALOHA-2014-XVII-1-18	4000	2014-09-29	PA_Deep
HSD00-20a-292-S2C004-0005	5	2017-03-25	FL_Shallow				ALOHA-2014-XVII-1-19	4000	2014-10-11	PA_Deep
HSD00-20a-293-S2C004-0005	5	2017-05-23	FL_Shallow				ALOHA-2014-XVII-1-20	4000	2014-10-23	PA_Deep
HSD00-20a-294-S2C004-0005	5	2017-06-20	FL_Shallow				ALOHA-2014-XVII-1-21	4000	2014-11-03	PA_Deep
HSD00-20a-295-S2C004-0005	5	2017-08-08	FL_Shallow				ALOHA-2015-XVIII-1-01	4000	2015-04-10	PA_Deep
HSD00-20a-296-S2C003-0005	5	2017-10-06	FL_Shallow				ALOHA-2015-XVIII-1-02	4000	2015-04-20	PA_Deep
HSD00-20a-297-S2C004-0005	5	2017-11-08	FL_Shallow				ALOHA-2015-XVIII-1-03	4000	2015-04-30	PA_Deep
HSD00-20a-267-S2C010-0025	25	2014-11-22	FL_Shallow				ALOHA-2015-XVIII-1-04	4000	2015-05-11	PA_Deep
HSD00-20a-268-S2C004-0025	25	2014-12-16	FL_Shallow				ALOHA-2015-XVIII-1-05	4000	2015-05-21	PA_Deep
HSD00-20a-269-S2C004-0025	25	2015-02-24	FL_Shallow				ALOHA-2015-XVIII-1-06	4000	2015-05-31	PA_Deep
HSD00-20a-270-S2C007-0025	25	2015-03-03	FL_Shallow				ALOHA-2015-XVIII-1-07	4000	2015-06-10	PA_Deep
HSD00-20a-271-S2C004-0025	25	2015-04-21	FL_Shallow				ALOHA-2015-XVIII-1-08	4000	2015-06-20	PA_Deep
HSD00-20a-272-S2C005-0025	25	2015-05-23	FL_Shallow				ALOHA-2015-XVIII-1-09	4000	2015-07-01	PA_Deep
HSD00-20a-273-S2C005-0025	25	2015-06-19	FL_Shallow				ALOHA-2015-XVIII-1-10	4000	2015-07-11	PA_Deep
HSD00-20a-274-S2C005-0025	25	2015-07-19	FL_Shallow				ALOHA-2015-XVIII-1-11	4000	2015-07-21	PA_Deep
HSD00-20a-275-S2C004-0025	25	2015-08-12	FL_Shallow				ALOHA-2015-XVIII-1-12	4000	2015-07-31	PA_Deep
HSD00-20a-277-S2C004-0025	25	2015-10-13	FL_Shallow				ALOHA-2015-XVIII-1-13	4000	2015-08-10	PA_Deep
HSD00-20a-278-S2C003-0025	25	2014-11-13	FL_Shallow				ALOHA-2015-XVIII-1-14	4000	2015-08-20	PA_Deep
HSD00-20a-279-S2C004-0025	25	2015-12-08	FL_Shallow				ALOHA-2015-XVIII-1-15	4000	2015-08-31	PA_Deep
HSD00-20a-280-S2C004-0025	25	2016-01-12	FL_Shallow				ALOHA-2015-XVIII-1-16	4000	2015-09-10	PA_Deep
HSD00-20a-281-S2C004-0025	25	2016-02-09	FL_Shallow				ALOHA-2015-XVIII-1-17	4000	2015-09-20	PA_Deep
HSD00-20a-282-S2C004-0025	25	2016-03-08	FL_Shallow				ALOHA-2015-XVIII-1-18	4000	2015-09-30	PA_Deep
HSD00-20a-283-S2C004-0025	25	2016-04-14	FL_Shallow				ALOHA-2015-XVIII-1-19	4000	2015-10-10	PA_Deep
HSD00-20a-284-S2C002-0025	25	2016-05-28	FL_Shallow				ALOHA-2015-XVIII-1-20	4000	2015-10-21	PA_Deep
HSD00-20a-285-S2C005-0025	25	2016-07-11	FL_Shallow				ALOHA-2015-XVIII-1-21	4000	2015-10-31	PA_Deep
HSD00-20a-286-S2C003-0025	25	2016-08-09	FL_Shallow				ALOHA-2016-XIX-1-01	4000	2016-06-01	PA_Deep
HSD00-20a-287-S2C004-0025	25	2016-10-15	FL_Shallow				ALOHA-2016-XIX-1-02	4000	2016-06-09	PA_Deep
HSD00-20a-288-S2C003-0025	25	2016-11-26	FL_Shallow				ALOHA-2016-XIX-1-03	4000	2016-06-17	PA_Deep
HSD00-20a-289-S2C003-0025	25	2017-01-23	FL_Shallow				ALOHA-2016-XIX-1-04	4000	2016-06-26	PA_Deep
HSD00-20a-290-S2C005-0025	25	2017-02-22	FL_Shallow				ALOHA-2016-XIX-1-05	4000	2016-07-04	PA_Deep
HSD00-20a-291-S2C005-0025	25	2017-03-28	FL_Shallow				ALOHA-2016-XIX-1-06	4000	2016-07-12	PA_Deep
HSD00-20a-292-S2C004-0025	25	2017-03-25	FL_Shallow				ALOHA-2016-XIX-1-07	4000	2016-07-20	PA_Deep
HSD00-20a-293-S2C004-0025	25	2017-05-23	FL_Shallow				ALOHA-2016-XIX-1-08	4000	2016-07-28	PA_Deep
HSD00-20a-294-S2C004-0025	25	2017-06-20	FL_Shallow				ALOHA-2016-XIX-1-09	4000	2016-08-06	PA_Deep
HSD00-20a-295-S2C004-0025	25	2017-08-08	FL_Shallow				ALOHA-2016-XIX-1-10	4000	2016-08-14	PA_Deep
HSD00-20a-296-S2C003-0025	25	2017-10-06	FL_Shallow				ALOHA-2016-XIX-1-11	4000	2016-08-22	PA_Deep
HSD00-20a-297-S2C004-0025	25	2017-11-08	FL_Shallow				ALOHA-2016-XIX-1-12	4000	2016-08-30	PA_Deep
HSD00-20a-267-S2C010-0045	45	2014-11-22	FL_Shallow				ALOHA-2016-XIX-1-13	4000	2016-09-07	PA_Deep
HSD00-20a-268-S2C004-0045	45	2014-12-16	FL_Shallow				ALOHA-2016-XIX-1-14	4000	2016-09-15	PA_Deep
HSD00-20a-269-S2C004-0045	45	2015-02-24	FL_Shallow				ALOHA-2016-XIX-1-15	4000	2016-09-24	PA_Deep
HSD00-20a-270-S2C007-0045	45	2015-03-03	FL_Shallow				ALOHA-2016-XIX-1-16	4000	2016-10-02	PA_Deep
HSD00-20a-271-S2C004-0045	45	2015-04-21	FL_Shallow				ALOHA-2016-XIX-1-17	4000	2016-10-10	PA_Deep
HSD00-20a-272-S2C005-0045	45	2015-05-23	FL_Shallow				ALOHA-2016-XIX-1-18	4000	2016-10-18	PA_Deep
HSD00-20a-273-S2C005-0045	45	2015-06-19	FL_Shallow				ALOHA-2016-XIX-1-19	4000	2016-10-26	PA_Deep
HSD00-20a-274-S2C005-0045	45	2015-07-19	FL_Shallow				ALOHA-2016-XIX-1-20	4000	2016-11-04	PA_Deep
HSD00-20a-275-S2C004-0045	45	2015-08-12	FL_Shallow				ALOHA-2016-XIX-1-21	4000	2016-11-12	PA_Deep
HSD00-20a-277-S2C004-0045	45	2015-10-13	FL_Shallow
HSD00-20a-278-S2C003-0045	45	2014-11-13	FL_Shallow
HSD00-20a-279-S2C004-0045	45	2015-12-08	FL_Shallow
HSD00-20a-280-S2C004-0045	45	2016-01-12	FL_Shallow
HSD00-20a-281-S2C004-0045	45	2016-02-09	FL_Shallow
HSD00-20a-282-S2C004-0045	45	2016-03-08	FL_Shallow
HSD00-20a-283-S2C004-0045	45	2016-04-14	FL_Shallow
HSD00-20a-284-S2C002-0045	45	2016-05-28	FL_Shallow
HSD00-20a-285-S2C005-0045	45	2016-07-11	FL_Shallow
HSD00-20a-286-S2C003-0045	45	2016-08-09	FL_Shallow
HSD00-20a-287-S2C004-0045	45	2016-10-15	FL_Shallow
HSD00-20a-288-S2C003-0045	45	2016-11-26	FL_Shallow
HSD00-20a-289-S2C003-0045	45	2017-01-23	FL_Shallow
HSD00-20a-290-S2C005-0045	45	2017-02-22	FL_Shallow
HSD00-20a-291-S2C005-0045	45	2017-03-28	FL_Shallow
HSD00-20a-292-S2C004-0045	45	2017-03-25	FL_Shallow
HSD00-20a-293-S2C004-0045	45	2017-05-23	FL_Shallow
HSD00-20a-294-S2C004-0045	45	2017-06-20	FL_Shallow
HSD00-20a-295-S2C004-0045	45	2017-08-08	FL_Shallow
HSD00-20a-296-S2C003-0045	45	2017-10-06	FL_Shallow
HSD00-20a-297-S2C004-0045	45	2017-11-08	FL_Shallow
HSD00-20a-267-S2C010-0075	75	2014-11-22	FL_Shallow
HSD00-20a-268-S2C004-0075	75	2014-12-16	FL_Shallow
HSD00-20a-269-S2C004-0075	75	2015-02-24	FL_Shallow
HSD00-20a-270-S2C007-0075	75	2015-03-03	FL_Shallow
HSD00-20a-271-S2C004-0075	75	2015-04-21	FL_Shallow
HSD00-20a-272-S2C005-0075	75	2015-05-23	FL_Shallow
HSD00-20a-273-S2C005-0075	75	2015-06-19	FL_Shallow
HSD00-20a-274-S2C005-0075	75	2015-07-19	FL_Shallow
HSD00-20a-275-S2C004-0075	75	2015-08-12	FL_Shallow
HSD00-20a-277-S2C004-0075	75	2015-10-13	FL_Shallow
HSD00-20a-278-S2C003-0075	75	2014-11-13	FL_Shallow
HSD00-20a-279-S2C004-0075	75	2015-12-08	FL_Shallow
HSD00-20a-280-S2C004-0075	75	2016-01-12	FL_Shallow
HSD00-20a-281-S2C004-0075	75	2016-02-09	FL_Shallow
HSD00-20a-282-S2C004-0075	75	2016-03-08	FL_Shallow
HSD00-20a-283-S2C004-0075	75	2016-04-14	FL_Shallow
HSD00-20a-284-S2C002-0075	75	2016-05-28	FL_Shallow
HSD00-20a-285-S2C005-0075	75	2016-07-11	FL_Shallow
HSD00-20a-286-S2C003-0075	75	2016-08-09	FL_Shallow
HSD00-20a-287-S2C004-0075	75	2016-10-15	FL_Shallow
HSD00-20a-288-S2C003-0075	75	2016-11-26	FL_Shallow
HSD00-20a-289-S2C003-0075	75	2017-01-23	FL_Shallow
HSD00-20a-291-S2C005-0075	75	2017-03-28	FL_Shallow
HSD00-20a-292-S2C004-0075	75	2017-03-25	FL_Shallow
HSD00-20a-293-S2C004-0075	75	2017-05-23	FL_Shallow
HSD00-20a-294-S2C004-0075	75	2017-06-20	FL_Shallow
HSD00-20a-295-S2C004-0075	75	2017-08-08	FL_Shallow
HSD00-20a-296-S2C003-0075	75	2017-10-06	FL_Shallow
HSD00-20a-297-S2C004-0075	75	2017-11-08	FL_Shallow
HSD00-20b-290-S2C005-0075	75	2017-02-22	FL_Shallow
HSD00-20a-267-S2C010-0100	100	2014-11-22	FL_Shallow
HSD00-20a-268-S2C009-0100	100	2014-12-17	FL_Shallow
HSD00-20a-269-S2C008-0100	100	2015-02-25	FL_Shallow
HSD00-20a-270-S2C009-0100	100	2015-03-03	FL_Shallow
HSD00-20a-271-S2C007-0100	100	2015-04-22	FL_Shallow
HSD00-20a-272-S2C008-0100	100	2015-05-24	FL_Shallow
HSD00-20a-273-S2C008-0100	100	2015-06-20	FL_Shallow
HSD00-20a-274-S2C008-0100	100	2015-07-20	FL_Shallow
HSD00-20a-275-S2C007-0100	100	2015-08-12	FL_Shallow
HSD00-20a-277-S2C007-0100	100	2015-10-14	FL_Shallow
HSD00-20a-278-S2C006-0100	100	2014-11-13	FL_Shallow
HSD00-20a-279-S2C007-0100	100	2015-12-08	FL_Shallow
HSD00-20a-280-S2C007-0100	100	2016-01-12	FL_Shallow
HSD00-20a-281-S2C007-0100	100	2016-02-09	FL_Shallow
HSD00-20a-282-S2C014-0100	100	2016-03-10	FL_Shallow
HSD00-20a-283-S2C007-0100	100	2016-04-14	FL_Shallow
HSD00-20a-284-S2C005-0100	100	2016-05-29	FL_Shallow
HSD00-20a-285-S2C007-0100	100	2016-07-11	FL_Shallow
HSD00-20a-286-S2C006-0100	100	2016-08-10	FL_Shallow
HSD00-20a-287-S2C007-0100	100	2016-10-16	FL_Shallow
HSD00-20a-288-S2C006-0100	100	2016-11-27	FL_Shallow
HSD00-20a-289-S2C006-0100	100	2017-01-24	FL_Shallow
HSD00-20a-290-S2C013-0100	100	2017-02-24	FL_Shallow
HSD00-20a-291-S2C014-0100	100	2017-03-29	FL_Shallow
HSD00-20a-292-S2C007-0100	100	2017-03-26	FL_Shallow
HSD00-20a-293-S2C007-0100	100	2017-05-23	FL_Shallow
HSD00-20a-294-S2C007-0100	100	2017-06-20	FL_Shallow
HSD00-20a-295-S2C007-0100	100	2017-08-09	FL_Shallow
HSD00-20a-296-S2C006-0100	100	2017-10-08	FL_Shallow
HSD00-20a-297-S2C007-0100	100	2017-11-08	FL_Shallow
HSD00-20a-267-S2C010-0125	125	2014-11-22	FL_Shallow
HSD00-20a-268-S2C009-0125	125	2014-12-17	FL_Shallow
HSD00-20a-269-S2C008-0125	125	2015-02-25	FL_Shallow
HSD00-20a-270-S2C009-0125	125	2015-03-03	FL_Shallow
HSD00-20a-271-S2C007-0125	125	2015-04-22	FL_Shallow
HSD00-20a-272-S2C008-0125	125	2015-05-24	FL_Shallow
HSD00-20a-273-S2C008-0125	125	2015-06-20	FL_Shallow
HSD00-20a-274-S2C008-0125	125	2015-07-20	FL_Shallow
HSD00-20a-275-S2C007-0125	125	2015-08-12	FL_Shallow
HSD00-20a-277-S2C007-0125	125	2015-10-14	FL_Shallow
HSD00-20a-278-S2C006-0125	125	2014-11-13	FL_Shallow
HSD00-20a-279-S2C007-0125	125	2015-12-08	FL_Shallow
HSD00-20a-280-S2C007-0125	125	2016-01-12	FL_Shallow
HSD00-20a-281-S2C007-0125	125	2016-02-09	FL_Shallow
HSD00-20a-282-S2C014-0125	125	2016-03-10	FL_Shallow
HSD00-20a-283-S2C007-0125	125	2016-04-14	FL_Shallow
HSD00-20a-284-S2C005-0125	125	2016-05-29	FL_Shallow
HSD00-20a-285-S2C007-0125	125	2016-07-11	FL_Shallow
HSD00-20a-286-S2C006-0125	125	2016-08-10	FL_Shallow
HSD00-20a-287-S2C007-0125	125	2016-10-16	FL_Shallow
HSD00-20a-288-S2C006-0125	125	2016-11-27	FL_Shallow
HSD00-20a-289-S2C006-0125	125	2017-01-24	FL_Shallow
HSD00-20a-290-S2C013-0125	125	2017-02-24	FL_Shallow
HSD00-20a-291-S2C014-0125	125	2017-03-29	FL_Shallow
HSD00-20a-292-S2C007-0125	125	2017-03-26	FL_Shallow
HSD00-20a-293-S2C007-0125	125	2017-05-23	FL_Shallow
HSD00-20a-294-S2C007-0125	125	2017-06-20	FL_Shallow
HSD00-20a-295-S2C007-0125	125	2017-08-09	FL_Shallow
HSD00-20a-296-S2C006-0125	125	2017-10-08	FL_Shallow
HSD00-20a-297-S2C007-0125	125	2017-11-08	FL_Shallow
HSD00-20a-267-S2C010-0150	150	2014-11-22	FL_Shallow
HSD00-20a-268-S2C009-0150	150	2014-12-17	FL_Shallow
HSD00-20a-269-S2C008-0150	150	2015-02-25	FL_Shallow
HSD00-20a-270-S2C009-0150	150	2015-03-03	FL_Shallow
HSD00-20a-271-S2C007-0150	150	2015-04-22	FL_Shallow
HSD00-20a-272-S2C008-0150	150	2015-05-24	FL_Shallow
HSD00-20a-273-S2C008-0150	150	2015-06-20	FL_Shallow
HSD00-20a-274-S2C008-0150	150	2015-07-20	FL_Shallow
HSD00-20a-275-S2C007-0150	150	2015-08-12	FL_Shallow
HSD00-20a-277-S2C007-0150	150	2015-10-14	FL_Shallow
HSD00-20a-278-S2C006-0150	150	2014-11-13	FL_Shallow
HSD00-20a-279-S2C007-0150	150	2015-12-08	FL_Shallow
HSD00-20a-280-S2C007-0150	150	2016-01-12	FL_Shallow
HSD00-20a-281-S2C007-0150	150	2016-02-09	FL_Shallow
HSD00-20a-282-S2C014-0150	150	2016-03-10	FL_Shallow
HSD00-20a-283-S2C007-0150	150	2016-04-14	FL_Shallow
HSD00-20a-284-S2C005-0150	150	2016-05-29	FL_Shallow
HSD00-20a-285-S2C007-0150	150	2016-07-11	FL_Shallow
HSD00-20a-286-S2C006-0150	150	2016-08-10	FL_Shallow
HSD00-20a-287-S2C007-0150	150	2016-10-16	FL_Shallow
HSD00-20a-288-S2C006-0150	150	2016-11-27	FL_Shallow
HSD00-20a-289-S2C006-0150	150	2017-01-24	FL_Shallow
HSD00-20a-290-S2C013-0150	150	2017-02-24	FL_Shallow
HSD00-20a-291-S2C014-0150	150	2017-03-29	FL_Shallow
HSD00-20a-292-S2C007-0150	150	2017-03-26	FL_Shallow
HSD00-20a-293-S2C007-0150	150	2017-05-23	FL_Shallow
HSD00-20a-294-S2C007-0150	150	2017-06-20	FL_Shallow
HSD00-20a-295-S2C007-0150	150	2017-08-09	FL_Shallow
HSD00-20a-296-S2C006-0150	150	2017-10-08	FL_Shallow
HSD00-20a-297-S2C007-0150	150	2017-11-08	FL_Shallow
HSD00-20a-267-S2C010-0175	175	2014-11-22	FL_Mid
HSD00-20a-268-S2C009-0175	175	2014-12-17	FL_Mid
HSD00-20a-269-S2C008-0175	175	2015-02-25	FL_Mid
HSD00-20a-270-S2C009-0175	175	2015-03-03	FL_Mid
HSD00-20a-271-S2C007-0175	175	2015-04-22	FL_Mid
HSD00-20a-272-S2C008-0175	175	2015-05-24	FL_Mid
HSD00-20a-273-S2C008-0175	175	2015-06-20	FL_Mid
HSD00-20a-274-S2C008-0175	175	2015-07-20	FL_Mid
HSD00-20a-275-S2C007-0175	175	2015-08-12	FL_Mid
HSD00-20a-277-S2C007-0175	175	2015-10-14	FL_Mid
HSD00-20a-278-S2C006-0175	175	2014-11-13	FL_Mid
HSD00-20a-279-S2C007-0175	175	2015-12-08	FL_Mid
HSD00-20a-280-S2C007-0175	175	2016-01-12	FL_Mid
HSD00-20a-281-S2C007-0175	175	2016-02-09	FL_Mid
HSD00-20a-282-S2C014-0175	175	2016-03-10	FL_Mid
HSD00-20a-283-S2C007-0175	175	2016-04-14	FL_Mid
HSD00-20a-284-S2C005-0175	175	2016-05-29	FL_Mid
HSD00-20a-285-S2C007-0175	175	2016-07-11	FL_Mid
HSD00-20a-286-S2C006-0175	175	2016-08-10	FL_Mid
HSD00-20a-287-S2C007-0175	175	2016-10-16	FL_Mid
HSD00-20a-288-S2C006-0175	175	2016-11-27	FL_Mid
HSD00-20a-289-S2C006-0175	175	2017-01-24	FL_Mid
HSD00-20a-290-S2C013-0175	175	2017-02-24	FL_Mid
HSD00-20a-291-S2C014-0175	175	2017-03-29	FL_Mid
HSD00-20a-292-S2C007-0175	175	2017-03-26	FL_Mid
HSD00-20a-293-S2C007-0175	175	2017-05-23	FL_Mid
HSD00-20a-294-S2C007-0175	175	2017-06-20	FL_Mid
HSD00-20a-295-S2C007-0175	175	2017-08-09	FL_Mid
HSD00-20a-296-S2C006-0175	175	2017-10-08	FL_Mid
HSD00-20a-297-S2C007-0175	175	2017-11-08	FL_Mid
HSD00-20a-267-S2C012-0200	200	2014-11-22	FL_Mid
HSD00-20a-268-S2C011-0200	200	2014-12-17	FL_Mid
HSD00-20a-269-S2C010-0200	200	2015-02-25	FL_Mid
HSD00-20a-271-S2C009-0200	200	2015-04-22	FL_Mid
HSD00-20a-272-S2C010-0200	200	2015-05-24	FL_Mid
HSD00-20a-273-S2C010-0200	200	2015-06-20	FL_Mid
HSD00-20a-274-S2C011-0200	200	2015-07-20	FL_Mid
HSD00-20a-275-S2C009-0200	200	2015-08-13	FL_Mid
HSD00-20a-277-S2C009-0200	200	2015-10-14	FL_Mid
HSD00-20a-278-S2C008-0200	200	2015-11-14	FL_Mid
HSD00-20a-279-S2C009-0200	200	2015-12-08	FL_Mid
HSD00-20a-280-S2C009-0200	200	2016-01-13	FL_Mid
HSD00-20a-281-S2C009-0200	200	2016-02-10	FL_Mid
HSD00-20a-282-S2C006-0200	200	2016-03-09	FL_Mid
HSD00-20a-283-S2C009-0200	200	2016-04-15	FL_Mid
HSD00-20a-284-S2C007-0200	200	2016-05-29	FL_Mid
HSD00-20a-285-S2C009-0200	200	2016-07-12	FL_Mid
HSD00-20a-286-S2C008-0200	200	2016-08-10	FL_Mid
HSD00-20a-287-S2C009-0200	200	2016-10-16	FL_Mid
HSD00-20a-288-S2C008-0200	200	2016-11-27	FL_Mid
HSD00-20a-289-S2C008-0200	200	2017-01-24	FL_Mid
HSD00-20a-290-S2C008-0200	200	2017-02-23	FL_Mid
HSD00-20a-291-S2C009-0200	200	2017-03-29	FL_Mid
HSD00-20a-292-S2C009-0200	200	2017-03-26	FL_Mid
HSD00-20a-293-S2C009-0200	200	2017-05-24	FL_Mid
HSD00-20a-294-S2C009-0200	200	2017-06-21	FL_Mid
HSD00-20a-295-S2C009-0200	200	2017-08-09	FL_Mid
HSD00-20a-296-S2C008-0200	200	2017-10-08	FL_Mid
HSD00-20a-297-S2C009-0200	200	2017-11-09	FL_Mid
HSD00-20a-267-S2C012-0225	225	2014-11-22	FL_Mid
HSD00-20a-268-S2C011-0225	225	2014-12-17	FL_Mid
HSD00-20a-269-S2C010-0225	225	2015-02-25	FL_Mid
HSD00-20a-271-S2C009-0225	225	2015-04-22	FL_Mid
HSD00-20a-272-S2C010-0225	225	2015-05-24	FL_Mid
HSD00-20a-273-S2C010-0225	225	2015-06-20	FL_Mid
HSD00-20a-274-S2C010-0225	225	2015-07-20	FL_Mid
HSD00-20a-275-S2C009-0225	225	2015-08-13	FL_Mid
HSD00-20a-277-S2C009-0225	225	2015-10-14	FL_Mid
HSD00-20a-278-S2C008-0225	225	2015-11-14	FL_Mid
HSD00-20a-279-S2C009-0225	225	2015-12-08	FL_Mid
HSD00-20a-280-S2C009-0225	225	2016-01-13	FL_Mid
HSD00-20a-281-S2C009-0225	225	2016-02-10	FL_Mid
HSD00-20a-282-S2C006-0225	225	2016-03-09	FL_Mid
HSD00-20a-283-S2C009-0225	225	2016-04-15	FL_Mid
HSD00-20a-284-S2C007-0225	225	2016-05-29	FL_Mid
HSD00-20a-285-S2C009-0225	225	2016-07-12	FL_Mid
HSD00-20a-286-S2C008-0225	225	2016-08-10	FL_Mid
HSD00-20a-287-S2C009-0225	225	2016-10-16	FL_Mid
HSD00-20a-288-S2C008-0225	225	2016-11-27	FL_Mid
HSD00-20a-289-S2C008-0225	225	2017-01-24	FL_Mid
HSD00-20a-290-S2C008-0225	225	2017-02-23	FL_Mid
HSD00-20a-291-S2C009-0225	225	2017-03-29	FL_Mid
HSD00-20a-292-S2C009-0225	225	2017-03-26	FL_Mid
HSD00-20a-293-S2C009-0225	225	2017-05-24	FL_Mid
HSD00-20a-294-S2C009-0225	225	2017-06-21	FL_Mid
HSD00-20a-295-S2C009-0225	225	2017-08-09	FL_Mid
HSD00-20a-296-S2C008-0225	225	2017-10-08	FL_Mid
HSD00-20a-297-S2C009-0225	225	2017-11-09	FL_Mid
HSD00-20a-267-S2C012-0250	250	2014-11-22	FL_Mid
HSD00-20a-268-S2C011-0250	250	2014-12-17	FL_Mid
HSD00-20a-269-S2C010-0250	250	2015-02-25	FL_Mid
HSD00-20a-271-S2C009-0250	250	2015-04-22	FL_Mid
HSD00-20a-272-S2C010-0250	250	2015-05-24	FL_Mid
HSD00-20a-273-S2C010-0250	250	2015-06-20	FL_Mid
HSD00-20a-274-S2C010-0250	250	2015-07-20	FL_Mid
HSD00-20a-275-S2C009-0250	250	2015-08-13	FL_Mid
HSD00-20a-277-S2C009-0250	250	2015-10-14	FL_Mid
HSD00-20a-278-S2C008-0250	250	2015-11-14	FL_Mid
HSD00-20a-279-S2C009-0250	250	2015-12-08	FL_Mid
HSD00-20a-280-S2C009-0250	250	2016-01-13	FL_Mid
HSD00-20a-281-S2C009-0250	250	2016-02-10	FL_Mid
HSD00-20a-282-S2C006-0250	250	2016-03-09	FL_Mid
HSD00-20a-283-S2C009-0250	250	2016-04-15	FL_Mid
HSD00-20a-284-S2C007-0250	250	2016-05-29	FL_Mid
HSD00-20a-285-S2C009-0250	250	2016-07-12	FL_Mid
HSD00-20a-286-S2C008-0250	250	2016-08-10	FL_Mid
HSD00-20a-287-S2C009-0250	250	2016-10-16	FL_Mid
HSD00-20a-288-S2C008-0250	250	2016-11-27	FL_Mid
HSD00-20a-289-S2C008-0250	250	2017-01-24	FL_Mid
HSD00-20a-290-S2C008-0250	250	2017-02-23	FL_Mid
HSD00-20a-291-S2C009-0250	250	2017-03-29	FL_Mid
HSD00-20a-292-S2C009-0250	250	2017-03-26	FL_Mid
HSD00-20a-293-S2C009-0250	250	2017-05-24	FL_Mid
HSD00-20a-294-S2C009-0250	250	2017-06-21	FL_Mid
HSD00-20a-295-S2C009-0250	250	2017-08-09	FL_Mid
HSD00-20a-296-S2C008-0250	250	2017-10-08	FL_Mid
HSD00-20a-297-S2C009-0250	250	2017-11-09	FL_Mid
HSD00-20a-267-S2C012-0275	275	2014-11-22	FL_Mid
HSD00-20a-268-S2C011-0275	275	2014-12-17	FL_Mid
HSD00-20a-269-S2C010-0275	275	2015-02-25	FL_Mid
HSD00-20a-271-S2C009-0275	275	2015-04-22	FL_Mid
HSD00-20a-272-S2C010-0275	275	2015-05-24	FL_Mid
HSD00-20a-273-S2C010-0275	275	2015-06-20	FL_Mid
HSD00-20a-274-S2C010-0275	275	2015-07-20	FL_Mid
HSD00-20a-275-S2C009-0275	275	2015-08-13	FL_Mid
HSD00-20a-277-S2C009-0275	275	2015-10-14	FL_Mid
HSD00-20a-278-S2C008-0275	275	2015-11-14	FL_Mid
HSD00-20a-279-S2C009-0275	275	2015-12-08	FL_Mid
HSD00-20a-280-S2C009-0275	275	2016-01-13	FL_Mid
HSD00-20a-281-S2C009-0275	275	2016-02-10	FL_Mid
HSD00-20a-282-S2C006-0275	275	2016-03-09	FL_Mid
HSD00-20a-283-S2C009-0275	275	2016-04-15	FL_Mid
HSD00-20a-284-S2C007-0275	275	2016-05-29	FL_Mid
HSD00-20a-285-S2C009-0275	275	2016-07-12	FL_Mid
HSD00-20a-286-S2C011-0275	275	2016-08-10	FL_Mid
HSD00-20a-287-S2C009-0275	275	2016-10-16	FL_Mid
HSD00-20a-288-S2C008-0275	275	2016-11-27	FL_Mid
HSD00-20a-289-S2C008-0275	275	2017-01-24	FL_Mid
HSD00-20a-290-S2C008-0275	275	2017-02-23	FL_Mid
HSD00-20a-291-S2C009-0275	275	2017-03-29	FL_Mid
HSD00-20a-292-S2C009-0275	275	2017-03-26	FL_Mid
HSD00-20a-293-S2C009-0275	275	2017-05-24	FL_Mid
HSD00-20a-294-S2C009-0275	275	2017-06-21	FL_Mid
HSD00-20a-295-S2C009-0275	275	2017-08-09	FL_Mid
HSD00-20a-296-S2C008-0275	275	2017-10-08	FL_Mid
HSD00-20a-297-S2C009-0275	275	2017-11-09	FL_Mid
HSD00-20a-267-S2C013-0300	300	2014-11-22	FL_Mid
HSD00-20a-268-S2C007-0300	300	2014-12-17	FL_Mid
HSD00-20a-269-S2C012-0300	300	2015-02-25	FL_Mid
HSD00-20a-270-S2C010-0300	300	2015-03-03	FL_Mid
HSD00-20a-271-S2C012-0300	300	2015-04-22	FL_Mid
HSD00-20a-272-S2C013-0300	300	2015-05-24	FL_Mid
HSD00-20a-273-S2C013-0400	300	2015-06-20	FL_Mid
HSD00-20a-274-S2C013-0300	300	2015-07-20	FL_Mid
HSD00-20a-275-S2C012-0300	300	2015-08-13	FL_Mid
HSD00-20a-277-S2C012-0300	300	2015-10-14	FL_Mid
HSD00-20a-278-S2C011-0300	300	2015-11-14	FL_Mid
HSD00-20a-279-S2C012-0300	300	2015-12-09	FL_Mid
HSD00-20a-280-S2C012-0300	300	2016-01-13	FL_Mid
HSD00-20a-281-S2C012-0300	300	2016-02-10	FL_Mid
HSD00-20a-282-S2C012-0300	300	2016-03-09	FL_Mid
HSD00-20a-283-S2C012-0300	300	2016-04-15	FL_Mid
HSD00-20a-284-S2C010-0300	300	2016-05-29	FL_Mid
HSD00-20a-285-S2C012-0300	300	2016-07-12	FL_Mid
HSD00-20a-286-S2C011-0300	300	2016-08-10	FL_Mid
HSD00-20a-287-S2C012-0300	300	2016-10-16	FL_Mid
HSD00-20a-288-S2C011-0300	300	2016-11-27	FL_Mid
HSD00-20a-289-S2C011-0300	300	2017-01-24	FL_Mid
HSD00-20a-290-S2C010-0300	300	2017-02-23	FL_Mid
HSD00-20a-291-S2C012-0300	300	2017-03-29	FL_Mid
HSD00-20a-292-S2C012-0300	300	2017-03-26	FL_Mid
HSD00-20a-293-S2C012-0300	300	2017-05-24	FL_Mid
HSD00-20a-294-S2C012-0300	300	2017-06-21	FL_Mid
HSD00-20a-295-S2C012-0300	300	2017-08-09	FL_Mid
HSD00-20a-296-S2C011-0300	300	2017-10-08	FL_Mid
HSD00-20a-297-S2C012-0300	300	2017-11-09	FL_Mid
HSD00-20a-267-S2C013-0400	400	2014-11-22	FL_Mid
HSD00-20a-268-S2C007-0400	400	2014-12-17	FL_Mid
HSD00-20a-269-S2C012-0400	400	2015-02-25	FL_Mid
HSD00-20a-270-S2C010-0400	400	2015-03-03	FL_Mid
HSD00-20a-271-S2C012-0400	400	2015-04-22	FL_Mid
HSD00-20a-272-S2C013-0400	400	2015-05-24	FL_Mid
HSD00-20a-273-S2C013-0300	400	2015-06-20	FL_Mid
HSD00-20a-274-S2C013-0400	400	2015-07-20	FL_Mid
HSD00-20a-275-S2C012-0400	400	2015-08-13	FL_Mid
HSD00-20a-277-S2C012-0400	400	2015-10-14	FL_Mid
HSD00-20a-278-S2C011-0400	400	2015-11-14	FL_Mid
HSD00-20a-279-S2C012-0400	400	2015-12-09	FL_Mid
HSD00-20a-280-S2C012-0400	400	2016-01-13	FL_Mid
HSD00-20a-281-S2C012-0400	400	2016-02-10	FL_Mid
HSD00-20a-282-S2C012-0400	400	2016-03-09	FL_Mid
HSD00-20a-283-S2C012-0400	400	2016-04-15	FL_Mid
HSD00-20a-284-S2C010-0400	400	2016-05-29	FL_Mid
HSD00-20a-285-S2C012-0400	400	2016-07-12	FL_Mid
HSD00-20a-286-S2C011-0400	400	2016-08-10	FL_Mid
HSD00-20a-287-S2C012-0400	400	2016-10-16	FL_Mid
HSD00-20a-288-S2C011-0400	400	2016-11-27	FL_Mid
HSD00-20a-289-S2C011-0400	400	2017-01-24	FL_Mid
HSD00-20a-290-S2C010-0400	400	2017-02-23	FL_Mid
HSD00-20a-291-S2C012-0400	400	2017-03-29	FL_Mid
HSD00-20a-292-S2C012-0400	400	2017-03-26	FL_Mid
HSD00-20a-293-S2C012-0400	400	2017-05-24	FL_Mid
HSD00-20a-294-S2C012-0400	400	2017-06-21	FL_Mid
HSD00-20a-295-S2C012-0400	400	2017-08-09	FL_Mid
HSD00-20a-296-S2C011-0400	400	2017-10-08	FL_Mid
HSD00-20a-297-S2C012-0400	400	2017-11-09	FL_Mid
HSD00-20a-267-S2C013-0500	500	2014-11-22	FL_Mid
HSD00-20a-268-S2C007-0500	500	2014-12-17	FL_Mid
HSD00-20a-269-S2C012-0500	500	2015-02-25	FL_Mid
HSD00-20a-270-S2C010-0500	500	2015-03-03	FL_Mid
HSD00-20a-271-S2C012-0500	500	2015-04-22	FL_Mid
HSD00-20a-272-S2C013-0500	500	2015-05-24	FL_Mid
HSD00-20a-273-S2C013-0500	500	2015-06-20	FL_Mid
HSD00-20a-274-S2C013-0500	500	2015-07-20	FL_Mid
HSD00-20a-275-S2C012-0500	500	2015-08-13	FL_Mid
HSD00-20a-277-S2C012-0500	500	2015-10-14	FL_Mid
HSD00-20a-278-S2C011-0500	500	2015-11-14	FL_Mid
HSD00-20a-279-S2C012-0500	500	2015-12-09	FL_Mid
HSD00-20a-280-S2C012-0500	500	2016-01-13	FL_Mid
HSD00-20a-281-S2C012-0500	500	2016-02-10	FL_Mid
HSD00-20a-282-S2C012-0500	500	2016-03-09	FL_Mid
HSD00-20a-283-S2C012-0500	500	2016-04-15	FL_Mid
HSD00-20a-284-S2C010-0500	500	2016-05-29	FL_Mid
HSD00-20a-285-S2C012-0500	500	2016-07-12	FL_Mid
HSD00-20a-286-S2C011-0500	500	2016-08-10	FL_Mid
HSD00-20a-287-S2C012-0500	500	2016-10-16	FL_Mid
HSD00-20a-288-S2C011-0500	500	2016-11-27	FL_Mid
HSD00-20a-289-S2C011-0500	500	2017-01-24	FL_Mid
HSD00-20a-290-S2C010-0500	500	2017-02-23	FL_Mid
HSD00-20a-291-S2C012-0500	500	2017-03-29	FL_Mid
HSD00-20a-292-S2C012-0500	500	2017-03-26	FL_Mid
HSD00-20a-293-S2C012-0500	500	2017-05-24	FL_Mid
HSD00-20a-294-S2C012-0500	500	2017-06-21	FL_Mid
HSD00-20a-295-S2C012-0500	500	2017-08-09	FL_Mid
HSD00-20a-296-S2C011-0500	500	2017-10-08	FL_Mid
HSD00-20a-297-S2C012-0500	500	2017-11-09	FL_Mid
HSD00-20a-267-S2C013-0770	770	2014-11-22	FL_Mid
HSD00-20a-268-S2C007-0770	770	2014-12-17	FL_Mid
HSD00-20a-269-S2C012-0770	770	2015-02-25	FL_Mid
HSD00-20a-270-S2C010-0770	770	2015-03-03	FL_Mid
HSD00-20a-271-S2C012-0770	770	2015-04-22	FL_Mid
HSD00-20a-272-S2C013-0770	770	2015-05-24	FL_Mid
HSD00-20a-273-S2C013-0770	770	2015-06-21	FL_Mid
HSD00-20a-274-S2C013-0770	770	2015-07-20	FL_Mid
HSD00-20a-275-S2C012-0770	770	2015-08-13	FL_Mid
HSD00-20a-277-S2C012-0770	770	2015-10-14	FL_Mid
HSD00-20a-278-S2C011-0770	770	2015-11-14	FL_Mid
HSD00-20a-279-S2C012-0770	770	2015-12-09	FL_Mid
HSD00-20a-280-S2C012-0770	770	2016-01-13	FL_Mid
HSD00-20a-281-S2C012-0770	770	2016-02-10	FL_Mid
HSD00-20a-282-S2C012-0770	770	2016-03-09	FL_Mid
HSD00-20a-283-S2C012-0770	770	2016-04-15	FL_Mid
HSD00-20a-284-S2C010-0770	770	2016-05-29	FL_Mid
HSD00-20a-285-S2C012-0770	770	2016-07-12	FL_Mid
HSD00-20a-286-S2C011-0770	770	2016-08-10	FL_Mid
HSD00-20a-287-S2C012-0770	770	2016-10-16	FL_Mid
HSD00-20a-288-S2C011-0770	770	2016-11-27	FL_Mid
HSD00-20a-289-S2C011-0770	770	2017-01-24	FL_Mid
HSD00-20a-290-S2C010-0770	770	2017-02-23	FL_Mid
HSD00-20a-291-S2C012-0770	770	2017-03-29	FL_Mid
HSD00-20a-292-S2C012-0770	770	2017-03-26	FL_Mid
HSD00-20a-293-S2C012-0770	770	2017-05-24	FL_Mid
HSD00-20a-294-S2C012-0770	770	2017-06-21	FL_Mid
HSD00-20a-295-S2C012-0770	770	2017-08-09	FL_Mid
HSD00-20a-296-S2C011-0770	770	2017-10-08	FL_Mid
HSD00-20a-297-S2C012-0770	770	2017-11-09	FL_Mid
HSD00-20a-267-S2C015-1000	1000	2014-11-23	FL_Mid
HSD00-20a-268-S2C014-1000	1000	2014-12-18	FL_Mid
HSD00-20a-269-S2C015-1000	1000	2015-02-26	FL_Mid
HSD00-20a-271-S2C015-1000	1000	2015-04-23	FL_Mid
HSD00-20a-272-S2C016-1000	1000	2015-05-25	FL_Mid
HSD00-20a-273-S2C016-1000	1000	2015-06-21	FL_Mid
HSD00-20a-274-S2C016-1000	1000	2015-07-21	FL_Mid
HSD00-20a-275-S2C015-1000	1000	2015-08-14	FL_Mid
HSD00-20a-277-S2C015-1000	1000	2015-10-15	FL_Mid
HSD00-20a-280-S2C015-1000	1000	2016-01-14	FL_Mid
HSD00-20a-281-S2C015-1000	1000	2016-02-11	FL_Mid
HSD00-20a-282-S2C008-1000	1000	2016-03-09	FL_Mid
HSD00-20a-283-S2C015-1000	1000	2016-04-15	FL_Mid
HSD00-20a-285-S2C015-1000	1000	2016-07-13	FL_Mid
HSD00-20a-286-S2C014-1000	1000	2016-08-11	FL_Mid
HSD00-20a-287-S2C015-1000	1000	2016-10-17	FL_Mid
HSD00-20a-288-S2C014-1000	1000	2016-11-28	FL_Mid
HSD00-20a-289-S2C014-1000	1000	2017-01-25	FL_Mid
HSD00-20a-290-S2C015-1000	1000	2017-02-24	FL_Mid
HSD00-20a-291-S2C015-1000	1000	2017-03-30	FL_Mid
HSD00-20a-292-S2C015-1000	1000	2017-03-27	FL_Mid
HSD00-20a-293-S2C015-1000	1000	2017-05-25	FL_Mid
HSD00-20a-294-S2C015-1000	1000	2017-06-22	FL_Mid
HSD00-20a-295-S2C015-1000	1000	2017-08-10	FL_Mid
HSD00-20a-296-S2C014-1000	1000	2017-10-09	FL_Mid
HSD00-20a-297-S2C015-1000	1000	2017-11-10	FL_Mid
HSD00-20a-267-S2C015-4000	4000	2014-11-23	FL_Deep
HSD00-20a-268-S2C014-4000	4000	2014-12-18	FL_Deep
HSD00-20a-269-S2C015-4000	4000	2015-02-26	FL_Deep
HSD00-20a-271-S2C015-4000	4000	2015-04-23	FL_Deep
HSD00-20a-272-S2C016-4000	4000	2015-05-25	FL_Deep
HSD00-20a-273-S2C016-4000	4000	2015-06-21	FL_Deep
HSD00-20a-274-S2C016-4000	4000	2015-07-21	FL_Deep
HSD00-20a-275-S2C015-4000	4000	2015-08-14	FL_Deep
HSD00-20a-277-S2C015-4000	4000	2015-10-15	FL_Deep
HSD00-20a-280-S2C015-4000	4000	2016-01-14	FL_Deep
HSD00-20a-281-S2C015-4000	4000	2016-02-11	FL_Deep
HSD00-20a-283-S2C015-4000	4000	2016-04-15	FL_Deep
HSD00-20a-285-S2C015-4000	4000	2016-07-13	FL_Deep
HSD00-20a-286-S2C014-4000	4000	2016-08-11	FL_Deep
HSD00-20a-287-S2C015-4000	4000	2016-10-17	FL_Deep
HSD00-20a-288-S2C014-4000	4000	2016-11-28	FL_Deep
HSD00-20a-290-S2C015-4000	4000	2017-02-24	FL_Deep
HSD00-20a-291-S2C015-4000	4000	2017-03-30	FL_Deep
HSD00-20a-292-S2C015-4000	4000	2017-03-27	FL_Deep
HSD00-20a-293-S2C015-4000	4000	2017-05-25	FL_Deep
HSD00-20a-294-S2C015-4000	4000	2017-06-22	FL_Deep
HSD00-20a-295-S2C015-4000	4000	2017-08-10	FL_Deep
HSD00-20a-296-S2C014-4000	4000	2017-10-09	FL_Deep
HSD00-20a-297-S2C015-4000	4000	2017-11-10	FL_Deep
HSD00-20b-289-S2C014-4000	4000	2017-01-25	FL_Deep
