# Supplementary material for: Diverse Genomic Traits Differentiate Sinking-Particle-Associated versus Free-Living Microbes throughout the Oligotrophic Open Ocean Water Column
Source: mBio. 2022 Jul 12;13(4):e01569-22. doi: 10.1128/mbio.01569-22 (PMC9426571; doi:10.1128/mbio.01569-22)
Supplement: TABLE S2 [file mbio.01569-22-st002.xlsx]

## Sheet: Supp_Table2
Supplementary Table 2. Checkm statistics, taxonomic classification, and sample designation of the MAGs.
Bin Id	Completeness	Contamination	Strain heterogeneity	Genome size (bp)	# ambiguous bases	# scaffolds	N50 (scaffolds)	GC	# predicted genes	GTDB_r202	Sample_type
A2.0-Acidobacteriae-1	99.15	7.69	0	3244343	256	87	145459	38.8	2822	d__Bacteria;p__Acidobacteriota;c__Acidobacteriae;o__VXMN01;f__VXMN01;g__;s__	FL_Mid
A2.0-Alphaproteobacteria-1	82.08	1.08	0	1594005	1245	209	11326	29.6	1805	d__Bacteria;p__Proteobacteria;c__Alphaproteobacteria;o__TMED109;f__TMED109;g__TMED109;s__TMED109	FL_Shallow
A2.0-Alphaproteobacteria-2	77.51	4.26	0	1061919	265	155	10748	36.7	1168	d__Bacteria;p__Proteobacteria;c__Alphaproteobacteria;o__UBA8558;f__UBA8558;g__UBA8558;s__UBA8558	FL_Mid
A2.0-Dehalococcoidia-10	92.74	0.99	0	2420667	644	78	61442	50.1	2266	d__Bacteria;p__Chloroflexota;c__Dehalococcoidia;o__UBA3495;f__UBA3495;g__UBA9611;s__	FL_Mid
A2.0-Dehalococcoidia-11	79.87	3.14	0	1402749	90	88	28566	38.6	1460	d__Bacteria;p__Chloroflexota;c__Dehalococcoidia;o__UBA2979;f__UBA2979;g__UBA6955;s__	FL_Shallow
A2.0-Dehalococcoidia-12	81.95	1.98	0	1428960	577	87	30430	42.5	1474	d__Bacteria;p__Chloroflexota;c__Dehalococcoidia;o__UBA2991;f__UBA2991;g__;s__	FL_Mid
A2.0-Dehalococcoidia-2	94.72	0	0	1253666	150	14	174260	30.6	1278	d__Bacteria;p__Chloroflexota;c__Dehalococcoidia;o__UBA1151;f__TMED-70;g__TMED-70;s__TMED-70	FL_Shallow
A2.0-Dehalococcoidia-6	93.14	1.49	0	2763076	383	117	45054	54.4	2657	d__Bacteria;p__Chloroflexota;c__Dehalococcoidia;o__UBA3495;f__UBA3495;g__UBA9611;s__UBA9611	FL_Mid
A2.0-Deinococcales-1	83.76	2.81	5.88	1985189	203	202	16402	47.2	1951	d__Bacteria;p__Deinococcota;c__Deinococci;o__Deinococcales;f__Trueperaceae;g__UBA6957;s__UBA6957	FL_Shallow
A2.0-Flavobacteriales-1	70.35	1.86	27.27	1069290	157	229	6098	39.6	1211	d__Bacteria;p__Bacteroidota;c__Bacteroidia;o__Flavobacteriales;f__Flavobacteriaceae;g__UBA724;s__UBA724	FL_Shallow
A2.0-Gammaproteobacteria-1	78.23	9.3	0	2184263	0	490	5102	42.7	2568	d__Bacteria;p__Proteobacteria;c__Gammaproteobacteria;o__UBA6522;f__UBA6522;g__UBA6522;s__UBA6522	FL_Shallow
A2.0-Gammaproteobacteria-4	80.4	2.08	0	1431211	0	103	39420	39.3	1488	d__Bacteria;p__Proteobacteria;c__Gammaproteobacteria;o__UBA11654;f__UBA11654;g__UBA11654;s__UBA11654	FL_Shallow
A2.0-Gemmatimonadetes-1	92.24	1.3	33.33	2131481	12	181	20195	52.6	2012	d__Bacteria;p__Gemmatimonadota;c__Gemmatimonadetes;o__Longimicrobiales;f__UBA6960;g__UBA1138;s__UBA1138	FL_Mid
A2.0-Latescibacterota-1	75.98	0.55	0	3928920	158	891	5328	63	4153	d__Bacteria;p__Latescibacterota;c__UBA2968;o__UBA8231;f__UBA8231;g__GCA-2724215;s__GCA-2724215	FL_Mid
A2.0-Latescibacterota-2	74.8	0.1	0	3732498	1417	731	6076	56.5	3926	d__Bacteria;p__Latescibacterota;c__UBA2968;o__UBA2968;f__UBA2968;g__UBA2968;s__UBA2968	FL_Shallow
A2.0-Marinisomatales-1	81.25	3.79	11.11	1799334	367	272	9320	42.3	1732	d__Archaea;p__Thermoplasmatota;c__Poseidoniia_B;o__MGIII;f__CG-Epi1;g__CG-Epi1;s__CG-Epi1	FL_Mid
A2.0-MGIIa-K1-1	77.39	0	0	1677186	126	94	25251	43.6	1478	d__Archaea;p__Thermoplasmatota;c__Poseidoniia_A;o__Poseidoniales;f__Poseidoniaceae;g__MGIIa-K1;s__MGIIa-K1	FL_Shallow
A2.0-MGIIa-L1-1	77.79	1.13	0	1711171	90	205	12745	39.7	1650	d__Archaea;p__Thermoplasmatota;c__Poseidoniia_A;o__Poseidoniales;f__Poseidoniaceae;g__MGIIa-L1;s__	FL_Shallow
A2.0-MGIIa-L2-1	74.87	0	0	1781062	372	282	8379	48.6	1772	d__Archaea;p__Thermoplasmatota;c__Poseidoniia_A;o__Poseidoniales;f__Poseidoniaceae;g__MGIIa-L2;s__	FL_Shallow
A2.0-MGIIb-O1-1	80.89	1.33	33.33	1514487	30	113	20566	45.3	1405	d__Archaea;p__Thermoplasmatota;c__Poseidoniia_A;o__Poseidoniales;f__Thalassarchaeaceae;g__MGIIb-O1;s__MGIIb-O1	FL_Shallow
A2.0-MGIIb-O1-2	83.6	0	0	1479005	251	31	100400	45.3	1294	d__Archaea;p__Thermoplasmatota;c__Poseidoniia_A;o__Poseidoniales;f__Thalassarchaeaceae;g__MGIIb-O1;s__	FL_Shallow
A2.0-MGIIb-O3-1	78.07	0	0	1292478	0	104	19811	51.1	1262	d__Archaea;p__Thermoplasmatota;c__Poseidoniia_A;o__Poseidoniales;f__Thalassarchaeaceae;g__MGIIb-O3;s__MGIIb-O3	FL_Shallow
A2.0-MGIIb-O3-2	83.6	0	0	1472056	40	49	106652	51.7	1310	d__Archaea;p__Thermoplasmatota;c__Poseidoniia_A;o__Poseidoniales;f__Thalassarchaeaceae;g__MGIIb-O3;s__MGIIb-O3	FL_Shallow
A2.0-MGIIb-P-1	80.4	0	0	1908933	412	163	22382	49.6	1636	d__Archaea;p__Thermoplasmatota;c__Poseidoniia_A;o__Poseidoniales;f__Thalassarchaeaceae;g__MGIIb-P;s__MGIIb-P	FL_Shallow
A2.0-MGIIb-P-2	75.97	0	0	1647700	144	233	9894	51.9	1586	d__Archaea;p__Thermoplasmatota;c__Poseidoniia_A;o__Poseidoniales;f__Thalassarchaeaceae;g__MGIIb-P;s__	FL_Shallow
A2.0-MGIII-1	84.8	1.36	0	1109243	24	147	12255	43.7	1169	d__Bacteria;p__Marinisomatota;c__Marinisomatia;o__Marinisomatales;f__UBA1611;g__GCA-002717915;s__	FL_Mid
A2.0-Microtrichales-1	97.44	2.14	0	2345413	113	42	128454	51.9	2350	d__Bacteria;p__Actinobacteriota;c__Acidimicrobiia;o__Acidimicrobiales;f__TK06;g__UBA7388;s__UBA7388	FL_Shallow
A2.0-Microtrichales-11	75.63	2.56	0	2177958	684	389	8240	66.5	2432	d__Bacteria;p__Actinobacteriota;c__Acidimicrobiia;o__Acidimicrobiales;f__MedAcidi-G1;g__;s__	FL_Mid
A2.0-Microtrichales-12	81.59	6.41	11.11	1600065	72	143	17331	44.6	1746	d__Bacteria;p__Actinobacteriota;c__Acidimicrobiia;o__Acidimicrobiales;f__UBA8592;g__MedAcidi-G2A;s__	FL_Shallow
A2.0-Microtrichales-3	96.27	2.99	0	2452257	80	93	52465	53	2498	d__Bacteria;p__Actinobacteriota;c__Acidimicrobiia;o__Acidimicrobiales;f__TK06;g__MedAcidi-G3;s__MedAcidi-G3	FL_Mid
A2.0-Microtrichales-5	83.42	0	0	1752364	772	58	54132	42.7	1783	d__Bacteria;p__Actinobacteriota;c__Acidimicrobiia;o__Acidimicrobiales;f__MedAcidi-G1;g__MedAcidi-G1;s__MedAcidi-G1	FL_Shallow
A2.0-Microtrichales-6	95.3	2.99	0	2462790	401	176	24028	55.1	2578	d__Bacteria;p__Actinobacteriota;c__Acidimicrobiia;o__Acidimicrobiales;f__TK06;g__UBA2110;s__UBA2110	FL_Mid
A2.0-Microtrichales-7	95.07	1.28	0	2295496	128	162	25795	53.2	2406	d__Bacteria;p__Actinobacteriota;c__Acidimicrobiia;o__Acidimicrobiales;f__TK06;g__UBA6944;s__UBA6944	FL_Shallow
A2.0-Nisaeales-1	95.5	7.03	0	3302895	30	189	40388	42.5	3270	d__Bacteria;p__Proteobacteria;c__Alphaproteobacteria;o__Thalassobaculales;f__Nisaeaceae;g__GCA-002701455;s__GCA-002701455	FL_Shallow
A2.0-Nitrosopelagicus-1	97.57	0	0	1057354	57	64	30957	33.5	1382	d__Archaea;p__Thermoproteota;c__Nitrososphaeria;o__Nitrososphaerales;f__Nitrosopumilaceae;g__Nitrosopelagicus;s__Nitrosopelagicus	FL_Mid
A2.0-Nitrosopelagicus-2	97.57	3.24	50	1098752	207	63	59270	33.7	1366	d__Archaea;p__Thermoproteota;c__Nitrososphaeria;o__Nitrososphaerales;f__Nitrosopumilaceae;g__Nitrosopelagicus;s__	FL_Mid
A2.0-Nitrospinales-1	78.53	4.7	10	1759652	31	213	16560	40.1	1859	d__Bacteria;p__Nitrospinota;c__Nitrospinia;o__Nitrospinales;f__Nitrospinaceae;g__UBA8687;s__	FL_Mid
A2.0-Opitutales-1	71.91	3.44	14.29	2340697	2	1063	2407	50.3	3080	d__Bacteria;p__Verrucomicrobiota;c__Verrucomicrobiae;o__Opitutales;f__Opitutaceae;g__UBA5691;s__UBA5691	FL_Mid
A2.0-Pedosphaerales-1	87.16	2.03	0	2705559	138	343	11074	56.8	2525	d__Bacteria;p__Verrucomicrobiota;c__Verrucomicrobiae;o__Pedosphaerales;f__UBA1100;g__UBA1100;s__UBA1100	FL_Shallow
A2.0-Pedosphaerales-2	88.51	0	0	2992429	127	377	12089	58.5	2613	d__Bacteria;p__Verrucomicrobiota;c__Verrucomicrobiae;o__Pedosphaerales;f__UBA1096;g__UBA1096;s__UBA1096	FL_Shallow
A2.0-Pedosphaerales-3	90.11	1.47	0	3481013	1246	244	26805	56.6	2922	d__Bacteria;p__Verrucomicrobiota;c__Verrucomicrobiae;o__Pedosphaerales;f__UBA1096;g__UBA1096;s__	FL_Mid
A2.0-Pirellulales-3	91.11	3.53	75	4376190	327	417	19192	48.4	3673	d__Bacteria;p__Planctomycetota;c__Planctomycetes;o__Pirellulales;f__Pirellulaceae;g__UBA721;s__UBA721	FL_Shallow
A2.0-Pirellulales-4	96.4	1.18	0	4591267	406	398	19257	48.4	3797	d__Bacteria;p__Planctomycetota;c__Planctomycetes;o__Pirellulales;f__Pirellulaceae;g__UBA11883;s__	FL_Mid
A2.0-Pirellulales-5	76.33	8.39	0	4166004	154	921	5616	50.4	4314	d__Bacteria;p__Planctomycetota;c__Planctomycetes;o__Pirellulales;f__Ga0077529;g__Bythopirellula;s__	FL_Shallow
A2.0-Planctomycetales-1	97.22	1.11	0	6091608	170	317	37169	62.2	4659	d__Bacteria;p__Planctomycetota;c__Planctomycetes;o__Planctomycetales;f__Planctomycetaceae;g__UBA8437;s__UBA8437	FL_Shallow
A2.0-Planctomycetes-1	81.28	0	0	3927907	1606	842	5578	48.4	3662	d__Bacteria;p__Planctomycetota;c__Planctomycetes;o__;f__;g__;s__	FL_Mid
A2.0-Planctomycetota-1	72.41	6.24	27.27	3394251	11	1755	2073	60.7	3960	d__Bacteria;p__Planctomycetota;c__UBA8108;o__UBA8108;f__UBA8108;g__UBA8108;s__UBA8108	FL_Mid
A2.0-Planctomycetota-2	73.69	8.6	8.33	3459141	34	1855	1943	60.4	4018	d__Bacteria;p__Planctomycetota;c__UBA8108;o__UBA8108;f__UBA8108;g__UBA8108;s__UBA8108	FL_Mid
A2.0-Poribacteria-1	85.98	7.53	0	4207083	80	430	15384	40.2	3785	d__Bacteria;p__Poribacteria;c__WGA-4E;o__WGA-4E;f__UBA9662;g__TMED15;s__TMED15	FL_Mid
A2.0-Prochlorococcus_A-1	88.35	0	0	1464535	20	163	16117	31.2	1960	d__Bacteria;p__Cyanobacteria;c__Cyanobacteriia;o__PCC-6307;f__Cyanobiaceae;g__Prochlorococcus_A;s__Prochlorococcus_A	FL_Shallow
A2.0-Prochlorococcus_C-2	94.96	0.39	50	1944786	142	191	17398	52.4	2111	d__Bacteria;p__Cyanobacteria;c__Cyanobacteriia;o__PCC-6307;f__Cyanobiaceae;g__Prochlorococcus_C;s__Prochlorococcus_C	FL_Shallow
A2.0-Pseudomonadales-1	86.76	3.57	0	3015903	298	296	22682	46	2963	d__Bacteria;p__Proteobacteria;c__Gammaproteobacteria;o__Pseudomonadales;f__Pseudohongiellaceae;g__UBA9145;s__UBA9145	FL_Mid
A2.0-Pseudomonadales-2	80.38	0.74	0	1788570	30	92	36078	38.4	1735	d__Bacteria;p__Proteobacteria;c__Gammaproteobacteria;o__Pseudomonadales;f__Porticoccaceae;g__AAA300-D14;s__AAA300-D14	FL_Shallow
A2.0-Pseudomonadales-4	80.99	3.48	7.14	2753662	1388	552	6412	53.1	3055	d__Bacteria;p__Proteobacteria;c__Gammaproteobacteria;o__Pseudomonadales;f__HTCC2089;g__UBA7451;s__	FL_Shallow
A2.0-Puniceispirillales-1	78.53	0	0	1749088	151	430	5095	62.1	1998	d__Bacteria;p__Proteobacteria;c__Alphaproteobacteria;o__Puniceispirillales;f__Puniceispirillaceae;g__UBA8309;s__UBA8309	FL_Shallow
A2.0-Puniceispirillales-2	72.84	4.8	58.33	1661995	9	818	2164	62.2	2192	d__Bacteria;p__Proteobacteria;c__Alphaproteobacteria;o__Puniceispirillales;f__Puniceispirillaceae;g__UBA8309;s__UBA8309	FL_Shallow
A2.0-SAR202-3	89.77	0.99	0	1348069	110	41	107738	34.4	1398	d__Bacteria;p__Chloroflexota;c__Dehalococcoidia;o__SAR202;f__UBA826;g__AG-426-M11;s__AG-426-M11	FL_Mid
A2.0-SAR202-4	93.73	1.98	0	2379952	451	158	59801	42.1	2370	d__Bacteria;p__Chloroflexota;c__Dehalococcoidia;o__SAR202;f__UBA826;g__UBA11996;s__UBA11996	FL_Mid
A2.0-SAR202-5	75.81	9.52	7.69	2088942	111	628	3607	42.4	2658	d__Bacteria;p__Chloroflexota;c__Dehalococcoidia;o__SAR202;f__UBA826;g__UBA11996;s__	FL_Mid
A2.0-SAR202-8	80.14	0	0	1176529	168	92	17273	30.3	1250	d__Bacteria;p__Chloroflexota;c__Dehalococcoidia;o__SAR202;f__GCA-002694895;g__GCA-002694895;s__	FL_Mid
A2.0-SAR324-1	75.91	0	0	2309686	190	678	3899	47.2	2705	d__Bacteria;p__SAR324;c__SAR324;o__SAR324;f__NAC60-12;g__UBA1014;s__UBA1014	FL_Mid
A2.0-SAR324-2	70.74	2.64	66.67	2349997	17	1220	2034	46.9	3271	d__Bacteria;p__SAR324;c__SAR324;o__SAR324;f__NAC60-12;g__UBA1014;s__UBA1014	FL_Shallow
A2.0-SAR324-3	70.66	1.87	20	2094448	0	1179	1844	47.2	2866	d__Bacteria;p__SAR324;c__SAR324;o__SAR324;f__NAC60-12;g__UBA1014;s__UBA1014	FL_Mid
A2.0-SAR324-4	70.02	6.58	14.29	2674879	124	1292	2216	47.2	3535	d__Bacteria;p__SAR324;c__SAR324;o__SAR324;f__NAC60-12;g__UBA1014;s__UBA1014	FL_Mid
A2.0-SAR324-7	71.87	0.51	33.33	2492331	33	1254	2156	47.1	3362	d__Bacteria;p__SAR324;c__SAR324;o__SAR324;f__NAC60-12;g__UBA1014;s__UBA1014	FL_Mid
A2.0-SAR324-8	92.58	0	0	3248730	154	378	13505	47.3	3379	d__Bacteria;p__SAR324;c__SAR324;o__SAR324;f__NAC60-12;g__UBA1014;s__UBA1014	FL_Shallow
A2.0-SAR86-1	89.66	3.76	33.33	1601297	129	380	5548	36.7	1948	d__Bacteria;p__Proteobacteria;c__Gammaproteobacteria;o__SAR86;f__SAR86;g__AEGEAN-183;s__	FL_Mid
A2.0-Thalassarchaeum-1	85.96	0.8	100	1513922	607	56	73095	48.9	1341	d__Archaea;p__Thermoplasmatota;c__Poseidoniia_A;o__Poseidoniales;f__Thalassarchaeaceae;g__Thalassarchaeum;s__Thalassarchaeum	FL_Shallow
A2.0-Thalassarchaeum-2	86.53	0	0	1480326	13	46	151351	51.6	1301	d__Archaea;p__Thermoplasmatota;c__Poseidoniia_A;o__Poseidoniales;f__Thalassarchaeaceae;g__Thalassarchaeum;s__Thalassarchaeum	FL_Shallow
A2.0-Thalassarchaeum-3	85.96	0	0	1362372	30	51	43273	59.5	1222	d__Archaea;p__Thermoplasmatota;c__Poseidoniia_A;o__Poseidoniales;f__Thalassarchaeaceae;g__Thalassarchaeum;s__	FL_Mid
A2.0-UBA8248-1	94.06	3.42	0	2166224	212	30	269505	34.9	2196	d__Bacteria;p__Nitrospinota_A;c__UBA8248;o__UBA8248;f__UBA3496;g__UBA3496;s__	FL_Shallow
A2.0-Vicinamibacterales-1	84.72	5.2	0	3006978	50	332	16161	51.6	2987	d__Bacteria;p__Acidobacteriota;c__Vicinamibacteria;o__Vicinamibacterales;f__UBA8438;g__DTWD01;s__	FL_Mid
A2.5-Alcanivorax-1	96.47	2.42	15.38	3326954	100	80	75602	65.3	3114	d__Bacteria;p__Proteobacteria;c__Gammaproteobacteria;o__Pseudomonadales;f__Alcanivoracaceae;g__Alcanivorax;s__Alcanivorax	FL_Deep
A2.5-Alcanivorax-2	99.63	1.18	0	4223410	132	70	115362	65.5	3904	d__Bacteria;p__Proteobacteria;c__Gammaproteobacteria;o__Pseudomonadales;f__Alcanivoracaceae;g__Alcanivorax;s__	FL_Deep
A2.5-Alphaproteobacteria-1	98.11	7.55	0	1832881	2	149	56059	32.2	1978	d__Bacteria;p__Proteobacteria;c__Alphaproteobacteria;o__HIMB59;f__GCA-002718135;g__MarineAlpha5-Bin3;s__MarineAlpha5-Bin3	FL_Deep
A2.5-Alphaproteobacteria-2	93.42	1.3	0	2248481	30	47	132585	39.4	2172	d__Bacteria;p__Proteobacteria;c__Alphaproteobacteria;o__UBA6615;f__UBA6615;g__UBA6615;s__	FL_Mid
A2.5-Alphaproteobacteria-3	76.33	4.55	0	1066696	0	139	12780	31.3	1200	d__Bacteria;p__Proteobacteria;c__Alphaproteobacteria;o__HIMB59;f__GCA-002718135;g__MarineAlpha5-Bin3;s__	FL_Mid
A2.5-Alphaproteobacteria-4	83.42	0.36	0	989081	20	101	18315	27.3	1116	d__Bacteria;p__Proteobacteria;c__Alphaproteobacteria;o__GCA-002720895;f__GCA-002720895;g__GCA-002720895;s__	FL_Mid
A2.5-Alphaproteobacteria-5	94.44	0.1	0	2483353	167	154	30288	46.6	2503	d__Bacteria;p__Proteobacteria;c__Alphaproteobacteria;o__Rickettsiales;f__;g__;s__	FL_Deep
A2.5-Anaerolineales-1	80.95	1.27	0	2065923	311	130	33044	48.5	1974	d__Bacteria;p__Chloroflexota;c__Anaerolineae;o__Anaerolineales;f__UBA11657;g__;s__	FL_Shallow
A2.5-Atelocyanobacterium-1	74.79	0.51	0	1489669	72	47	86550	31	1284	d__Bacteria;p__Cyanobacteria;c__Cyanobacteriia;o__Cyanobacteriales;f__Microcystaceae;g__Atelocyanobacterium;s__Atelocyanobacterium	FL_Shallow
A2.5-Bdellovibrionales-1	96.43	0.89	0	3063175	219	156	33489	37.6	3043	d__Bacteria;p__Bdellovibrionota;c__Bdellovibrionia;o__Bdellovibrionales;f__UBA1609;g__;s__	FL_Deep
A2.5-Dehalococcoidia-1	86.8	0	0	1816706	200	103	29788	46.5	1722	d__Bacteria;p__Chloroflexota;c__Dehalococcoidia;o__UBA1151;f__Bin127;g__GCA-002725925;s__GCA-002725925	FL_Mid
A2.5-Dehalococcoidia-10	89.57	1.98	0	3119439	160	86	77263	57.9	3058	d__Bacteria;p__Chloroflexota;c__Dehalococcoidia;o__UBA3495;f__UBA3495;g__UBA11650;s__UBA11650	FL_Mid
A2.5-Dehalococcoidia-11	73.27	0	0	1796446	0	82	54787	43.6	1864	d__Bacteria;p__Chloroflexota;c__Dehalococcoidia;o__UBA3495;f__UBA3495;g__UBA3495;s__UBA3495	FL_Shallow
A2.5-Dehalococcoidia-12	94.63	0	0	1558938	2	24	82364	40.3	1572	d__Bacteria;p__Chloroflexota;c__Dehalococcoidia;o__UBA3495;f__UBA2588;g__UBA2588;s__UBA2588	FL_Shallow
A2.5-Dehalococcoidia-13	89.14	1.49	0	1457421	70	68	42019	41.7	1458	d__Bacteria;p__Chloroflexota;c__Dehalococcoidia;o__UBA2985;f__UBA2985;g__UBA2985;s__UBA2985	FL_Shallow
A2.5-Dehalococcoidia-14	98.32	0	0	1614500	38	35	103251	43	1624	d__Bacteria;p__Chloroflexota;c__Dehalococcoidia;o__UBA2963;f__UBA2963;g__UBA2963;s__UBA2963	FL_Mid
A2.5-Dehalococcoidia-15	93.07	0.99	0	1238213	0	25	65410	33.7	1275	d__Bacteria;p__Chloroflexota;c__Dehalococcoidia;o__UBA6952;f__UBA6952;g__UBA6952;s__UBA6952	FL_Mid
A2.5-Dehalococcoidia-16	76.73	3.96	20	1655909	30	234	10587	47.6	1754	d__Bacteria;p__Chloroflexota;c__Dehalococcoidia;o__UBA2979;f__UBA2979;g__UBA2979;s__UBA2979	FL_Shallow
A2.5-Dehalococcoidia-17	86.14	1.98	0	1447055	20	75	35403	38.5	1502	d__Bacteria;p__Chloroflexota;c__Dehalococcoidia;o__UBA2979;f__UBA2979;g__UBA6955;s__UBA6955	FL_Mid
A2.5-Dehalococcoidia-2	96.01	0	0	2830628	50	218	50795	57.8	2837	d__Bacteria;p__Chloroflexota;c__Dehalococcoidia;o__UBA1151;f__Bin127;g__UBA9455;s__UBA9455	FL_Deep
A2.5-Dehalococcoidia-20	85.81	1.98	0	3990263	229	359	19313	57.9	4007	d__Bacteria;p__Chloroflexota;c__Dehalococcoidia;o__UBA3495;f__UBA3495;g__UBA11650;s__	FL_Deep
A2.5-Dehalococcoidia-21	74.75	2.51	0	2839738	120	753	4483	57.2	3231	d__Bacteria;p__Chloroflexota;c__Dehalococcoidia;o__UBA3495;f__UBA3495;g__UBA11650;s__	FL_Mid
A2.5-Dehalococcoidia-22	77.01	8.61	0	1574350	10	335	6262	40.4	1875	d__Bacteria;p__Chloroflexota;c__Dehalococcoidia;o__UBA2985;f__UBA2985;g__VFHP01;s__	FL_Mid
A2.5-Dehalococcoidia-3	75.05	0	0	1252265	0	17	83976	31.3	1290	d__Bacteria;p__Chloroflexota;c__Dehalococcoidia;o__UBA1151;f__TMED-70;g__TMED-70;s__TMED-70	FL_Shallow
A2.5-Dehalococcoidia-5	80.77	0	0	2241316	130	245	15148	59.2	2331	d__Bacteria;p__Chloroflexota;c__Dehalococcoidia;o__UBA3495;f__UBA3495;g__UBA9611;s__UBA9611	FL_Mid
A2.5-Dehalococcoidia-6	95.71	0.99	0	3308659	0	61	98792	59	3238	d__Bacteria;p__Chloroflexota;c__Dehalococcoidia;o__UBA3495;f__UBA3495;g__UBA9611;s__UBA9611	FL_Deep
A2.5-Dehalococcoidia-7	95.62	0	0	2698232	0	99	40728	57.5	2671	d__Bacteria;p__Chloroflexota;c__Dehalococcoidia;o__UBA3495;f__UBA3495;g__UBA9611;s__UBA9611	FL_Mid
A2.5-Dehalococcoidia-8	89.18	3.96	40	2805876	101	122	48503	57.8	2814	d__Bacteria;p__Chloroflexota;c__Dehalococcoidia;o__UBA3495;f__UBA3495;g__UBA9611;s__UBA9611	FL_Mid
A2.5-Erythrobacter_A-1	99.82	0.43	0	3398838	1	46	461912	60.7	3327	d__Bacteria;p__Proteobacteria;c__Alphaproteobacteria;o__Sphingomonadales;f__Sphingomonadaceae;g__Erythrobacter_A;s__Erythrobacter_A	FL_Deep
A2.5-Erythrobacter_A-2	74.62	4.55	6.45	2106093	130	560	4448	64.3	2490	d__Bacteria;p__Proteobacteria;c__Alphaproteobacteria;o__Sphingomonadales;f__Sphingomonadaceae;g__Erythrobacter_A;s__	FL_Deep
A2.5-Flavobacteriales-1	80.51	2.57	0	1099832	20	18	145637	29.5	1044	d__Bacteria;p__Bacteroidota;c__Bacteroidia;o__Flavobacteriales;f__Flavobacteriaceae;g__MED-G11;s__MED-G11	FL_Deep
A2.5-Flavobacteriales-2	99.24	0.19	0	2892034	14	12	517431	40.3	2686	d__Bacteria;p__Bacteroidota;c__Bacteroidia;o__Flavobacteriales;f__Flavobacteriaceae;g__Ulvibacter_A;s__Ulvibacter_A	FL_Deep
A2.5-Gammaproteobacteria-1	92.49	1.83	0	2676576	838	236	22633	52.2	2669	d__Bacteria;p__Proteobacteria;c__Gammaproteobacteria;o__Arenicellales;f__UBA868;g__REDSEA-S09-B13;s__REDSEA-S09-B13	FL_Mid
A2.5-Gammaproteobacteria-2	94.21	1.22	0	3197443	41	77	112927	53.1	3111	d__Bacteria;p__Proteobacteria;c__Gammaproteobacteria;o__Arenicellales;f__UBA868;g__REDSEA-S09-B13;s__REDSEA-S09-B13	FL_Deep
A2.5-Gammaproteobacteria-3	92.53	2.44	0	3142201	13	118	66224	52.5	3020	d__Bacteria;p__Proteobacteria;c__Gammaproteobacteria;o__Arenicellales;f__UBA868;g__UBA11791;s__	FL_Mid
A2.5-Gammaproteobacteria-5	75.91	2.64	0	1403672	0	86	36319	37.9	1440	d__Bacteria;p__Proteobacteria;c__Gammaproteobacteria;o__UBA11654;f__UBA11654;g__CACPJA01;s__CACPJA01	FL_Shallow
A2.5-Gammaproteobacteria-6	60.08	6.49	0	1761811	11	179	31604	37.1	1862	d__Bacteria;p__Proteobacteria;c__Gammaproteobacteria;o__UBA11654;f__UBA11654;g__CACPJA01;s__	FL_Mid
A2.5-Gammaproteobacteria-7	77.86	4.86	20	1549339	830	210	11404	37.9	1709	d__Bacteria;p__Proteobacteria;c__Gammaproteobacteria;o__UBA11654;f__UBA11654;g__CACPJA01;s__	FL_Mid
A2.5-Gemmatimonadetes-2	90.59	2.2	0	2367734	287	95	58722	53.2	2119	d__Bacteria;p__Gemmatimonadota;c__Gemmatimonadetes;o__Longimicrobiales;f__UBA6960;g__UBA1138;s__UBA1138	FL_Mid
A2.5-Gemmatimonadetes-3	91.07	2.2	0	2420269	10	85	61966	52	2145	d__Bacteria;p__Gemmatimonadota;c__Gemmatimonadetes;o__Longimicrobiales;f__UBA6960;g__UBA1138;s__UBA1138	FL_Mid
A2.5-Gemmatimonadetes-4	80.58	2.3	0	2062957	162	453	5719	55.9	2201	d__Bacteria;p__Gemmatimonadota;c__Gemmatimonadetes;o__Longimicrobiales;f__UBA6960;g__UBA1138;s__UBA1138	FL_Deep
A2.5-Gemmatimonadetes-5	97.74	4.4	0	4626156	51	136	111706	63.8	4489	d__Bacteria;p__Gemmatimonadota;c__Gemmatimonadetes;o__Longimicrobiales;f__UBA6960;g__UBA1138;s__UBA1138	FL_Deep
A2.5-Gemmatimonadetes-6	82.35	2.2	0	1588137	100	84	40211	45.4	1475	d__Bacteria;p__Gemmatimonadota;c__Gemmatimonadetes;o__Longimicrobiales;f__UBA6960;g__GCA-2718595;s__GCA-2718595	FL_Shallow
A2.5-Gemmatimonadetes-7	73.56	8.79	0	2178565	170	434	6675	54.5	2350	d__Bacteria;p__Gemmatimonadota;c__Gemmatimonadetes;o__Longimicrobiales;f__UBA6960;g__UBA2982;s__	FL_Mid
A2.5-Gemmatimonadetes-8	95.54	4.95	0	2965575	159	238	22984	62	2774	d__Bacteria;p__Gemmatimonadota;c__Gemmatimonadetes;o__Longimicrobiales;f__UBA6960;g__UBA822;s__UBA822	FL_Mid
A2.5-Gracilimonas-1	98.75	3.37	0	3495053	0	71	105698	42.2	3188	d__Bacteria;p__Bacteroidota;c__Rhodothermia;o__Balneolales;f__Balneolaceae;g__Gracilimonas;s__	FL_Deep
A2.5-Halobacteriales-1	82.54	0.65	0	1013185	20	79	23123	41.5	1114	d__Archaea;p__Halobacteriota;c__Halobacteria;o__Halobacteriales;f__UBA12382;g__UBA12382;s__	FL_Mid
A2.5-Henriciella-1	73.29	2.65	7.69	2661943	129	685	4567	59.7	3229	d__Bacteria;p__Proteobacteria;c__Alphaproteobacteria;o__Caulobacterales;f__Hyphomonadaceae;g__Henriciella;s__	FL_Deep
A2.5-Idiomarina-1	89.35	5.26	75.76	2351312	1400	239	16373	47.3	2425	d__Bacteria;p__Proteobacteria;c__Gammaproteobacteria;o__Enterobacterales;f__Alteromonadaceae;g__Idiomarina;s__Idiomarina	FL_Deep
A2.5-Marinisomatales-1	89.5	0	0	1830956	0	177	20429	46.6	1741	d__Archaea;p__Thermoplasmatota;c__Poseidoniia_B;o__MGIII;f__CG-Epi1;g__CG-Epi1;s__CG-Epi1	FL_Mid
A2.5-Marinisomatia-1	71.98	3.62	37.5	959419	0	179	8022	37.5	1093	d__Archaea;p__Thermoplasmatota;c__Poseidoniia_B;o__MGIII;f__CG-Epi1;g__UBA8886;s__UBA8886	FL_Deep
A2.5-MGIIa-K1-1	73.14	1.6	0	1593035	80	171	12491	44.7	1495	d__Archaea;p__Thermoplasmatota;c__Poseidoniia_B;o__MGIII;f__CG-Epi1;g__UBA8886;s__UBA8886	FL_Shallow
A2.5-MGIIb-O1-1	85.6	0	0	1607937	428	44	84684	55.9	1408	d__Archaea;p__Thermoplasmatota;c__Poseidoniia_B;o__MGIII;f__CG-Epi1;g__CG-Epi1;s__	FL_Deep
A2.5-MGIIb-O1-3	82.8	0.21	20	1470136	30	31	88175	48.1	1299	d__Archaea;p__Thermoplasmatota;c__Poseidoniia_B;o__MGIII;f__CG-Epi1;g__CG-Epi1;s__	FL_Mid
A2.5-MGIIb-O3-3	80.18	2.13	0	1342207	50	112	23026	52.5	1302	d__Archaea;p__Thermoplasmatota;c__Poseidoniia_B;o__MGIII;f__CG-Epi1;g__UBA8886;s__	FL_Shallow
A2.5-MGIII-3	70.68	0	0	842480	1	134	8868	43.8	895	d__Archaea;p__Thermoplasmatota;c__Poseidoniia_A;o__Poseidoniales;f__Poseidoniaceae;g__MGIIa-K1;s__	FL_Mid
A2.5-MGIII-4	85.54	1.6	0	1033109	0	101	16361	65.3	1093	d__Archaea;p__Thermoplasmatota;c__Poseidoniia_A;o__Poseidoniales;f__Thalassarchaeaceae;g__MGIIb-O1;s__MGIIb-O1	FL_Deep
A2.5-MGIII-5	82.64	1.2	100	992127	30	228	5673	58.6	1134	d__Archaea;p__Thermoplasmatota;c__Poseidoniia_A;o__Poseidoniales;f__Thalassarchaeaceae;g__MGIIb-O1;s__	FL_Mid
A2.5-MGIII-7	77.6	0	0	1042084	12	97	16500	37	1085	d__Archaea;p__Thermoplasmatota;c__Poseidoniia_A;o__Poseidoniales;f__Thalassarchaeaceae;g__MGIIb-O3;s__	FL_Shallow
A2.5-MGIII-8	88.8	0	0	1143589	10	77	27320	43.6	1180	d__Bacteria;p__Marinisomatota;c__Marinisomatia;o__Marinisomatales;f__S15-B10;g__UBA2125;s__UBA2125	FL_Deep
A2.5-MGIII-9	76.13	2.4	33.33	1061260	30	141	11769	64	1141	d__Bacteria;p__Marinisomatota;c__Marinisomatia;o__SCGC-AAA003-L08;f__D37C17;g__D37C17;s__D37C17	FL_Deep
A2.5-Microtrichales-1	93.59	2.99	0	2448380	183	261	15305	64.2	2545	d__Bacteria;p__Actinobacteriota;c__Acidimicrobiia;o__Acidimicrobiales;f__MedAcidi-G1;g__UBA9410;s__UBA9410	FL_Shallow
A2.5-Microtrichales-11	96.58	2.56	0	2291129	40	78	58298	68.6	2288	d__Bacteria;p__Actinobacteriota;c__Acidimicrobiia;o__Acidimicrobiales;f__MedAcidi-G1;g__;s__	FL_Deep
A2.5-Microtrichales-12	95.73	2.14	0	2184948	20	65	69467	66.8	2183	d__Bacteria;p__Actinobacteriota;c__Acidimicrobiia;o__Acidimicrobiales;f__MedAcidi-G1;g__UBA9410;s__	FL_Mid
A2.5-Microtrichales-13	88.31	2.14	0	1723801	306	164	15747	67.7	1821	d__Bacteria;p__Actinobacteriota;c__Acidimicrobiia;o__Acidimicrobiales;f__MedAcidi-G1;g__UBA9410;s__	FL_Mid
A2.5-Microtrichales-14	89.78	7.26	7.69	2305312	57	319	13133	67.4	2493	d__Bacteria;p__Actinobacteriota;c__Acidimicrobiia;o__Acidimicrobiales;f__MedAcidi-G1;g__UBA9410;s__	FL_Mid
A2.5-Microtrichales-15	94.87	2.14	0	2075283	200	46	84704	69.5	2038	d__Bacteria;p__Actinobacteriota;c__Acidimicrobiia;o__Acidimicrobiales;f__MedAcidi-G1;g__UBA9410;s__	FL_Mid
A2.5-Microtrichales-16	92.74	1.28	0	2321524	230	32	111895	68.7	2260	d__Bacteria;p__Actinobacteriota;c__Acidimicrobiia;o__Acidimicrobiales;f__MedAcidi-G1;g__UBA9410;s__UBA9410	FL_Deep
A2.5-Microtrichales-17	83.75	3.92	43.75	1720124	555	202	12440	66.6	1812	d__Bacteria;p__Actinobacteriota;c__Acidimicrobiia;o__Acidimicrobiales;f__MedAcidi-G1;g__;s__	FL_Mid
A2.5-Microtrichales-2	96.15	1.28	0	2128792	40	119	37117	69.3	2143	d__Bacteria;p__Actinobacteriota;c__Acidimicrobiia;o__Acidimicrobiales;f__MedAcidi-G1;g__S20-B6;s__S20-B6	FL_Mid
A2.5-Microtrichales-3	67.96	1.28	0	1466549	74	444	3786	69.9	1825	d__Bacteria;p__Actinobacteriota;c__Acidimicrobiia;o__Acidimicrobiales;f__MedAcidi-G1;g__S20-B6;s__S20-B6	FL_Mid
A2.5-Microtrichales-4	92.37	6.7	0	1937893	150	170	26953	42.6	2038	d__Bacteria;p__Actinobacteriota;c__Acidimicrobiia;o__Acidimicrobiales;f__MedAcidi-G1;g__MedAcidi-G1;s__MedAcidi-G1	FL_Mid
A2.5-Microtrichales-5	86.47	0.85	0	1659325	0	64	81289	42.3	1681	d__Bacteria;p__Actinobacteriota;c__Acidimicrobiia;o__Acidimicrobiales;f__MedAcidi-G1;g__MedAcidi-G1;s__MedAcidi-G1	FL_Shallow
A2.5-Myxococcota-1	76.03	9.32	0	2038211	278	379	7318	47.9	2269	d__Bacteria;p__Myxococcota;c__UBA9160;o__UBA9160;f__UBA6930;g__UBA6930;s__UBA6930	FL_Mid
A2.5-Nitrosopelagicus-1	73.73	7.28	25	939394	8	216	5777	35.5	1320	d__Archaea;p__Thermoproteota;c__Nitrososphaeria;o__Nitrososphaerales;f__Nitrosopumilaceae;g__Nitrosopelagicus;s__Nitrosopelagicus	FL_Mid
A2.5-Nitrosopelagicus-4	71.52	5.15	0	861128	7	183	6056	34.7	1133	d__Archaea;p__Thermoproteota;c__Nitrososphaeria;o__Nitrososphaerales;f__Nitrosopumilaceae;g__Nitrosopelagicus;s__	FL_Mid
A2.5-Nitrosopumilus-1	76.38	4.11	0	1437168	20	376	4501	33.6	1907	d__Archaea;p__Thermoproteota;c__Nitrososphaeria;o__Nitrososphaerales;f__Nitrosopumilaceae;g__Nitrosopumilus;s__Nitrosopumilus	FL_Deep
A2.5-Nitrososphaerales-2	100	0.97	0	973331	120	33	106655	33.2	1094	d__Archaea;p__Thermoproteota;c__Nitrososphaeria;o__Nitrososphaerales;f__UBA57;g__UBA57;s__UBA57	FL_Deep
A2.5-Nitrososphaerales-4	87.86	0	0	753860	297	82	14243	33.3	895	d__Archaea;p__Thermoproteota;c__Nitrososphaeria;o__Nitrososphaerales;f__UBA57;g__UBA57;s__	FL_Mid
A2.5-Nitrososphaerales-5	82.79	7.77	0	982384	0	197	9782	33.8	1239	d__Archaea;p__Thermoproteota;c__Nitrososphaeria;o__Nitrososphaerales;f__UBA57;g__UBA57;s__	FL_Mid
A2.5-Nitrospinales-2	89.5	8.46	11.54	2001019	18	508	4475	40	2285	d__Bacteria;p__Nitrospinota;c__Nitrospinia;o__Nitrospinales;f__Nitrospinaceae;g__SCGCAAA288-L16;s__	FL_Mid
A2.5-Nitrospinales-3	70.7	9.23	41.67	1691022	20	464	4183	40.1	2000	d__Bacteria;p__Nitrospinota;c__Nitrospinia;o__Nitrospinales;f__Nitrospinaceae;g__SCGCAAA288-L16;s__	FL_Mid
A2.5-Oceanibaculum-1	96.14	0.65	0	3714711	80	131	49948	65.5	3588	d__Bacteria;p__Proteobacteria;c__Alphaproteobacteria;o__Thalassobaculales;f__Oceanibaculaceae;g__Oceanibaculum;s__Oceanibaculum	FL_Deep
A2.5-Opitutales-1	71.26	3.63	0	2433154	229	729	3773	50.4	2706	d__Bacteria;p__Verrucomicrobiota;c__Verrucomicrobiae;o__Opitutales;f__Opitutaceae;g__UBA5691;s__UBA5691	FL_Mid
A2.5-Pedosphaerales-2	92.23	0.97	72.73	3503715	660	252	25093	60.5	3027	d__Bacteria;p__Verrucomicrobiota;c__Verrucomicrobiae;o__Pedosphaerales;f__UBA1096;g__UBA1096;s__	FL_Deep
A2.5-Pedosphaerales-3	84.91	0.68	0	2911471	20	352	12372	61	2625	d__Bacteria;p__Verrucomicrobiota;c__Verrucomicrobiae;o__Pedosphaerales;f__UBA1096;g__UBA1096;s__UBA1096	FL_Mid
A2.5-Pedosphaerales-6	72.4	1.35	0	2020603	20	575	3865	56.8	2263	d__Bacteria;p__Verrucomicrobiota;c__Verrucomicrobiae;o__Pedosphaerales;f__UBA1100;g__;s__	FL_Deep
A2.5-Pelagibacterales-1	81.12	0	0	985426	0	120	13030	30.8	1101	d__Bacteria;p__Proteobacteria;c__Alphaproteobacteria;o__Pelagibacterales;f__Pelagibacteraceae;g__;s__	FL_Deep
A2.5-Pirellulales-1	71.59	4.19	16.67	5445614	20	1985	2965	56.6	5426	d__Bacteria;p__Planctomycetota;c__Planctomycetes;o__Pirellulales;f__Pirellulaceae;g__UBA9264;s__	FL_Mid
A2.5-Pirellulales-2	97.58	0	0	4650479	0	187	51401	47.9	3842	d__Bacteria;p__Planctomycetota;c__Planctomycetes;o__Pirellulales;f__Pirellulaceae;g__UBA721;s__UBA721	FL_Shallow
A2.5-Pirellulales-3	97.93	0	0	4814474	116	69	195932	48.8	3598	d__Bacteria;p__Planctomycetota;c__Planctomycetes;o__Pirellulales;f__Pirellulaceae;g__UBA11883;s__UBA11883	FL_Shallow
A2.5-Planctomycetota-1	72.67	3.04	0	2842100	330	912	3470	60.6	2797	d__Bacteria;p__Planctomycetota;c__UBA8108;o__UBA8108;f__UBA8108;g__UBA8108;s__	FL_Mid
A2.5-Planctomycetota-2	87.57	2.15	0	3906531	573	779	6231	61.6	3461	d__Bacteria;p__Planctomycetota;c__UBA8108;o__UBA8108;f__UBA8108;g__UBA8108;s__	FL_Mid
A2.5-Planctomycetota-3	73.06	2.07	0	4443130	1421	1268	3998	58.8	4501	d__Bacteria;p__Planctomycetota;c__UBA8108;o__UBA8108;f__SXIK01;g__;s__	FL_Mid
A2.5-Poseidoniales-1	72.89	0	0	1633948	2	330	6026	62.6	1605	d__Archaea;p__Thermoplasmatota;c__Poseidoniia_A;o__Poseidoniales;f__Thalassarchaeaceae;g__;s__	FL_Deep
A2.5-Poseidoniales-2	68.23	0.8	100	1684963	30	335	6370	62.5	1582	d__Archaea;p__Thermoplasmatota;c__Poseidoniia_A;o__Poseidoniales;f__Thalassarchaeaceae;g__;s__	FL_Deep
A2.5-Pseudomonadales-10	79.33	1.24	10	2946809	179	459	8431	53.1	3042	d__Bacteria;p__Proteobacteria;c__Gammaproteobacteria;o__Pseudomonadales;f__Pseudohongiellaceae;g__UBA9145;s__	FL_Deep
A2.5-Pseudomonadales-2	73.19	1.48	0	2190109	20	437	6475	53.3	2377	d__Bacteria;p__Proteobacteria;c__Gammaproteobacteria;o__Pseudomonadales;f__HTCC2089;g__UBA11889;s__UBA11889	FL_Mid
A2.5-Pseudomonadales-3	83.27	3.12	0	3101843	50	177	39772	46.3	3061	d__Bacteria;p__Proteobacteria;c__Gammaproteobacteria;o__Pseudomonadales;f__HTCC2089;g__UBA11889;s__UBA11889	FL_Shallow
A2.5-Pseudomonadales-4	90.47	1.45	0	3213945	50	208	44699	46.6	3012	d__Bacteria;p__Proteobacteria;c__Gammaproteobacteria;o__Pseudomonadales;f__Pseudohongiellaceae;g__UBA9145;s__UBA9145	FL_Mid
A2.5-Pseudomonadales-5	74.6	2.1	0	2596375	123	397	8973	47.1	2688	d__Bacteria;p__Proteobacteria;c__Gammaproteobacteria;o__Pseudomonadales;f__Pseudohongiellaceae;g__UBA9145;s__UBA9145	FL_Mid
A2.5-Pseudomonadales-6	83.8	1.53	0	2656600	3	137	41008	53.4	2576	d__Bacteria;p__Proteobacteria;c__Gammaproteobacteria;o__Pseudomonadales;f__HTCC2089;g__UBA11889;s__	FL_Mid
A2.5-Pseudomonadales-7	80.59	4.41	0	2712835	100	357	10900	53.6	2769	d__Bacteria;p__Proteobacteria;c__Gammaproteobacteria;o__Pseudomonadales;f__HTCC2089;g__UBA11889;s__	FL_Mid
A2.5-Pseudomonadales-8	79.68	2.12	0	2769693	80	236	21828	44.4	2698	d__Bacteria;p__Proteobacteria;c__Gammaproteobacteria;o__Pseudomonadales;f__Pseudohongiellaceae;g__UBA9145;s__	FL_Mid
A2.5-Pseudomonas_A-1	97.75	2.11	0	4992689	301	170	58887	60.1	4758	d__Bacteria;p__Proteobacteria;c__Gammaproteobacteria;o__Pseudomonadales;f__Pseudomonadaceae;g__Pseudomonas_A;s__	FL_Deep
A2.5-Rhizobiales-1	76.92	0	0	1072664	0	54	31762	31.7	1143	d__Bacteria;p__Proteobacteria;c__Alphaproteobacteria;o__Rhizobiales_B;f__TMED25;g__AG-430-B22;s__AG-430-B22	FL_Shallow
A2.5-Rhodobacterales-1	72.65	4.35	4.35	2130705	20	227	17023	40.3	2301	d__Bacteria;p__Proteobacteria;c__Alphaproteobacteria;o__Rhodobacterales;f__Rhodobacteraceae;g__MED-G52;s__MED-G52	FL_Shallow
A2.5-Rhodospirillales_A-1	84.84	0.5	0	2001679	120	375	6938	62	2253	d__Bacteria;p__Proteobacteria;c__Alphaproteobacteria;o__Rhodospirillales;f__Casp-alpha2;g__Casp-alpha2;s__Casp-alpha2	FL_Deep
A2.5-Roseibacillus-1	76.39	7.55	7.69	2916319	7	1427	2221	56.1	3583	d__Bacteria;p__Verrucomicrobiota;c__Verrucomicrobiae;o__Verrucomicrobiales;f__Akkermansiaceae;g__Roseibacillus_B;s__Roseibacillus_B	FL_Shallow
A2.5-SAR202-1	88.17	2.31	33.33	2353854	36	332	14091	42.8	2541	d__Bacteria;p__Chloroflexota;c__Dehalococcoidia;o__SAR202;f__UBA826;g__UBA11996;s__UBA11996	FL_Mid
A2.5-SAR202-10	84.98	0.99	0	1833701	10	34	104452	43.7	1796	d__Bacteria;p__Chloroflexota;c__Dehalococcoidia;o__SAR202;f__UBA826;g__GCA-002712965;s__GCA-002712965	FL_Mid
A2.5-SAR202-11	94.72	0.69	0	2087719	10	75	78523	49	1976	d__Bacteria;p__Chloroflexota;c__Dehalococcoidia;o__SAR202;f__VXLM01;g__;s__	FL_Mid
A2.5-SAR202-13	86.8	2.48	0	1581061	53	44	116737	39.4	1554	d__Bacteria;p__Chloroflexota;c__Dehalococcoidia;o__SAR202;f__UBA2962;g__UBA2962;s__	FL_Shallow
A2.5-SAR202-4	98.02	0.99	0	3609847	0	96	101962	55.7	3721	d__Bacteria;p__Chloroflexota;c__Dehalococcoidia;o__SAR202;f__UBA11138;g__UBA1123;s__UBA1123	FL_Deep
A2.5-SAR202-5	94.72	3.96	0	1432798	13	31	174376	32.7	1391	d__Bacteria;p__Chloroflexota;c__Dehalococcoidia;o__SAR202;f__GCA-2719675;g__GCA-2719675;s__GCA-2719675	FL_Shallow
A2.5-SAR202-6	92.74	0.79	0	1427360	196	40	64418	33.7	1376	d__Bacteria;p__Chloroflexota;c__Dehalococcoidia;o__SAR202;f__GCA-2722455;g__GCA-2722455;s__GCA-2722455	FL_Shallow
A2.5-SAR202-7	93.4	0.2	0	1404821	0	22	119435	30.3	1386	d__Bacteria;p__Chloroflexota;c__Dehalococcoidia;o__SAR202;f__GCA-002723415;g__GCA-002723415;s__GCA-002723415	FL_Mid
A2.5-SAR202-8	89.11	0.99	0	1432631	0	30	102646	37	1414	d__Bacteria;p__Chloroflexota;c__Dehalococcoidia;o__SAR202;f__UBA6927;g__UBA6927;s__UBA6927	FL_Mid
A2.5-SAR202-9	92.74	3.96	75	1381383	0	53	61716	34.4	1470	d__Bacteria;p__Chloroflexota;c__Dehalococcoidia;o__SAR202;f__UBA826;g__AG-426-M11;s__	FL_Shallow
A2.5-SAR324-11	78.85	0	0	2497865	70	668	4307	47.4	2849	d__Bacteria;p__SAR324;c__SAR324;o__SAR324;f__NAC60-12;g__UBA1014;s__UBA1014	FL_Mid
A2.5-SAR324-12	75.41	0.84	0	2309217	21	687	3659	47.5	2658	d__Bacteria;p__SAR324;c__SAR324;o__SAR324;f__NAC60-12;g__UBA1014;s__UBA1014	FL_Shallow
A2.5-SAR324-13	75.86	0	0	2420905	30	541	5438	47.5	2717	d__Bacteria;p__SAR324;c__SAR324;o__SAR324;f__NAC60-12;g__UBA1014;s__UBA1014	FL_Mid
A2.5-SAR324-15	72.19	0.05	0	2343995	70	676	3808	47.6	2675	d__Bacteria;p__SAR324;c__SAR324;o__SAR324;f__NAC60-12;g__UBA1014;s__UBA1014	FL_Mid
A2.5-SAR324-16	77.38	0.05	0	2488750	10	685	4046	47.7	2835	d__Bacteria;p__SAR324;c__SAR324;o__SAR324;f__NAC60-12;g__UBA1014;s__UBA1014	FL_Mid
A2.5-SAR324-17	77.03	1.85	0	2833000	120	659	5354	47.4	3160	d__Bacteria;p__SAR324;c__SAR324;o__SAR324;f__NAC60-12;g__UBA1014;s__UBA1014	FL_Shallow
A2.5-SAR324-19	74.16	0.84	0	1537543	0	207	11054	41.3	1514	d__Bacteria;p__SAR324;c__SAR324;o__SAR324;f__NAC60-12;g__Arctic96AD-7;s__	FL_Mid
A2.5-SAR324-2	88.28	0	0	2160072	100	170	19424	42.2	2070	d__Bacteria;p__SAR324;c__SAR324;o__SAR324;f__NAC60-12;g__Arctic96AD-7;s__Arctic96AD-7	FL_Mid
A2.5-SAR324-20	81.53	1.26	0	2534633	22	346	12797	41.8	2502	d__Bacteria;p__SAR324;c__SAR324;o__SAR324;f__NAC60-12;g__Arctic96AD-7;s__	FL_Mid
A2.5-SAR324-21	88.03	0	0	2696313	0	246	24576	42.9	2594	d__Bacteria;p__SAR324;c__SAR324;o__SAR324;f__NAC60-12;g__Arctic96AD-7;s__	FL_Mid
A2.5-SAR324-22	90.94	0.84	0	3082095	200	228	25467	43.2	2937	d__Bacteria;p__SAR324;c__SAR324;o__SAR324;f__NAC60-12;g__Arctic96AD-7;s__	FL_Deep
A2.5-SAR324-23	87.9	0.84	0	3118998	18	264	23485	43.2	3093	d__Bacteria;p__SAR324;c__SAR324;o__SAR324;f__NAC60-12;g__Arctic96AD-7;s__Arctic96AD-7	FL_Deep
A2.5-SAR86-1	73.13	2.56	23.08	1234928	10	123	24330	36.9	1338	d__Bacteria;p__Proteobacteria;c__Gammaproteobacteria;o__SAR86;f__SAR86;g__AEGEAN-183;s__	FL_Mid
A2.5-SAR86-4	70.3	1.9	0	1548144	0	50	73183	37.1	1593	d__Bacteria;p__Proteobacteria;c__Gammaproteobacteria;o__SAR86;f__SAR86;g__AEGEAN-183;s__	FL_Deep
A2.5-Thalassarchaeum-3	86.27	0	0	1485770	22	36	81374	61.1	1293	d__Archaea;p__Thermoplasmatota;c__Poseidoniia_A;o__Poseidoniales;f__Thalassarchaeaceae;g__Thalassarchaeum;s__Thalassarchaeum	FL_Deep
A2.5-Thalassarchaeum-4	83.29	0.8	100	1356798	2194	64	41129	59.2	1224	d__Archaea;p__Thermoplasmatota;c__Poseidoniia_A;o__Poseidoniales;f__Thalassarchaeaceae;g__Thalassarchaeum;s__Thalassarchaeum	FL_Mid
A2.5-Thalassarchaeum-6	75.96	2.4	0	1345839	0	70	45183	57.9	1224	d__Archaea;p__Thermoplasmatota;c__Poseidoniia_A;o__Poseidoniales;f__Thalassarchaeaceae;g__Thalassarchaeum;s__	FL_Mid
A2.5-Thalassospira-1	100	0	0	4566332	20	17	552237	54.9	4235	d__Bacteria;p__Proteobacteria;c__Alphaproteobacteria;o__Rhodospirillales;f__Thalassospiraceae;g__Thalassospira;s__Thalassospira	FL_Deep
A2.5-Thioglobus-1	96.56	0	0	1706790	0	70	52112	39	1725	d__Bacteria;p__Proteobacteria;c__Gammaproteobacteria;o__PS1;f__Thioglobaceae;g__Thioglobus;s__	FL_Mid
A2.5-Vicinamibacterales-1	84.99	6.1	0	2931758	344	475	9712	59.9	2943	d__Bacteria;p__Acidobacteriota;c__Vicinamibacteria;o__Vicinamibacterales;f__UBA823;g__UBA823;s__UBA823	FL_Mid
A2.5-Vicinamibacterales-3	96.15	2.56	0	4090686	40	157	51509	66.7	3574	d__Bacteria;p__Acidobacteriota;c__Vicinamibacteria;o__Vicinamibacterales;f__UBA8438;g__UBA8438;s__	FL_Deep
DT-Alcanivorax-1	79.17	3.09	0	2774871	150	715	4332	64.9	3086	d__Bacteria;p__Proteobacteria;c__Gammaproteobacteria;o__Pseudomonadales;f__Alcanivoracaceae;g__Alcanivorax;s__Alcanivorax	PA_Shallow
DT-Algicola-1	88.93	3.07	0	9177242	176	1387	9009	45.7	8096	d__Bacteria;p__Proteobacteria;c__Gammaproteobacteria;o__Enterobacterales;f__Alteromonadaceae;g__;s__	PA_Deep
DT-Alphaproteobacteria-1	91.4	0	0	1788952	75	205	11434	50.8	2017	d__Bacteria;p__Proteobacteria;c__Alphaproteobacteria;o__JABSOH01;f__JABSOH01;g__JABSOH01;s__JABSOH01	PA_Deep
DT-Alteromonadaceae-1	98.48	1.43	0	6452215	416	240	61213	37.2	5466	d__Bacteria;p__Proteobacteria;c__Gammaproteobacteria;o__Enterobacterales;f__Alteromonadaceae;g__JABSOI01;s__JABSOI01	PA_Deep
DT-Alteromonadaceae-2	93.94	2.52	66.67	4993916	1028	801	9158	37.3	4329	d__Bacteria;p__Proteobacteria;c__Gammaproteobacteria;o__Enterobacterales;f__Alteromonadaceae;g__JABSOI01;s__JABSOI01	PA_Deep
DT-Alteromonas-1	98.45	1	16.67	4462721	102	234	35562	44.7	4155	d__Bacteria;p__Proteobacteria;c__Gammaproteobacteria;o__Enterobacterales;f__Alteromonadaceae;g__Alteromonas;s__Alteromonas	PA_Shallow
DT-Arcobacteraceae-1	96.29	1.02	33.33	2777569	113	291	13562	26.3	2805	d__Bacteria;p__Campylobacterota;c__Campylobacteria;o__Campylobacterales;f__Arcobacteraceae;g__NORP36;s__NORP36	PA_Deep
DT-Arcobacteraceae-2	98.98	0.95	25	3242715	0	28	217567	28.7	3196	d__Bacteria;p__Campylobacterota;c__Campylobacteria;o__Campylobacterales;f__Arcobacteraceae;g__NORP36;s__NORP36	PA_Deep
DT-Arcobacteraceae-4	80.22	3.79	45.45	2623924	904	706	4373	31.1	3132	d__Bacteria;p__Campylobacterota;c__Campylobacteria;o__Campylobacterales;f__Arcobacteraceae;g__NORP36;s__	PA_Deep
DT-Bdellovibrionales-2	94.54	0.89	0	4105046	339	296	22380	46.3	4103	d__Bacteria;p__Bdellovibrionota;c__Bdellovibrionia;o__Bdellovibrionales;f__UBA1609;g__JABSOQ01;s__JABSOQ01	PA_Shallow
DT-Bdellovibrionales-3	77.34	1.93	0	2591985	1	1004	2962	40.1	3438	d__Bacteria;p__Bdellovibrionota;c__Bdellovibrionia;o__Bdellovibrionales;f__;g__;s__	PA_Shallow
DT-Binatia-1	85.24	4.39	0	2656821	310	242	22479	64	2552	d__Bacteria;p__Desulfobacterota_B;c__Binatia;o__UBA1149;f__UBA1149;g__UBA1149;s__UBA1149	PA_Deep
DT-Caenarcaniphilales-1	95.73	0.57	0	3083601	4767	52	102617	33.6	2856	d__Bacteria;p__Cyanobacteria;c__Vampirovibrionia;o__Caenarcaniphilales;f__LMEP-6097;g__DT-14;s__DT-14	PA_Shallow
DT-Campylobacterales-1	97.97	1.83	20	3164078	518	44	172979	25.7	2950	d__Bacteria;p__Campylobacterota;c__Campylobacteria;o__Campylobacterales;f__Arcobacteraceae;g__NORP36;s__NORP36	PA_Deep
DT-Cetobacterium-1	96.07	2.81	0	2567360	253	320	10531	27.7	2791	d__Bacteria;p__Fusobacteriota;c__Fusobacteriia;o__Fusobacteriales;f__Fusobacteriaceae;g__Cetobacterium;s__Cetobacterium	PA_Deep
DT-Chromohalobacter-1	99.14	0.43	0	3610135	0	15	331210	63.9	3287	d__Bacteria;p__Proteobacteria;c__Gammaproteobacteria;o__Pseudomonadales;f__Halomonadaceae;g__Chromohalobacter;s__Chromohalobacter	PA_Shallow
DT-Cognatishimia-1	96.4	2.18	50	3631262	1174	284	24129	56	3870	d__Bacteria;p__Proteobacteria;c__Alphaproteobacteria;o__Rhodobacterales;f__Rhodobacteraceae;g__Cognatishimia;s__Cognatishimia	PA_Shallow
DT-Colwellia-1	96.3	1.28	50	4239018	653	257	30615	39	3771	d__Bacteria;p__Proteobacteria;c__Gammaproteobacteria;o__Enterobacterales;f__Alteromonadaceae;g__Colwellia;s__Colwellia	PA_Deep
DT-Colwellia-2	99.36	1.29	0	4675572	1066	80	137981	37.6	4005	d__Bacteria;p__Proteobacteria;c__Gammaproteobacteria;o__Enterobacterales;f__Alteromonadaceae;g__Colwellia;s__Colwellia	PA_Deep
DT-Colwellia-3	97.13	1.9	18.18	5562959	792	161	54354	36.7	4852	d__Bacteria;p__Proteobacteria;c__Gammaproteobacteria;o__Enterobacterales;f__Alteromonadaceae;g__Colwellia_A;s__Colwellia_A	PA_Deep
DT-Colwellia-4	98.93	1.39	12.5	5102423	117	40	263050	37.4	4363	d__Bacteria;p__Proteobacteria;c__Gammaproteobacteria;o__Enterobacterales;f__Alteromonadaceae;g__Colwellia_A;s__Colwellia_A	PA_Deep
DT-Colwellia-5	98.3	3.35	26.92	5765643	369	52	215576	37	4888	d__Bacteria;p__Proteobacteria;c__Gammaproteobacteria;o__Enterobacterales;f__Alteromonadaceae;g__Colwellia_A;s__Colwellia_A	PA_Deep
DT-Colwellia-6	100	0.73	0	5012605	1264	19	661517	38.9	4161	d__Bacteria;p__Proteobacteria;c__Gammaproteobacteria;o__Enterobacterales;f__Alteromonadaceae;g__Colwellia;s__Colwellia	PA_Deep
DT-Colwellia-7	84.47	2.41	21.05	5040288	1236	434	17545	38.8	4729	d__Bacteria;p__Proteobacteria;c__Gammaproteobacteria;o__Enterobacterales;f__Alteromonadaceae;g__Colwellia;s__	PA_Deep
DT-Colwellia-8	85.31	2.44	28.57	4969425	279	198	42265	36.9	4356	d__Bacteria;p__Proteobacteria;c__Gammaproteobacteria;o__Enterobacterales;f__Alteromonadaceae;g__;s__	PA_Deep
DT-Coraliomargarita-1	72.91	1.35	0	1741355	472	516	3794	53.8	1982	d__Bacteria;p__Verrucomicrobiota;c__Verrucomicrobiae;o__Opitutales;f__DSM-45221;g__Coraliomargarita;s__	PA_Shallow
DT-Crocinitomicaceae-1	87.66	1.94	20	3474652	8	796	5436	37.6	3821	d__Bacteria;p__Bacteroidota;c__Bacteroidia;o__Flavobacteriales;f__Crocinitomicaceae;g__UBA4466;s__UBA4466	PA_Deep
DT-Dinoroseobacter-1	81.93	1.9	54.55	2794244	2584	614	5531	55.6	3212	d__Bacteria;p__Proteobacteria;c__Alphaproteobacteria;o__Rhodobacterales;f__Rhodobacteraceae;g__Dinoroseobacter;s__Dinoroseobacter	PA_Shallow
DT-Ekhidna-1	91.05	4.32	0	4918290	974	925	6968	40.7	5331	d__Bacteria;p__Bacteroidota;c__Bacteroidia;o__Cytophagales;f__Cyclobacteriaceae;g__Ekhidna;s__Ekhidna	PA_Shallow
DT-Epibacterium_A-1	89.06	2.73	52.94	4010476	1817	701	8863	56.3	4666	d__Bacteria;p__Proteobacteria;c__Alphaproteobacteria;o__Rhodobacterales;f__Rhodobacteraceae;g__Epibacterium;s__Epibacterium	PA_Shallow
DT-Erythrobacter-1	82.47	1.07	58.33	2629567	2154	490	7281	59	2873	d__Bacteria;p__Proteobacteria;c__Alphaproteobacteria;o__Sphingomonadales;f__Sphingomonadaceae;g__Erythrobacter;s__Erythrobacter	PA_Shallow
DT-Erythrobacter-2	74.17	3.19	6.67	2731742	975	645	5074	60.8	3212	d__Bacteria;p__Proteobacteria;c__Alphaproteobacteria;o__Sphingomonadales;f__Sphingomonadaceae;g__Erythrobacter;s__	PA_Shallow
DT-Flavobacteriaceae-1	99.01	0.44	0	3475143	104	24	328744	47.2	3301	d__Bacteria;p__Bacteroidota;c__Bacteroidia;o__Flavobacteriales;f__Flavobacteriaceae;g__DT-32;s__DT-32	PA_Shallow
DT-Flavobacteriaceae-2	93.26	1.05	40	3054187	3	224	22186	31.6	2856	d__Bacteria;p__Bacteroidota;c__Bacteroidia;o__Flavobacteriales;f__Flavobacteriaceae;g__DT-33;s__DT-33	PA_Deep
DT-Flavobacteriaceae-3	97.27	0.15	0	3074011	5	118	54395	33.4	2888	d__Bacteria;p__Bacteroidota;c__Bacteroidia;o__Flavobacteriales;f__Flavobacteriaceae;g__DT-34;s__DT-34	PA_Shallow
DT-Flavobacteriaceae-4	90.4	1.62	16.67	3417527	860	605	7450	34.1	3561	d__Bacteria;p__Bacteroidota;c__Bacteroidia;o__Flavobacteriales;f__Flavobacteriaceae;g__DT-35;s__DT-35	PA_Shallow
DT-Flavobacteriaceae-5	91.38	6.35	0	4018201	720	385	18146	31.8	3873	d__Bacteria;p__Bacteroidota;c__Bacteroidia;o__Flavobacteriales;f__Flavobacteriaceae;g__GCA-2733415;s__GCA-2733415	PA_Deep
DT-Flavobacteriales-1	95.48	0.84	0	5114388	204	464	19580	37.3	4770	d__Bacteria;p__Bacteroidota;c__Bacteroidia;o__Flavobacteriales;f__NORP154;g__DT-38;s__DT-38	PA_Deep
DT-Flavobacteriales-2	93.78	3.23	28.57	2795078	19	461	8473	36	2959	d__Bacteria;p__Bacteroidota;c__Bacteroidia;o__Flavobacteriales;f__NORP154;g__DT-38;s__DT-38	PA_Deep
DT-Flavobacteriales-3	79.5	1.85	0	3212538	184	869	4325	31.7	3513	d__Bacteria;p__Bacteroidota;c__Bacteroidia;o__Flavobacteriales;f__Vicingaceae;g__GCA-002793235;s__	PA_Deep
DT-Flavobacteriales-4	77.32	0.9	0	2765491	879	718	4484	41.6	3069	d__Bacteria;p__Bacteroidota;c__Bacteroidia;o__Flavobacteriales;f__UA16;g__;s__	PA_Shallow
DT-Flavobacteriales-5	100	0.86	0	5670405	606	45	213663	38.4	4792	d__Bacteria;p__Bacteroidota;c__Bacteroidia;o__Flavobacteriales;f__Crocinitomicaceae;g__UBA4466;s__UBA4466	PA_Deep
DT-Gilvibacter-1	96.6	1.43	14.29	2993756	156	149	32997	43.5	2947	d__Bacteria;p__Bacteroidota;c__Bacteroidia;o__Flavobacteriales;f__Flavobacteriaceae;g__Gilvibacter;s__Gilvibacter	PA_Shallow
DT-Halieaceae-1	97.31	1.66	12.5	3215131	573	144	41571	57.5	3096	d__Bacteria;p__Proteobacteria;c__Gammaproteobacteria;o__Pseudomonadales;f__Halieaceae;g__Halioglobus_A;s__Halioglobus_A	PA_Shallow
DT-Halioglobus-1	86.42	0.81	42.86	3772631	0	299	20548	55	3704	d__Bacteria;p__Proteobacteria;c__Gammaproteobacteria;o__Pseudomonadales;f__Halieaceae;g__Halioglobus;s__Halioglobus	PA_Shallow
DT-Halomonas-1	100	0.43	0	3481711	0	68	86774	56.9	3325	d__Bacteria;p__Proteobacteria;c__Gammaproteobacteria;o__Pseudomonadales;f__Halomonadaceae;g__Halomonas;s__Halomonas	PA_Shallow
DT-Halomonas-3	99.57	0.65	0	5076504	100	22	460365	64	4365	d__Bacteria;p__Proteobacteria;c__Gammaproteobacteria;o__Pseudomonadales;f__Halomonadaceae;g__Halomonas;s__Halomonas	PA_Shallow
DT-Henriciella-1	98.48	0.6	33.33	3363519	100	50	260481	54.9	3353	d__Bacteria;p__Proteobacteria;c__Alphaproteobacteria;o__Caulobacterales;f__Hyphomonadaceae;g__Henriciella;s__Henriciella	PA_Shallow
DT-Henriciella-2	94.95	1.85	10	3603917	464	276	23488	54.8	3735	d__Bacteria;p__Proteobacteria;c__Alphaproteobacteria;o__Caulobacterales;f__Hyphomonadaceae;g__Henriciella;s__Henriciella	PA_Shallow
DT-Henriciella-3	97.35	1.46	40	3573580	82	138	69868	57.5	3594	d__Bacteria;p__Proteobacteria;c__Alphaproteobacteria;o__Caulobacterales;f__Hyphomonadaceae;g__Henriciella;s__Henriciella	PA_Shallow
DT-Hepatoplasmataceae-1	83.19	5.42	7.14	713173	112	160	6286	28.4	790	d__Bacteria;p__Firmicutes;c__Bacilli;o__Mycoplasmatales;f__Hepatoplasmataceae;g__DT-50;s__DT-50	PA_Deep
DT-Hepatoplasmataceae-2	79.82	0.75	0	484672	343	72	9281	24.9	498	d__Bacteria;p__Firmicutes;c__Bacilli;o__Mycoplasmatales;f__Hepatoplasmataceae;g__Bg2;s__Bg2	PA_Deep
DT-Hyphomicrobiaceae-1	89.27	1.55	0	1802105	106	187	14110	39.1	1486	d__Bacteria;p__Proteobacteria;c__Alphaproteobacteria;o__Rhizobiales;f__Hyphomicrobiaceae;g__GCA-2689605;s__GCA-2689605	PA_Shallow
DT-Idiomarina-1	100	0.04	0	2763208	0	14	520091	47.6	2592	d__Bacteria;p__Proteobacteria;c__Gammaproteobacteria;o__Enterobacterales;f__Alteromonadaceae;g__Idiomarina;s__Idiomarina	PA_Shallow
DT-Idiomarina-3	99.66	0.34	0	2667417	10	30	219575	47.3	2574	d__Bacteria;p__Proteobacteria;c__Gammaproteobacteria;o__Enterobacterales;f__Alteromonadaceae;g__Idiomarina;s__Idiomarina	PA_Shallow
DT-Ilumatobacteraceae-1	99.15	1.28	0	3535589	21	163	70737	64.9	3579	d__Bacteria;p__Actinobacteriota;c__Acidimicrobiia;o__Acidimicrobiales;f__Ilumatobacteraceae;g__JABSQH01;s__JABSQH01	PA_Shallow
DT-Legionellales-1	80.52	1.86	0	2372767	140	527	5956	30.6	2715	d__Bacteria;p__Proteobacteria;c__Gammaproteobacteria;o__PIVX01;f__PIVX01;g__PIVX01;s__PIVX01	PA_Shallow
DT-Lentisphaeraceae-1	79.13	4.11	0	5000709	287	1278	4455	43	5107	d__Bacteria;p__Verrucomicrobiota;c__Lentisphaeria;o__Lentisphaerales;f__Lentisphaeraceae;g__;s__	PA_Deep
DT-Lentisphaeria-2	81.25	2.28	18.18	4895805	537	530	12745	42.5	4429	d__Bacteria;p__Verrucomicrobiota;c__Lentisphaeria;o__JABSQK01;f__JABSQK01;g__JABSQK01;s__JABSQK01	PA_Deep
DT-Margulisbacteria-1	77.13	4.27	33.33	2204273	6	495	5507	38.4	2547	d__Bacteria;p__Margulisbacteria;c__Marinamargulisbacteria;o__DT-59;f__DT-59;g__DT-59;s__DT-59	PA_Deep
DT-Methylophagaceae-1	70.69	0.18	0	1149260	103	27	355420	34.5	915	d__Bacteria;p__Proteobacteria;c__Gammaproteobacteria;o__Nitrosococcales;f__Methylophagaceae;g__41-12-T18;s__41-12-T18	PA_Deep
DT-Methylophagaceae-2	98.94	0.72	0	2345875	300	17	680098	40	2302	d__Bacteria;p__Proteobacteria;c__Gammaproteobacteria;o__Nitrosococcales;f__Methylophagaceae;g__GCA-002733105;s__GCA-002733105	PA_Deep
DT-Methylophagaceae-3	97.12	1.12	20	2222208	20	48	78225	40.5	2297	d__Bacteria;p__Proteobacteria;c__Gammaproteobacteria;o__Nitrosococcales;f__Methylophagaceae;g__GCA-002733105;s__GCA-002733105	PA_Deep
DT-Micavibrionaceae-1	93.51	0.43	0	1923052	89	53	58997	43.1	1985	d__Bacteria;p__Proteobacteria;c__Alphaproteobacteria;o__Micavibrionales;f__Micavibrionaceae;g__GCA-2708415;s__GCA-2708415	PA_Shallow
DT-Moritella-1	93.7	2.22	44.44	4375487	799	428	15877	40.9	4384	d__Bacteria;p__Proteobacteria;c__Gammaproteobacteria;o__Enterobacterales;f__Moritellaceae;g__Moritella;s__Moritella	PA_Deep
DT-Moritella-3	100	0.81	66.67	4767339	375	27	483431	41.1	4225	d__Bacteria;p__Proteobacteria;c__Gammaproteobacteria;o__Enterobacterales;f__Moritellaceae;g__Moritella;s__Moritella	PA_Deep
DT-Moritella-4	100	1.08	50	5151085	200	45	247379	40.6	4592	d__Bacteria;p__Proteobacteria;c__Gammaproteobacteria;o__Enterobacterales;f__Moritellaceae;g__Moritella;s__Moritella	PA_Deep
DT-Mycoplasmatales-1	99.62	0.75	0	953490	101	9	204517	28.6	867	d__Bacteria;p__Firmicutes;c__Bacilli;o__Mycoplasmatales;f__Metamycoplasmataceae;g__Mycoplasma_K;s__Mycoplasma_K	PA_Shallow
DT-Mycoplasmatales-2	97.56	0.38	0	925388	130	72	21630	27	864	d__Bacteria;p__Firmicutes;c__Bacilli;o__Mycoplasmatales;f__Metamycoplasmataceae;g__DT-68;s__DT-68	PA_Shallow
DT-Myxococcota-1	91.29	0.81	50	3802992	305	154	60537	66.9	3698	d__Bacteria;p__Myxococcota;c__UBA9160;o__SZUA-336;f__SZUA-336;g__JABSQV01;s__JABSQV01	PA_Deep
DT-Myxococcota-2	93.88	2.62	60	6741403	610	713	17372	66.6	6304	d__Bacteria;p__Myxococcota;c__UBA9160;o__UBA9160;f__SMWR01;g__JABSQW01;s__JABSQW01	PA_Deep
DT-Myxococcota-3	93.01	1.61	25	4074232	1398	311	22488	68.3	3867	d__Bacteria;p__Myxococcota;c__UBA9160;o__UBA9160;f__SMWR01;g__JABSQX01;s__JABSQX01	PA_Deep
DT-Nanoarchaeia-1	79.91	0.93	0	1746147	213	172	15040	25.9	1954	d__Archaea;p__Nanoarchaeota;c__Nanoarchaeia;o__UBA583;f__UBA583;g__UBA583;s__UBA583	PA_Deep
DT-Nitrincolaceae-2	88.84	0.64	0	4595408	157	180	47277	45	4184	d__Bacteria;p__Proteobacteria;c__Gammaproteobacteria;o__Pseudomonadales;f__Nitrincolaceae;g__Rs1;s__Rs1	PA_Deep
DT-Nitrincolaceae-3	96.04	1.36	0	4999463	272	96	83418	43.3	4488	d__Bacteria;p__Proteobacteria;c__Gammaproteobacteria;o__Pseudomonadales;f__Nitrincolaceae;g__Rs1;s__Rs1	PA_Deep
DT-Nitrosopelagicus-1	73.63	8.31	29.27	769486	13	251	3392	35.4	1055	d__Archaea;p__Thermoproteota;c__Nitrososphaeria;o__Nitrososphaerales;f__Nitrosopumilaceae;g__Nitrosopelagicus;s__Nitrosopelagicus	PA_Deep
DT-Nitrosopumilus-2	99.51	0.49	100	1659115	1266	21	209054	32	2085	d__Archaea;p__Thermoproteota;c__Nitrososphaeria;o__Nitrososphaerales;f__Nitrosopumilaceae;g__Nitrosopumilus;s__Nitrosopumilus	PA_Deep
DT-Oleispira-1	72.94	0.96	0	2681784	463	721	4217	43	2985	d__Bacteria;p__Proteobacteria;c__Gammaproteobacteria;o__Pseudomonadales;f__Saccharospirillaceae;g__Oleispira;s__	PA_Shallow
DT-Oligoflexales-1	90.76	0.84	0	4554304	0	710	9875	42.5	4376	d__Bacteria;p__Bdellovibrionota;c__Oligoflexia;o__Oligoflexales;f__Bog-1112;g__JABSRF01;s__JABSRF01	PA_Shallow
DT-Parvularculaceae-1	89.23	0.65	66.67	3076995	0	322	14214	59.4	3198	d__Bacteria;p__Proteobacteria;c__Alphaproteobacteria;o__Caulobacterales;f__Parvularculaceae;g__Parvularcula;s__Parvularcula	PA_Shallow
DT-Phaeodactylibacter-1	86.31	2.27	0	5350000	109	1522	4006	45.3	5428	d__Bacteria;p__Bacteroidota;c__Bacteroidia;o__Chitinophagales;f__Saprospiraceae;g__Phaeodactylibacter;s__	PA_Shallow
DT-Phycisphaerales-1	75.57	0.57	0	2869115	364	675	5250	65.9	2968	d__Bacteria;p__Planctomycetota;c__Phycisphaerae;o__Phycisphaerales;f__SM1A02;g__;s__	PA_Shallow
DT-Planctomycetota-1	88.95	3.41	0	4077593	200	669	9082	65.7	3787	d__Bacteria;p__Planctomycetota;c__GCA-002687715;o__GCA-002687715;f__GCA-002687715;g__GCA-2683135;s__GCA-2683135	PA_Deep
DT-Planctomycetota-2	73.07	0	0	4343726	32	1043	4880	43.3	4392	d__Bacteria;p__Planctomycetota;c__UBA11346;o__UBA11346;f__UBA11346;g__;s__	PA_Deep
DT-Planctomycetota-3	74.77	4.5	50	2291098	1788	699	3679	57.1	2400	d__Bacteria;p__Planctomycetota;c__UBA8108;o__UBA1146;f__UBA1146;g__UBA1146;s__	PA_Deep
DT-Polyangiaceae-1	90.32	1.94	0	5774690	201	184	88029	60.7	5109	d__Bacteria;p__Myxococcota;c__Polyangia;o__Polyangiales;f__Polyangiaceae;g__JABSRN01;s__JABSRN01	PA_Deep
DT-Pseudoalteromonas-1	96.16	2.76	19.23	5818742	567	436	25076	40.6	5948	d__Bacteria;p__Proteobacteria;c__Gammaproteobacteria;o__Enterobacterales;f__Alteromonadaceae;g__Pseudoalteromonas;s__Pseudoalteromonas	PA_Shallow
DT-Pseudobacteriovorax-1	91.6	0.89	0	7388915	240	152	138937	43.6	6720	d__Bacteria;p__Bdellovibrionota;c__Oligoflexia;o__Oligoflexales;f__Oligoflexaceae;g__Pseudobacteriovorax;s__Pseudobacteriovorax	PA_Shallow
DT-Pseudomonadales-1	94.21	3.72	11.11	7194100	389	460	33218	43.4	6676	d__Bacteria;p__Proteobacteria;c__Gammaproteobacteria;o__Pseudomonadales;f__DT-91;g__DT-91;s__DT-91	PA_Deep
DT-Pseudomonadales-2	93.79	2.46	20	2781128	796	353	13427	46.1	2772	d__Bacteria;p__Proteobacteria;c__Gammaproteobacteria;o__Pseudomonadales;f__DT-91;g__DT-91;s__DT-91	PA_Shallow
DT-Pseudomonadales-3	94.82	2.15	0	5119248	361	51	157046	45.6	4551	d__Bacteria;p__Proteobacteria;c__Gammaproteobacteria;o__Pseudomonadales;f__Nitrincolaceae;g__Rs1;s__Rs1	PA_Deep
DT-Pseudomonadales-4	90.78	1.44	0	4803996	1413	273	27661	34.5	4265	d__Bacteria;p__Proteobacteria;c__Gammaproteobacteria;o__Pseudomonadales;f__Saccharospirillaceae;g__DT-108;s__DT-108	PA_Deep
DT-Pseudomonadales-5	72.76	1.72	0	3609058	200	1027	3932	45.7	4108	d__Bacteria;p__Proteobacteria;c__Gammaproteobacteria;o__Pseudomonadales;f__Nitrincolaceae;g__Rs1;s__Rs1	PA_Deep
DT-Psychrobiaceae-1	85.13	0.72	0	3683153	1442	601	8087	41.7	3921	d__Bacteria;p__Proteobacteria;c__Gammaproteobacteria;o__Enterobacterales;f__Psychrobiaceae;g__Psychrobium;s__Psychrobium	PA_Deep
DT-Psychrobiaceae-2	98.86	1.01	25	4699491	13	59	155422	42.7	4060	d__Bacteria;p__Proteobacteria;c__Gammaproteobacteria;o__Enterobacterales;f__Psychrobiaceae;g__Psychrobium;s__Psychrobium	PA_Deep
DT-Psychrobiaceae-3	89.66	0.83	33.33	4252014	620	144	69884	40.7	3843	d__Bacteria;p__Proteobacteria;c__Gammaproteobacteria;o__Enterobacterales;f__Psychrobiaceae;g__Psychrobium;s__Psychrobium	PA_Deep
DT-Psychrobium-1	94.58	1.11	33.33	3886875	468	447	13653	41.8	3788	d__Bacteria;p__Proteobacteria;c__Gammaproteobacteria;o__Enterobacterales;f__Psychrobiaceae;g__Psychrobium;s__Psychrobium	PA_Deep
DT-Psychroserpens-1	84.95	8.91	21.15	3257954	6	837	4834	37	3824	d__Bacteria;p__Bacteroidota;c__Bacteroidia;o__Flavobacteriales;f__Flavobacteriaceae;g__Psychroserpens;s__	PA_Shallow
DT-Psychrosphaera-1	72.62	5.15	5.26	7321581	1	3261	2445	45.9	8190	d__Bacteria;p__Proteobacteria;c__Gammaproteobacteria;o__Enterobacterales;f__Alteromonadaceae;g__;s__	PA_Shallow
DT-Rhizobiales-1	82.45	0.78	50	3427937	140	751	5536	39.2	4027	d__Bacteria;p__Proteobacteria;c__Alphaproteobacteria;o__Rhizobiales;f__OSC116;g__OCS116;s__OCS116	PA_Deep
DT-Rhizobiales-3	98.63	0	0	3473749	100	18	1832274	44.3	3306	d__Bacteria;p__Proteobacteria;c__Alphaproteobacteria;o__Rhizobiales;f__OSC116;g__OCS116;s__OCS116	PA_Deep
DT-Rhizobiales-4	94.08	1.31	25	4087275	186	284	24632	57.1	4024	d__Bacteria;p__Proteobacteria;c__Alphaproteobacteria;o__Rhizobiales;f__Rhizobiaceae;g__R2A130;s__R2A130	PA_Shallow
DT-Rhodobacteraceae-1	97.7	1.78	54.55	4265656	623	469	12863	57.8	4478	d__Bacteria;p__Proteobacteria;c__Alphaproteobacteria;o__Rhodobacterales;f__Rhodobacteraceae;g__JABSSA01;s__JABSSA01	PA_Shallow
DT-Rhodobacteraceae-2	97.5	0.59	50	3701896	1368	360	15688	60.1	3902	d__Bacteria;p__Proteobacteria;c__Alphaproteobacteria;o__Rhodobacterales;f__Rhodobacteraceae;g__JABSSB01;s__JABSSB01	PA_Shallow
DT-Rhodobacteraceae-3	94.47	2.12	0	3347996	1064	348	16680	59.1	3655	d__Bacteria;p__Proteobacteria;c__Alphaproteobacteria;o__Rhodobacterales;f__Rhodobacteraceae;g__JABSSC01;s__JABSSC01	PA_Shallow
DT-Rhodobacteraceae-4	99.25	1.38	0	5586975	106	218	67407	57.6	5484	d__Bacteria;p__Proteobacteria;c__Alphaproteobacteria;o__Rhodobacterales;f__Rhodobacteraceae;g__Parasedimentitalea;s__Parasedimentitalea	PA_Deep
DT-Richelia-1	99	0.22	100	4618895	0	762	7905	39.1	5521	d__Bacteria;p__Cyanobacteria;c__Cyanobacteriia;o__Cyanobacteriales;f__Nostocaceae;g__Richelia;s__Richelia	PA_Shallow
DT-Rickettsiaceae-1	93.36	4.9	0	1771143	210	186	14308	30.1	1683	d__Bacteria;p__Proteobacteria;c__Alphaproteobacteria;o__Rickettsiales;f__Rickettsiaceae;g__JABSSF01;s__JABSSF01	PA_Shallow
DT-Rickettsiales-1	79.62	1.9	0	1268679	0	31	95175	30.8	1200	d__Bacteria;p__Proteobacteria;c__Alphaproteobacteria;o__Rickettsiales;f__JABSSG01;g__JABSSG01;s__JABSSG01	PA_Shallow
DT-Rivularia-1	70.52	4.02	8	5881548	0	2574	2552	36	6394	d__Bacteria;p__Cyanobacteria;c__Cyanobacteriia;o__Cyanobacteriales;f__Nostocaceae;g__Rivularia;s__	PA_Shallow
DT-Roseibacillus-1	74.39	2.22	0	3330247	186	797	5110	60.5	3103	d__Bacteria;p__Verrucomicrobiota;c__Verrucomicrobiae;o__Verrucomicrobiales;f__Akkermansiaceae;g__Roseibacillus_B;s__	PA_Deep
DT-Salinicola-1	94.86	1.19	25	4291249	546	311	20953	64.2	4071	d__Bacteria;p__Proteobacteria;c__Gammaproteobacteria;o__Pseudomonadales;f__Halomonadaceae;g__Salinicola;s__Salinicola	PA_Shallow
DT-Saprospiraceae-1	91.13	0.51	0	5070646	1157	676	11177	41.1	4712	d__Bacteria;p__Bacteroidota;c__Bacteroidia;o__Chitinophagales;f__Saprospiraceae;g__DT-110;s__DT-110	PA_Shallow
DT-Saprospiraceae-2	100	2.91	0	11191412	966	224	94829	44.1	8626	d__Bacteria;p__Bacteroidota;c__Bacteroidia;o__Chitinophagales;f__Saprospiraceae;g__DT-111;s__DT-111	PA_Shallow
DT-Shewanella-1	98.07	1.42	28.57	4805219	801	181	53290	46.1	4267	d__Bacteria;p__Proteobacteria;c__Gammaproteobacteria;o__Enterobacterales;f__Shewanellaceae;g__Shewanella;s__Shewanella	PA_Shallow
DT-Shewanella-2	95.72	1.45	10	5065790	120	276	32236	46.1	4505	d__Bacteria;p__Proteobacteria;c__Gammaproteobacteria;o__Enterobacterales;f__Shewanellaceae;g__Shewanella;s__	PA_Deep
DT-Simkaniaceae-1	72.58	0.25	0	1416382	526	361	4722	40.5	1680	d__Bacteria;p__Chlamydiota;c__Chlamydiia;o__Chlamydiales;f__Simkaniaceae;g__JAAKFF01;s__	PA_Shallow
DT-Thalassarchaeum-1	72.07	0	0	1197871	24	166	10422	59.1	1204	d__Archaea;p__Thermoplasmatota;c__Poseidoniia_A;o__Poseidoniales;f__Thalassarchaeaceae;g__Thalassarchaeum;s__Thalassarchaeum	PA_Deep
DT-UBP17-1	71.26	3.93	16.67	4180292	1	1372	3666	34.6	4318	d__Bacteria;p__UBP17;c__UBA6191;o__UBA6191;f__UBA6191;g__GCA-2402105;s__	PA_Deep
DT-Vermiphilaceae-1	74.79	2.45	25	886058	7	176	5912	37	1019	d__Bacteria;p__Dependentiae;c__Babeliae;o__Babeliales;f__Vermiphilaceae;g__JABSSP01;s__JABSSP01	PA_Deep
DT-Verrucomicrobiales-1	97.18	5.61	53.85	4963519	606	535	14918	56.2	4533	d__Bacteria;p__Verrucomicrobiota;c__Verrucomicrobiae;o__Verrucomicrobiales;f__DEV007;g__Arctic95D-9;s__Arctic95D-9	PA_Shallow
DT-Verrucomicrobiales-2	89.62	3.06	60	3281797	1343	536	8449	43.1	2942	d__Bacteria;p__Verrucomicrobiota;c__Verrucomicrobiae;o__Verrucomicrobiales;f__DEV007;g__EC70;s__EC70	PA_Deep
DT-Vibrio-1	99.47	0.54	9.09	5150206	678	105	105885	44.9	4725	d__Bacteria;p__Proteobacteria;c__Gammaproteobacteria;o__Enterobacterales;f__Vibrionaceae;g__Vibrio;s__Vibrio	PA_Shallow
DT-Winogradskyella-1	96.81	1.39	12.5	3134385	140	164	32926	34.3	2957	d__Bacteria;p__Bacteroidota;c__Bacteroidia;o__Flavobacteriales;f__Flavobacteriaceae;g__Winogradskyella;s__Winogradskyella	PA_Shallow
DT-Winogradskyella-2	99.67	1.44	41.67	3545905	881	24	412162	33.2	3179	d__Bacteria;p__Bacteroidota;c__Bacteroidia;o__Flavobacteriales;f__Flavobacteriaceae;g__Winogradskyella;s__Winogradskyella	PA_Shallow
DT-Xanthomonadales-1	90.25	4.19	44.44	2412812	557	429	7666	61	2520	d__Bacteria;p__Proteobacteria;c__Gammaproteobacteria;o__Xanthomonadales;f__SZUA-36;g__W260;s__W260	PA_Shallow
ZT-Alteromonas-1	98.34	8.73	75.86	4850440	4252	270	57564	44.8	4305	d__Bacteria;p__Proteobacteria;c__Gammaproteobacteria;o__Enterobacterales;f__Alteromonadaceae;g__Alteromonas;s__Alteromonas	PA_Shallow
ZT-Aquabacterium-1	85.01	0.09	0	2873675	399	614	6098	68.6	2837	d__Bacteria;p__Proteobacteria;c__Gammaproteobacteria;o__Burkholderiales;f__Burkholderiaceae;g__Aquabacterium;s__	PA_Shallow
ZT-Blastomonas-1	99.25	0.6	22.22	4315926	2	83	147453	64.3	4095	d__Bacteria;p__Proteobacteria;c__Alphaproteobacteria;o__Sphingomonadales;f__Sphingomonadaceae;g__Blastomonas;s__Blastomonas	PA_Shallow
ZT-Caenarcaniphilales-1	93.59	1.42	0	2813524	197	162	29716	34.5	2651	d__Bacteria;p__Cyanobacteria;c__Vampirovibrionia;o__Caenarcaniphilales;f__LMEP-6097;g__DT-14;s__	PA_Shallow
ZT-Cognatishimia-1	90.27	9.36	78.72	3251124	1235	316	17142	57.1	3457	d__Bacteria;p__Proteobacteria;c__Alphaproteobacteria;o__Rhodobacterales;f__Rhodobacteraceae;g__Cognatishimia;s__	PA_Shallow
ZT-Crocinitomicaceae-1	98.92	1.48	11.11	4055448	934	84	91462	37.1	3748	d__Bacteria;p__Bacteroidota;c__Bacteroidia;o__Flavobacteriales;f__Crocinitomicaceae;g__;s__	PA_Shallow
ZT-Crocinitomicaceae-2	100	5.14	0	4475083	1	201	295096	35.4	4091	d__Bacteria;p__Bacteroidota;c__Bacteroidia;o__Flavobacteriales;f__Crocinitomicaceae;g__UBA4466;s__	PA_Shallow
ZT-Crocinitomicaceae-3	86.6	2.16	0	3392760	149	306	19604	36	3124	d__Bacteria;p__Bacteroidota;c__Bacteroidia;o__Flavobacteriales;f__Crocinitomicaceae;g__UBA4466;s__	PA_Shallow
ZT-Crocosphaera-2	99.56	0.87	0	5559087	1720	420	21366	37.7	5384	d__Bacteria;p__Cyanobacteria;c__Cyanobacteriia;o__Cyanobacteriales;f__Microcystaceae;g__Crocosphaera;s__Crocosphaera	PA_Shallow
ZT-Dechloromonas-1	70.34	6.63	6.67	3458421	2399	1736	2159	62.6	4692	d__Bacteria;p__Proteobacteria;c__Gammaproteobacteria;o__Burkholderiales;f__Rhodocyclaceae;g__Azonexus;s__	PA_Shallow
ZT-Flavobacteriales-1	98.39	0	0	3523710	1756	99	72777	41.7	3045	d__Bacteria;p__Bacteroidota;c__Bacteroidia;o__Flavobacteriales;f__Cryomorphaceae;g__Cryomorpha;s__	PA_Shallow
ZT-Flavobacteriales-3	81.48	0.98	28.57	2362816	0	318	9831	36.7	2468	d__Bacteria;p__Bacteroidota;c__Bacteroidia;o__Flavobacteriales;f__Flavobacteriaceae;g__SCGC-AAA160-P02;s__SCGC-AAA160-P02	PA_Shallow
ZT-Flavobacteriales-4	99.46	0	0	3907113	0	76	111562	46	3356	d__Bacteria;p__Bacteroidota;c__Bacteroidia;o__Flavobacteriales;f__UA16;g__;s__	PA_Shallow
ZT-Fuerstia-1	92.35	3.37	33.33	5279628	640	232	69329	53.2	4205	d__Bacteria;p__Planctomycetota;c__Planctomycetes;o__Planctomycetales;f__Planctomycetaceae;g__;s__	PA_Shallow
ZT-Fuerstia-2	96.63	0	0	5431987	577	33	376473	53.5	4141	d__Bacteria;p__Planctomycetota;c__Planctomycetes;o__Planctomycetales;f__Planctomycetaceae;g__;s__	PA_Shallow
ZT-Gammaproteobacteria-1	96.91	0.71	0	3621945	1061	222	43667	43.8	3334	d__Bacteria;p__Proteobacteria;c__Gammaproteobacteria;o__Arenicellales;f__Arenicellaceae;g__Arenicella;s__	PA_Shallow
ZT-Gracilibacteria-1	74.9	1.66	0	1049231	79	138	11485	33.5	1149	d__Bacteria;p__Patescibacteria;c__Gracilibacteria;o__BD1-5;f__UBA6164;g__;s__	PA_Shallow
ZT-Kordia-2	99.48	2.92	0	5244617	0	82	117349	33.6	4964	d__Bacteria;p__Bacteroidota;c__Bacteroidia;o__Flavobacteriales;f__Flavobacteriaceae;g__Kordia;s__	PA_Shallow
ZT-Lentisphaerales-1	96.28	7.49	0	6344669	0	271	46026	40.5	5659	d__Bacteria;p__Verrucomicrobiota;c__Lentisphaeria;o__Lentisphaerales;f__Lentisphaeraceae;g__;s__	PA_Shallow
ZT-Lentisphaeria-1	92.74	2.73	0	3609575	385	86	152442	37.1	3150	d__Bacteria;p__Verrucomicrobiota;c__Lentisphaeria;o__JABSQK01;f__;g__;s__	PA_Shallow
ZT-Mariniblastus-1	97.65	2.78	16.67	4190996	1069	62	267896	50.2	3374	d__Bacteria;p__Planctomycetota;c__Planctomycetes;o__Pirellulales;f__Pirellulaceae;g__Mariniblastus;s__	PA_Shallow
ZT-Mariniblastus-2	98.06	1.18	0	4991973	117	203	95807	56.8	3980	d__Bacteria;p__Planctomycetota;c__Planctomycetes;o__Pirellulales;f__Pirellulaceae;g__Mariniblastus;s__	PA_Shallow
ZT-Marinovum-1	75.99	2.79	0	3184796	266	90	75109	56.9	3221	d__Bacteria;p__Proteobacteria;c__Alphaproteobacteria;o__Rhodobacterales;f__Rhodobacteraceae;g__Marinovum;s__	PA_Shallow
ZT-Myxococcota-1	93.71	0.65	0	5912276	344	57	188387	61.9	5059	d__Bacteria;p__Myxococcota;c__UBA9160;o__UBA9160;f__SMWR01;g__;s__	PA_Shallow
ZT-Myxococcota-2	71.08	7.1	0	3658750	0	1284	3109	59	4283	d__Bacteria;p__Myxococcota;c__UBA9160;o__UBA9160;f__UBA4427;g__TMED88;s__	PA_Shallow
ZT-Oceanicola_B-1	98.64	0.97	36.36	3364600	20	96	62994	60.8	3128	d__Bacteria;p__Proteobacteria;c__Alphaproteobacteria;o__Rhodobacterales;f__Rhodobacteraceae;g__;s__	PA_Shallow
ZT-Oleiphilaceae-1	98.45	1.56	0	3277584	195	24	311796	44.3	3142	d__Bacteria;p__Proteobacteria;c__Gammaproteobacteria;o__Pseudomonadales;f__Oleiphilaceae;g__PZPK01;s__	PA_Shallow
ZT-Opitutales-1	96.28	0	0	3157850	1255	159	32299	50.9	3042	d__Bacteria;p__Verrucomicrobiota;c__Verrucomicrobiae;o__Opitutales;f__JABSRG01;g__JABSRG01;s__JABSRG01	PA_Shallow
ZT-Phycisphaerales-1	80.65	7.01	9.09	3115978	614	431	11902	62.3	2874	d__Bacteria;p__Planctomycetota;c__Phycisphaerae;o__Phycisphaerales;f__SM1A02;g__;s__	PA_Shallow
ZT-Phycisphaerales-10	90.91	5.35	25	2970296	710	340	12678	55.4	2760	d__Bacteria;p__Planctomycetota;c__Phycisphaerae;o__Phycisphaerales;f__SM1A02;g__UBA1668;s__UBA1668	PA_Shallow
ZT-Phycisphaerales-11	83.89	0.77	0	1675128	963	284	7932	57.5	1737	d__Bacteria;p__Planctomycetota;c__Phycisphaerae;o__Phycisphaerales;f__SM1A02;g__UBA8653;s__UBA8653	PA_Shallow
ZT-Phycisphaerales-2	100	0.57	0	3250920	217	86	76377	63.4	2718	d__Bacteria;p__Planctomycetota;c__Phycisphaerae;o__Phycisphaerales;f__SM1A02;g__;s__	PA_Shallow
ZT-Phycisphaerales-3	90.06	0	0	1614112	412	216	10525	46	1662	d__Bacteria;p__Planctomycetota;c__Phycisphaerae;o__Phycisphaerales;f__SM1A02;g__GCA-002718515;s__	PA_Shallow
ZT-Phycisphaerales-4	85.04	7.67	0	2225538	525	355	9059	58.2	2273	d__Bacteria;p__Planctomycetota;c__Phycisphaerae;o__Phycisphaerales;f__SM1A02;g__SP202;s__	PA_Shallow
ZT-Phycisphaerales-5	98.86	1.14	0	2580030	992	79	163456	55.5	2233	d__Bacteria;p__Planctomycetota;c__Phycisphaerae;o__Phycisphaerales;f__SM1A02;g__UBA12567;s__	PA_Shallow
ZT-Phycisphaerales-6	98.86	2.38	0	2867813	387	108	109847	61.7	2545	d__Bacteria;p__Planctomycetota;c__Phycisphaerae;o__Phycisphaerales;f__SM1A02;g__JABAAC01;s__	PA_Shallow
ZT-Phycisphaerales-7	97.73	0.57	0	2244470	7	112	58353	62.9	2030	d__Bacteria;p__Planctomycetota;c__Phycisphaerae;o__Phycisphaerales;f__SM1A02;g__JABAAC01;s__	PA_Shallow
ZT-Phycisphaerales-8	80.68	0	0	2166377	152	227	17677	56.1	2041	d__Bacteria;p__Planctomycetota;c__Phycisphaerae;o__Phycisphaerales;f__SM1A02;g__UBA12567;s__	PA_Shallow
ZT-Phycisphaerales-9	98.86	3.98	25	3543612	711	78	150295	63.4	2878	d__Bacteria;p__Planctomycetota;c__Phycisphaerae;o__Phycisphaerales;f__SM1A02;g__UBA1668;s__	PA_Shallow
ZT-Pirellulaceae-1	94.93	0	0	6173892	17427	153	69719	51.5	4628	d__Bacteria;p__Planctomycetota;c__Planctomycetes;o__Pirellulales;f__Pirellulaceae;g__;s__	PA_Shallow
ZT-Pirellulaceae-2	92.41	5.64	0	6152575	363	416	43220	52.2	5027	d__Bacteria;p__Planctomycetota;c__Planctomycetes;o__Pirellulales;f__Pirellulaceae;g__GCA-2718815;s__	PA_Shallow
ZT-Pirellulaceae-3	97.58	0.29	0	5025639	710	126	127295	53.6	3819	d__Bacteria;p__Planctomycetota;c__Planctomycetes;o__Pirellulales;f__Pirellulaceae;g__GCA-2862225;s__GCA-2862225	PA_Shallow
ZT-Pirellulales-1	85.96	5.98	0	4480281	97	439	19519	54.1	3840	d__Bacteria;p__Planctomycetota;c__Planctomycetes;o__Pirellulales;f__Ga0077529;g__JABDGM01;s__	PA_Shallow
ZT-Pirellulales-2	98.78	3.45	0	3640095	327	87	176984	56.1	3011	d__Bacteria;p__Planctomycetota;c__Planctomycetes;o__Pirellulales;f__Ga0077529;g__Bythopirellula;s__	PA_Shallow
ZT-Planctomycetota-1	97.85	2.69	33.33	3245297	18	44	140355	63.5	2689	d__Bacteria;p__Planctomycetota;c__UBA1135;o__UBA1135;f__GCA-002686595;g__;s__	PA_Shallow
ZT-Planctomycetota-4	79.99	0.1	0	2852318	1219	578	6385	66.4	2805	d__Bacteria;p__Planctomycetota;c__UBA1135;o__UBA1135;f__GCA-002686595;g__;s__	PA_Shallow
ZT-Planctomycetota-5	89.96	1.08	0	2322285	60	234	14509	57.9	2155	d__Bacteria;p__Planctomycetota;c__UBA1135;o__UBA1135;f__UBA1135;g__GCA-2705055;s__	PA_Shallow
ZT-Planctomycetota-6	77	3.51	50	1999361	0	563	4443	55.4	2192	d__Bacteria;p__Planctomycetota;c__UBA1135;o__UBA1135;f__UBA1135;g__NORP165;s__	PA_Shallow
ZT-Polyangiales-1	82.3	1.61	0	3848868	0	699	6592	53.5	3771	d__Bacteria;p__Myxococcota;c__Polyangia;o__Polyangiales;f__Polyangiaceae;g__NIC37A-2;s__	PA_Shallow
ZT-Prochlorococcus_A-2	96.15	0.27	100	1575858	32	70	55677	31.6	1883	d__Bacteria;p__Cyanobacteria;c__Cyanobacteriia;o__PCC-6307;f__Cyanobiaceae;g__Prochlorococcus_A;s__Prochlorococcus_A	PA_Shallow
ZT-Pseudoalteromonas-2	98.29	1.13	10	4924069	156	145	62470	40.9	4485	d__Bacteria;p__Proteobacteria;c__Gammaproteobacteria;o__Enterobacterales;f__Alteromonadaceae;g__Pseudoalteromonas;s__Pseudoalteromonas	PA_Shallow
ZT-Pseudomonadales-2	76.2	5.14	30.43	3179885	5	1266	2789	65	3884	d__Bacteria;p__Proteobacteria;c__Gammaproteobacteria;o__Pseudomonadales;f__HTCC2089;g__RGAU01;s__	PA_Shallow
ZT-Pseudoxanthomonas_A-2	99.95	0.8	0	3784223	10	43	210091	67.7	3557	d__Bacteria;p__Proteobacteria;c__Gammaproteobacteria;o__Xanthomonadales;f__Xanthomonadaceae;g__Pseudoxanthomonas_A;s__Pseudoxanthomonas_A	PA_Shallow
ZT-Puniceicoccaceae-1	95.49	7.43	13.33	2207751	7	232	22796	49.2	2141	d__Bacteria;p__Verrucomicrobiota;c__Verrucomicrobiae;o__Opitutales;f__DSM-45221;g__UBA7441;s__	PA_Shallow
ZT-Puniceicoccaceae-2	88.18	5.55	66.67	1798635	973	148	25875	42	1682	d__Bacteria;p__Verrucomicrobiota;c__Verrucomicrobiae;o__Opitutales;f__DSM-45221;g__GCA-2699365;s__	PA_Shallow
ZT-Rhodobacteraceae-1	93.47	0.97	0	3707077	250	85	109045	61.2	3844	d__Bacteria;p__Proteobacteria;c__Alphaproteobacteria;o__Rhodobacterales;f__Rhodobacteraceae;g__WX04;s__	PA_Shallow
ZT-Rhodobacteraceae-2	93.51	0.66	0	3482169	804	149	39357	57.8	3475	d__Bacteria;p__Proteobacteria;c__Alphaproteobacteria;o__Rhodobacterales;f__Rhodobacteraceae;g__Primorskyibacter;s__	PA_Shallow
ZT-Rickettsiales-1	76.72	0	0	1972156	0	472	4807	40.1	2165	d__Bacteria;p__Proteobacteria;c__Alphaproteobacteria;o__Rickettsiales;f__;g__;s__	PA_Shallow
ZT-Roseibacillus-1	97.92	4.76	44.44	4609624	366	290	40756	59.5	3634	d__Bacteria;p__Verrucomicrobiota;c__Verrucomicrobiae;o__Verrucomicrobiales;f__Akkermansiaceae;g__Roseibacillus_B;s__	PA_Shallow
ZT-Saccharospirillaceae-1	99.57	1.25	0	3924372	45	38	791755	48.6	3546	d__Bacteria;p__Proteobacteria;c__Gammaproteobacteria;o__Pseudomonadales;f__Saccharospirillaceae;g__;s__	PA_Shallow
ZT-Saprospiraceae-1	85.81	5.31	0	5749040	200	678	14264	35.4	4652	d__Bacteria;p__Bacteroidota;c__Bacteroidia;o__Chitinophagales;f__Saprospiraceae;g__;s__	PA_Shallow
ZT-Saprospiraceae-3	99.49	1.39	0	6429778	1792	230	47921	37.3	5001	d__Bacteria;p__Bacteroidota;c__Bacteroidia;o__Chitinophagales;f__Saprospiraceae;g__;s__	PA_Shallow
ZT-Saprospiraceae-4	98.51	0.99	0	4354527	1028	73	190832	32.7	3377	d__Bacteria;p__Bacteroidota;c__Bacteroidia;o__Chitinophagales;f__Saprospiraceae;g__Aureispira;s__	PA_Shallow
ZT-Shimia-1	98.51	0.54	0	4286367	1	34	226683	58.2	4229	d__Bacteria;p__Proteobacteria;c__Alphaproteobacteria;o__Rhodobacterales;f__Rhodobacteraceae;g__Shimia;s__	PA_Shallow
ZT-Tenacibaculum-1	98.83	1.56	66.67	3892478	117	19	442093	31.4	3478	d__Bacteria;p__Bacteroidota;c__Bacteroidia;o__Flavobacteriales;f__Flavobacteriaceae;g__Tenacibaculum;s__	PA_Shallow
ZT-Thalassotalea-1	90.93	5.04	3.33	4384168	107	216	49690	42	4214	d__Bacteria;p__Proteobacteria;c__Gammaproteobacteria;o__Enterobacterales;f__Alteromonadaceae;g__Thalassotalea;s__	PA_Shallow
ZT-Trichodesmium-2	99.49	0.22	0	6926000	3009	256	52510	33.8	4946	d__Bacteria;p__Cyanobacteria;c__Cyanobacteriia;o__Cyanobacteriales;f__Microcoleaceae;g__Trichodesmium;s__Trichodesmium	PA_Shallow
ZT-Verrucomicrobiales-1	99.66	0	0	4099621	137	124	61625	53.9	3192	d__Bacteria;p__Verrucomicrobiota;c__Verrucomicrobiae;o__Verrucomicrobiales;f__DEV007;g__CACIUL01;s__CACIUL01	PA_Shallow
ZT-Verrucomicrobiales-3	83.39	0.14	0	3281879	0	517	8463	43.7	2994	d__Bacteria;p__Verrucomicrobiota;c__Verrucomicrobiae;o__Verrucomicrobiales;f__DEV007;g__EC70;s__EC70	PA_Shallow
