# Supplementary material for: Diverse Genomic Traits Differentiate Sinking-Particle-Associated versus Free-Living Microbes throughout the Oligotrophic Open Ocean Water Column
Source: mBio. 2022 Jul 12;13(4):e01569-22. doi: 10.1128/mbio.01569-22 (PMC9426571; doi:10.1128/mbio.01569-22)
Supplement: TABLE S3 [file mbio.01569-22-st003.xlsx]

## Sheet: Supp_Table3
Supplementary Table 3. Scoary enrichment of KO IDS (Suppl. Table 3A) and orthologous protein families (Suppl. Table 3B) based on sample types.
SUPPLEMENTARY TABLE 3A					SUPPLEMENTARY TABLE 3B
Sample	KO_ID	Odds_ratio	BH_adjusted_pvalue		Sample	Orthologous gene family ID	Odds_ratio	BH_adjusted_pvalue
FL_Deep	K09131	5.33954	0.0310882		FL_Deep	OG0015664	inf	0.0492194
FL_Deep	K08363	4.85866	0.0395566		FL_Mid	OG0001999	6.675	1.26117e-09
FL_Deep	K01975	4.3821	0.0395566		FL_Mid	OG0001632	7.36228	1.48724e-09
FL_Deep	K07064	5.7931	0.0395566		FL_Mid	OG0001448	6.81575	1.49672e-09
FL_Deep	K16264	3.98936	0.0465991		FL_Mid	OG0001307	5.27789	2.51697e-09
FL_Mid	K00087	7.29231	1.2058e-13		FL_Mid	OG0002541	7.21845	1.81992e-08
FL_Mid	K01042	5.39185	2.62505e-10		FL_Mid	OG0001052	5.46463	5.5211e-08
FL_Mid	K10794	6.57839	4.61324e-10		FL_Mid	OG0000952	5.01621	7.47204e-08
FL_Mid	K07048	6.02198	1.56164e-08		FL_Mid	OG0001368	5.36072	8.12876e-08
FL_Mid	K03518	4.6403	1.69958e-08		FL_Mid	OG0001482	5.80833	1.54328e-07
FL_Mid	K03519	4.51056	2.3663e-08		FL_Mid	OG0000332	4.44258	3.04072e-07
FL_Mid	K14728	4.74734	5.01576e-08		FL_Mid	OG0001415	5.29078	3.22848e-07
FL_Mid	K03465	3.98135	2.73764e-07		FL_Mid	OG0000888	4.96321	3.45778e-07
FL_Mid	K05299	4.51744	3.01056e-07		FL_Mid	OG0000533	4.24107	5.13294e-07
FL_Mid	K07749	3.92021	4.57351e-07		FL_Mid	OG0000964	4.11872	8.15452e-07
FL_Mid	K00332	4.30667	5.35868e-07		FL_Mid	OG0000134	4.14383	9.70546e-07
FL_Mid	K09118	4.95811	5.55024e-07		FL_Mid	OG0000227	4.45614	1.29684e-06
FL_Mid	K03520	3.94541	6.71568e-07		FL_Mid	OG0001184	4.67701	1.68665e-06
FL_Mid	K16639	3.75109	6.90296e-07		FL_Mid	OG0002199	5.14229	1.68665e-06
FL_Mid	K02862	5.09259	8.01155e-07		FL_Mid	OG0002543	5.55978	3.49165e-06
FL_Mid	K13876	4.45066	8.6043e-07		FL_Mid	OG0001382	4.34464	3.99747e-06
FL_Mid	K01474	3.7069	8.80793e-07		FL_Mid	OG0003029	7.31646	4.56378e-06
FL_Mid	K06015	3.72225	1.24686e-06		FL_Mid	OG0001960	4.69451	4.93397e-06
FL_Mid	K04488	3.97805	1.75387e-06		FL_Mid	OG0001676	4.01852	5.7338e-06
FL_Mid	K07068	3.65079	1.75387e-06		FL_Mid	OG0001784	4.08414	6.14066e-06
FL_Mid	K14941	3.98817	1.80348e-06		FL_Mid	OG0001703	4.40748	8.5573e-06
FL_Mid	K09143	5.68352	1.90146e-06		FL_Mid	OG0001312	4.50779	9.59661e-06
FL_Mid	K00008	3.54128	2.02479e-06		FL_Mid	OG0000022	3.6036	1.05359e-05
FL_Mid	K00303	3.54128	2.02479e-06		FL_Mid	OG0002342	4.73043	1.11507e-05
FL_Mid	K00540	4.19609	2.0757e-06		FL_Mid	OG0002053	5.07833	1.12114e-05
FL_Mid	K05921	4.47059	2.13862e-06		FL_Mid	OG0001006	3.73133	1.34827e-05
FL_Mid	K11779	3.96875	2.1544e-06		FL_Mid	OG0001147	3.5393	1.50959e-05
FL_Mid	K08681	3.74422	2.58411e-06		FL_Mid	OG0002907	5.35238	1.60293e-05
FL_Mid	K19244	4.12698	2.81922e-06		FL_Mid	OG0001693	3.74422	1.71134e-05
FL_Mid	K00331	4.46648	2.88957e-06		FL_Mid	OG0000037	3.94737	1.74654e-05
FL_Mid	K21159	4.43538	3.32859e-06		FL_Mid	OG0000866	3.49896	1.82142e-05
FL_Mid	K08223	3.65591	3.53844e-06		FL_Mid	OG0001821	3.87245	1.82389e-05
FL_Mid	K00174	3.6539	3.66188e-06		FL_Mid	OG0000293	3.49299	1.95952e-05
FL_Mid	K21416	3.68103	4.09161e-06		FL_Mid	OG0003401	6.42857	2.21008e-05
FL_Mid	K09121	3.46997	4.10477e-06		FL_Mid	OG0003468	7.73976	2.28652e-05
FL_Mid	K13574	3.78	5.00476e-06		FL_Mid	OG0001974	4.85699	2.42693e-05
FL_Mid	K13640	4.50801	5.04034e-06		FL_Mid	OG0001528	3.57545	2.50365e-05
FL_Mid	K01473	3.34959	6.22427e-06		FL_Mid	OG0001437	3.46997	2.70829e-05
FL_Mid	K07543	5.97917	6.24804e-06		FL_Mid	OG0000232	3.39638	3.25591e-05
FL_Mid	K06215	3.51906	6.40926e-06		FL_Mid	OG0004600	8.64706	3.33499e-05
FL_Mid	K07544	4.85217	7.35966e-06		FL_Mid	OG0002540	4.85248	3.44707e-05
FL_Mid	K00483	6.09524	8.03869e-06		FL_Mid	OG0002735	4.85248	3.44707e-05
FL_Mid	K02510	3.25415	9.42303e-06		FL_Mid	OG0000786	3.60563	3.70661e-05
FL_Mid	K08299	3.60577	1.10232e-05		FL_Mid	OG0000112	3.60563	3.70661e-05
FL_Mid	K12941	3.60577	1.10232e-05		FL_Mid	OG0001825	4.66821	3.70661e-05
FL_Mid	K09764	4.63333	1.11822e-05		FL_Mid	OG0001572	3.69118	3.91319e-05
FL_Mid	K01858	3.38068	1.24412e-05		FL_Mid	OG0002667	5.46154	3.92378e-05
FL_Mid	K06864	3.31609	1.26515e-05		FL_Mid	OG0001660	3.51906	4.08391e-05
FL_Mid	K09386	3.50139	1.55212e-05		FL_Mid	OG0004356	10.2069	4.12211e-05
FL_Mid	K00175	3.37415	1.61169e-05		FL_Mid	OG0001237	3.85865	4.12211e-05
FL_Mid	K03833	3.15317	1.8402e-05		FL_Mid	OG0000462	3.54265	4.58338e-05
FL_Mid	K00333	3.70273	2.0453e-05		FL_Mid	OG0002668	4.85217	4.58338e-05
FL_Mid	K01926	3.52778	2.06902e-05		FL_Mid	OG0001300	5.5175	5.05794e-05
FL_Mid	K12661	4.26677	2.10512e-05		FL_Mid	OG0000805	3.51182	5.73434e-05
FL_Mid	K03660	4.6281	2.18124e-05		FL_Mid	OG0001356	3.27442	6.54751e-05
FL_Mid	K18700	3.90354	2.46734e-05		FL_Mid	OG0001742	4.63333	6.97135e-05
FL_Mid	K07005	3.51453	2.6615e-05		FL_Mid	OG0003275	5.19269	8.96812e-05
FL_Mid	K11473	3.04723	2.84308e-05		FL_Mid	OG0001591	3.3871	0.000112692
FL_Mid	K13796	4.09942	2.97911e-05		FL_Mid	OG0005449	10.6787	0.000121615
FL_Mid	K19550	4.41107	3.32532e-05		FL_Mid	OG0001904	3.52778	0.00013604
FL_Mid	K21148	5.45267	4.46943e-05		FL_Mid	OG0004337	6.87059	0.000140511
FL_Mid	K12960	3.00097	5.15876e-05		FL_Mid	OG0001651	4.6281	0.000145395
FL_Mid	K00038	3.33879	5.71562e-05		FL_Mid	OG0000631	3.56213	0.000157866
FL_Mid	K07030	3.65312	5.8158e-05		FL_Mid	OG0000665	3.56213	0.000157866
FL_Mid	K07546	5.55769	6.00284e-05		FL_Mid	OG0002362	3.90354	0.000164593
FL_Mid	K17228	4.05061	6.35747e-05		FL_Mid	OG0003535	7.19251	0.000173496
FL_Mid	K10218	2.95122	6.72408e-05		FL_Mid	OG0001618	4.09942	0.000194053
FL_Mid	K09459	3.73611	6.82719e-05		FL_Mid	OG0003028	4.63187	0.00019828
FL_Mid	K01849	3.0803	7.63865e-05		FL_Mid	OG0001245	4.12659	0.000205251
FL_Mid	K22818	3.16862	7.91615e-05		FL_Mid	OG0002396	4.41107	0.000212821
FL_Mid	K21417	3.36835	8.85844e-05		FL_Mid	OG0002365	4.41996	0.000228407
FL_Mid	K08776	4.199	0.000100003		FL_Mid	OG0002855	4.41996	0.000228407
FL_Mid	K11212	2.88889	0.000101197		FL_Mid	OG0001927	3.56397	0.000260375
FL_Mid	K16164	2.81787	0.000116069		FL_Mid	OG0003278	4.93056	0.000304964
FL_Mid	K16048	2.87043	0.000119953		FL_Mid	OG0001408	3.83208	0.000325543
FL_Mid	K18200	3.57327	0.000123084		FL_Mid	OG0001777	3.83208	0.000325543
FL_Mid	K20938	6.04138	0.000128027		FL_Mid	OG0002154	3.83208	0.000325543
FL_Mid	K16183	3.15288	0.000136454		FL_Mid	OG0002482	3.83208	0.000325543
FL_Mid	K00330	3.42079	0.000137276		FL_Mid	OG0004603	6.45116	0.000331496
FL_Mid	K17828	2.9	0.000140239		FL_Mid	OG0006334	11.4615	0.000335985
FL_Mid	K10977	17.5532	0.000141925		FL_Mid	OG0003279	5.01372	0.000364127
FL_Mid	K15376	4.18872	0.000148688		FL_Mid	OG0003893	5.55769	0.000368836
FL_Mid	K00504	3.15639	0.000153465		FL_Mid	OG0001642	3.41617	0.000370384
FL_Mid	K00113	2.98104	0.000160323		FL_Mid	OG0002645	4.05061	0.000390615
FL_Mid	K22024	3.22981	0.000162189		FL_Mid	OG0000523	3.77749	0.00040389
FL_Mid	K15635	3.27736	0.000163728		FL_Mid	OG0002946	4.40386	0.000412179
FL_Mid	K00337	3.27377	0.000167931		FL_Mid	OG0004834	6.73563	0.000412179
FL_Mid	K08256	3.37179	0.000169577		FL_Mid	OG0000476	4.01131	0.000414697
FL_Mid	K00338	3.4375	0.000178368		FL_Mid	OG0000229	2.96591	0.00043675
FL_Mid	K03738	3.53463	0.00017978		FL_Mid	OG0003398	5.68627	0.000462002
FL_Mid	K00153	3.86014	0.000197452		FL_Mid	OG0004296	5.68627	0.000462002
FL_Mid	K18290	3.02866	0.000228588		FL_Mid	OG0003712	5.07149	0.000467164
FL_Mid	K12618	3.41482	0.00023309		FL_Mid	OG0004972	7.09943	0.000492332
FL_Mid	K06898	2.84683	0.00023309		FL_Mid	OG0002646	3.91429	0.00052031
FL_Mid	K00306	3.7037	0.000236136		FL_Mid	OG0000185	2.87729	0.000567467
FL_Mid	K02086	5.47335	0.00023909		FL_Mid	OG0000504	5.84461	0.000603198
FL_Mid	K06034	3.28266	0.000239399		FL_Mid	OG0004295	5.84461	0.000603198
FL_Mid	K20807	3.28266	0.000239399		FL_Mid	OG0004493	5.84461	0.000603198
FL_Mid	K22081	3.28266	0.000239399		FL_Mid	OG0004494	5.84461	0.000603198
FL_Mid	K00315	2.91769	0.00025356		FL_Mid	OG0000857	2.8305	0.000634411
FL_Mid	K01576	2.95858	0.000270328		FL_Mid	OG0002534	3.76552	0.000648283
FL_Mid	K06989	3.97727	0.000276785		FL_Mid	OG0000822	2.81787	0.000667749
FL_Mid	K12256	2.70311	0.00029183		FL_Mid	OG0005838	8.22222	0.00067448
FL_Mid	K01997	2.67725	0.00029183		FL_Mid	OG0002027	3.23914	0.000714843
FL_Mid	K18123	7.58974	0.000299052		FL_Mid	OG0003913	6.04138	0.00073514
FL_Mid	K12234	2.75974	0.000311887		FL_Mid	OG0004485	6.04138	0.00073514
FL_Mid	K19788	2.71225	0.000334012		FL_Mid	OG0002899	4.00962	0.000738781
FL_Mid	K14084	3.13662	0.000339632		FL_Mid	OG0001189	3.32131	0.000739833
FL_Mid	K14733	2.61818	0.000369998		FL_Mid	OG0004175	5.23077	0.000786854
FL_Mid	K00320	2.66596	0.000371362		FL_Mid	OG0008681	17.5532	0.00081126
FL_Mid	K08225	2.78906	0.000378743		FL_Mid	OG0000017	2.99487	0.000825542
FL_Mid	K01896	5.85268	0.000389738		FL_Mid	OG0002593	10.5272	0.000840018
FL_Mid	K11358	3.96473	0.00039515		FL_Mid	OG0002851	4.18872	0.000843136
FL_Mid	K00824	2.7069	0.000409551		FL_Mid	OG0001125	3.206	0.000862138
FL_Mid	K07550	3.18421	0.000417552		FL_Mid	OG0007765	12.8602	0.000862138
FL_Mid	K07045	2.61809	0.000453801		FL_Mid	OG0007766	12.8602	0.000862138
FL_Mid	K01644	2.61438	0.000463095		FL_Mid	OG0002618	6.28914	0.000925815
FL_Mid	K01560	2.60204	0.000466521		FL_Mid	OG0004099	6.28914	0.000925815
FL_Mid	K22373	2.82621	0.000485265		FL_Mid	OG0004968	6.28914	0.000925815
FL_Mid	K10823	3.09081	0.000485265		FL_Mid	OG0000303	3.06433	0.000988479
FL_Mid	K22082	3.19575	0.000491247		FL_Mid	OG0002366	3.53463	0.00101708
FL_Mid	K00471	2.60108	0.000493983		FL_Mid	OG0003177	5.33915	0.00101708
FL_Mid	K11173	3.64658	0.000502111		FL_Mid	OG0004286	5.33915	0.00101708
FL_Mid	K13479	3.64658	0.000502111		FL_Mid	OG0004297	5.33915	0.00101708
FL_Mid	K03265	3.4232	0.000572404		FL_Mid	OG0004333	5.33915	0.00101708
FL_Mid	K07442	3.04844	0.000582422		FL_Mid	OG0001753	4.42547	0.0010357
FL_Mid	K21834	2.5875	0.000592747		FL_Mid	OG0000540	3.3886	0.00105676
FL_Mid	K14954	6.48352	0.000609241		FL_Mid	OG0001434	3.38657	0.00106901
FL_Mid	K05710	2.57041	0.000642588		FL_Mid	OG0001439	3.275	0.00106948
FL_Mid	K19828	inf	0.000642588		FL_Mid	OG0001665	2.99394	0.00111074
FL_Mid	K20023	3.04542	0.000704303		FL_Mid	OG0004227	6.60674	0.00114622
FL_Mid	K20927	3.94444	0.000770059		FL_Mid	OG0002394	3.41482	0.00130486
FL_Mid	K07079	2.50885	0.000844917		FL_Mid	OG0001575	2.84683	0.00130486
FL_Mid	K23258	3.38736	0.000852263		FL_Mid	OG0001809	2.92857	0.00131265
FL_Mid	K08166	3.09535	0.000898958		FL_Mid	OG0002819	5.47335	0.00133431
FL_Mid	K08177	2.53649	0.000952013		FL_Mid	OG0004495	5.47335	0.00133431
FL_Mid	K09733	3.56984	0.000989458		FL_Mid	OG0003883	4.84034	0.00133755
FL_Mid	K00342	3.00829	0.00100033		FL_Mid	OG0001989	3.28266	0.00133755
FL_Mid	K19547	3.00037	0.00101685		FL_Mid	OG0000935	2.78086	0.00135363
FL_Mid	K18425	2.44189	0.00112095		FL_Mid	OG0004179	7.02381	0.00140536
FL_Mid	K20454	2.88438	0.00117036		FL_Mid	OG0001813	3.81224	0.00142515
FL_Mid	K22819	2.88438	0.00117036		FL_Mid	OG0000408	2.84276	0.00143682
FL_Mid	K00494	5.65385	0.00117198		FL_Mid	OG0002954	3.97727	0.00152285
FL_Mid	K03709	2.41983	0.00123748		FL_Mid	OG0003137	4.17779	0.00152285
FL_Mid	K06346	2.58065	0.00125763		FL_Mid	OG0003402	4.17779	0.00152285
FL_Mid	K01455	2.64507	0.00139566		FL_Mid	OG0000556	2.72586	0.0015716
FL_Mid	K02433	2.92172	0.00143981		FL_Mid	OG0004720	7.58974	0.00163522
FL_Mid	K00335	2.4375	0.00145653		FL_Mid	OG0004074	5.64091	0.00166232
FL_Mid	K00096	4.25616	0.00146712		FL_Mid	OG0004181	4.91145	0.00171648
FL_Mid	K01464	2.45264	0.00160603		FL_Mid	OG0004185	4.91145	0.00171648
FL_Mid	K21140	2.6646	0.00167372		FL_Mid	OG0000874	2.65937	0.00176382
FL_Mid	K00003	2.52284	0.00167543		FL_Mid	OG0001751	2.87699	0.00184495
FL_Mid	K23269	2.38554	0.00177909		FL_Mid	OG0010507	28.2188	0.00186047
FL_Mid	K07244	6.36559	0.00180961		FL_Mid	OG0002542	3.67456	0.0018732
FL_Mid	K18572	6.36559	0.00180961		FL_Mid	OG0006335	8.39348	0.0019211
FL_Mid	K02381	6.36559	0.00180961		FL_Mid	OG0001931	3.79076	0.00195804
FL_Mid	K05830	6.36559	0.00180961		FL_Mid	OG0001797	4.46875	0.00204021
FL_Mid	K01998	2.36327	0.00184155		FL_Mid	OG0003491	4.18206	0.00204712
FL_Mid	K00729	2.64583	0.00186627		FL_Mid	OG0001454	2.67692	0.00205264
FL_Mid	K06988	2.38735	0.00195219		FL_Mid	OG0002509	3.45965	0.00212287
FL_Mid	K01938	2.36042	0.00197675		FL_Mid	OG0002615	3.45965	0.00212287
FL_Mid	K00782	2.54708	0.00197675		FL_Mid	OG0005468	9.6129	0.00214102
FL_Mid	K17884	2.33501	0.00200196		FL_Mid	OG0007387	9.6129	0.00214102
FL_Mid	K01247	2.36386	0.00200905		FL_Mid	OG0003134	3.96473	0.00214102
FL_Mid	K15634	2.36386	0.00200905		FL_Mid	OG0000379	3.29231	0.00217843
FL_Mid	K23059	inf	0.00203157		FL_Mid	OG0007224	15.7895	0.00221427
FL_Mid	K19465	5.00855	0.00203157		FL_Mid	OG0009235	15.7895	0.00221427
FL_Mid	K21566	5.00855	0.00203157		FL_Mid	OG0004488	5	0.00225329
FL_Mid	K02195	2.55087	0.00205448		FL_Mid	OG0007549	11.6631	0.00227736
FL_Mid	K17724	2.6875	0.00205653		FL_Mid	OG0008241	11.6631	0.00227736
FL_Mid	K14586	4.29458	0.00206484		FL_Mid	OG0002341	3.52564	0.00234135
FL_Mid	K17865	2.32474	0.00211201		FL_Mid	OG0000076	2.61069	0.00238189
FL_Mid	K06888	2.34532	0.00213785		FL_Mid	OG0001874	3.09081	0.0025641
FL_Mid	K22222	6.95106	0.00218192		FL_Mid	OG0002487	4.19118	0.00276015
FL_Mid	K08169	2.81944	0.00241327		FL_Mid	OG0003827	4.50196	0.00282959
FL_Mid	K01684	2.2943	0.00242631		FL_Mid	OG0003987	4.50196	0.00282959
FL_Mid	K02197	2.46353	0.0024481		FL_Mid	OG0003819	5.11054	0.00282959
FL_Mid	K07159	2.48205	0.00255141		FL_Mid	OG0004400	5.11054	0.00282959
FL_Mid	K06929	2.32727	0.00256665		FL_Mid	OG0004487	5.11054	0.00282959
FL_Mid	K00340	2.69072	0.00260593		FL_Mid	OG0001047	3.04844	0.00306041
FL_Mid	K11793	7.84211	0.00263742		FL_Mid	OG0005840	6.48352	0.00320473
FL_Mid	K00394	5.19293	0.00268614		FL_Mid	OG0005923	6.48352	0.00320473
FL_Mid	K21822	5.19293	0.00268614		FL_Mid	OG0010277	inf	0.00337301
FL_Mid	K01461	3.37349	0.00270208		FL_Mid	OG0013716	inf	0.00337301
FL_Mid	K04030	3.37349	0.00270208		FL_Mid	OG0001814	3.29697	0.0036029
FL_Mid	K13787	2.39063	0.00277595		FL_Mid	OG0000453	2.72829	0.00364455
FL_Mid	K08726	2.49891	0.00280668		FL_Mid	OG0001733	4.59947	0.00364455
FL_Mid	K01904	3.69828	0.00286876		FL_Mid	OG0004721	5.24944	0.00364455
FL_Mid	K23244	2.39583	0.00296032		FL_Mid	OG0004833	5.24944	0.00364455
FL_Mid	K01848	2.35274	0.00313672		FL_Mid	OG0003534	4.20588	0.00379366
FL_Mid	K05713	12.3711	0.00316062		FL_Mid	OG0005929	6.97101	0.00387259
FL_Mid	K14591	12.3711	0.00316062		FL_Mid	OG0006073	6.97101	0.00387259
FL_Mid	K13039	3.2153	0.00317496		FL_Mid	OG0006337	6.97101	0.00387259
FL_Mid	K02448	2.69744	0.00319483		FL_Mid	OG0006359	6.97101	0.00387259
FL_Mid	K00020	2.54101	0.00320497		FL_Mid	OG0006451	6.97101	0.00387259
FL_Mid	K07477	4.49231	0.00350837		FL_Mid	OG0006502	6.97101	0.00387259
FL_Mid	K18929	2.55072	0.00373969		FL_Mid	OG0002476	3.94444	0.00398137
FL_Mid	K14083	2.66678	0.00375381		FL_Mid	OG0000506	3.00832	0.00401684
FL_Mid	K13810	3.48579	0.0038839		FL_Mid	OG0000169	2.93182	0.00411532
FL_Mid	K02194	2.28125	0.00421324		FL_Mid	OG0003891	4.54485	0.00411532
FL_Mid	K01799	2.65097	0.00453372		FL_Mid	OG0003974	4.54485	0.00411532
FL_Mid	K07161	2.33455	0.00456327		FL_Mid	OG0004182	4.54485	0.00411532
FL_Mid	K06912	3.2907	0.00501061		FL_Mid	OG0000793	2.49412	0.00432273
FL_Mid	K14080	3.2907	0.00501061		FL_Mid	OG0003304	3.948	0.00448682
FL_Mid	K15987	2.30423	0.00501061		FL_Mid	OG0002315	5.42593	0.00473729
FL_Mid	K11472	2.17582	0.00506699		FL_Mid	OG0004766	5.42593	0.00473729
FL_Mid	K09709	2.5035	0.00522948		FL_Mid	OG0005057	5.42593	0.00473729
FL_Mid	K00343	2.71154	0.00527747		FL_Mid	OG0003282	4.66856	0.00482187
FL_Mid	K00611	2.71154	0.00527747		FL_Mid	OG0004486	4.66856	0.00482187
FL_Mid	K15020	6.25263	0.00542347		FL_Mid	OG0004489	4.66856	0.00482187
FL_Mid	K09703	3.69823	0.00549075		FL_Mid	OG0011110	24.8247	0.00530076
FL_Mid	K05889	4.02778	0.00562984		FL_Mid	OG0011152	24.8247	0.00530076
FL_Mid	K01721	2.68687	0.00586986		FL_Mid	OG0011417	24.8247	0.00530076
FL_Mid	K22027	2.68687	0.00586986		FL_Mid	OG0011420	24.8247	0.00530076
FL_Mid	K15521	2.4867	0.00588871		FL_Mid	OG0001381	2.54877	0.00534439
FL_Mid	K18928	2.4867	0.00588871		FL_Mid	OG0006624	8.71809	0.00534439
FL_Mid	K18702	2.73185	0.0059484		FL_Mid	OG0006766	8.71809	0.00534439
FL_Mid	K07246	2.28739	0.00637225		FL_Mid	OG0006898	8.71809	0.00534439
FL_Mid	K04477	6.98438	0.00662503		FL_Mid	OG0007074	8.71809	0.00534439
FL_Mid	K00231	2.13882	0.00668967		FL_Mid	OG0007778	8.71809	0.00534439
FL_Mid	K01151	2.2155	0.00669679		FL_Mid	OG0007780	8.71809	0.00534439
FL_Mid	K00073	2.52326	0.0067448		FL_Mid	OG0007786	8.71809	0.00534439
FL_Mid	K03446	2.52326	0.0067448		FL_Mid	OG0007790	8.71809	0.00534439
FL_Mid	K18665	2.19767	0.00675501		FL_Mid	OG0000931	2.41969	0.00566833
FL_Mid	K16047	3.26437	0.00684778		FL_Mid	OG0008682	10.4912	0.00566833
FL_Mid	K09011	3.26437	0.00684778		FL_Mid	OG0008687	10.4912	0.00566833
FL_Mid	K10701	2.93687	0.00687869		FL_Mid	OG0008707	10.4912	0.00566833
FL_Mid	K00450	2.45639	0.00710505		FL_Mid	OG0008711	10.4912	0.00566833
FL_Mid	K13503	3.70513	0.00738124		FL_Mid	OG0008715	10.4912	0.00566833
FL_Mid	K23264	2.12344	0.00741926		FL_Mid	OG0002092	2.88438	0.00577642
FL_Mid	K15065	8.21993	0.00762863		FL_Mid	OG0005123	5.65385	0.00577642
FL_Mid	K18914	8.21993	0.00762863		FL_Mid	OG0005131	5.65385	0.00577642
FL_Mid	K00170	4.93161	0.00765177		FL_Mid	OG0005659	5.65385	0.00577642
FL_Mid	K01301	4.93161	0.00765177		FL_Mid	OG0002345	2.91038	0.00595899
FL_Mid	K05708	4.93161	0.00765177		FL_Mid	OG0004839	4.75587	0.00597878
FL_Mid	K05828	4.93161	0.00765177		FL_Mid	OG0004719	4.75587	0.00597878
FL_Mid	K23066	2.99465	0.00776479		FL_Mid	OG0001548	2.58065	0.00617764
FL_Mid	K22133	3.45312	0.00777963		FL_Mid	OG0002896	3.4321	0.0062501
FL_Mid	K02057	2.15385	0.00799652		FL_Mid	OG0002953	3.4321	0.0062501
FL_Mid	K22579	2.34906	0.00826452		FL_Mid	OG0002483	3.54676	0.00670177
FL_Mid	K08298	10.7143	0.00851943		FL_Mid	OG0002788	3.54676	0.00670177
FL_Mid	K15060	10.7143	0.00851943		FL_Mid	OG0003237	3.54676	0.00670177
FL_Mid	K23302	10.7143	0.00851943		FL_Mid	OG0003247	3.54676	0.00670177
FL_Mid	K01796	2.1741	0.00851943		FL_Mid	OG0000911	2.46711	0.00682597
FL_Mid	K06154	18.2424	0.00854472		FL_Mid	OG0001367	2.64507	0.00682746
FL_Mid	K08318	18.2424	0.00854472		FL_Mid	OG0000828	2.62059	0.00716183
FL_Mid	K14601	18.2424	0.00854472		FL_Mid	OG0003654	4.25616	0.00718566
FL_Mid	K01996	2.12166	0.00859098		FL_Mid	OG0002741	5.95497	0.00718566
FL_Mid	K00341	2.32461	0.00914037		FL_Mid	OG0005935	5.95497	0.00718566
FL_Mid	K18983	2.14985	0.00915728		FL_Mid	OG0003132	3.72368	0.00736299
FL_Mid	K01604	2.29193	0.00964573		FL_Mid	OG0004114	4.86667	0.00789156
FL_Mid	K03418	2.29193	0.00964573		FL_Mid	OG0005132	4.86667	0.00789156
FL_Mid	K05827	4.20072	0.00984123		FL_Mid	OG0001826	2.6646	0.00819148
FL_Mid	K18958	4.20072	0.00984123		FL_Mid	OG0001887	2.6646	0.00819148
FL_Mid	K11781	3.42857	0.0102833		FL_Mid	OG0002243	2.86486	0.00841141
FL_Mid	K06390	2.95626	0.0107427		FL_Mid	OG0001151	2.53099	0.00847115
FL_Mid	K15513	2.95626	0.0107427		FL_Mid	OG0002844	6.36559	0.00848125
FL_Mid	K22408	2.95626	0.0107427		FL_Mid	OG0003861	6.36559	0.00848125
FL_Mid	K01006	2.05042	0.0110988		FL_Mid	OG0004593	6.36559	0.00848125
FL_Mid	K01519	3.4397	0.0112127		FL_Mid	OG0004877	6.36559	0.00848125
FL_Mid	K13995	2.77	0.0112729		FL_Mid	OG0005115	6.36559	0.00848125
FL_Mid	K09866	4.12609	0.011384		FL_Mid	OG0005294	6.36559	0.00848125
FL_Mid	K00392	2.16327	0.0113849		FL_Mid	OG0006333	6.36559	0.00848125
FL_Mid	K15736	2.05789	0.0115012		FL_Mid	OG0006336	6.36559	0.00848125
FL_Mid	K03379	2.19461	0.0116878		FL_Mid	OG0006436	6.36559	0.00848125
FL_Mid	K05831	5.56875	0.0124885		FL_Mid	OG0006506	6.36559	0.00848125
FL_Mid	K01271	2.25907	0.012547		FL_Mid	OG0006633	6.36559	0.00848125
FL_Mid	K00805	4.30053	0.0128689		FL_Mid	OG0006767	6.36559	0.00848125
FL_Mid	K07654	4.30053	0.0128689		FL_Mid	OG0006768	6.36559	0.00848125
FL_Mid	K10978	4.30053	0.0128689		FL_Mid	OG0006770	6.36559	0.00848125
FL_Mid	K07069	3.08167	0.0132284		FL_Mid	OG0006773	6.36559	0.00848125
FL_Mid	K17950	2.5902	0.0132641		FL_Mid	OG0006779	6.36559	0.00848125
FL_Mid	K04110	3.21348	0.0134367		FL_Mid	OG0006781	6.36559	0.00848125
FL_Mid	K08323	2.81184	0.013484		FL_Mid	OG0000036	4.2625	0.00850819
FL_Mid	K00435	2.36216	0.0137409		FL_Mid	OG0000835	2.37951	0.0087463
FL_Mid	K00926	2.43179	0.0137409		FL_Mid	OG0002054	3.95862	0.0093153
FL_Mid	K06978	2.02359	0.0139682		FL_Mid	OG0003986	3.95862	0.0093153
FL_Mid	K22221	2.00467	0.0140183		FL_Mid	OG0001494	3.18287	0.00952636
FL_Mid	K07050	2.19643	0.0140592		FL_Mid	OG0001505	2.62957	0.00952636
FL_Mid	K01266	2.11295	0.0149856		FL_Mid	OG0013233	inf	0.00952636
FL_Mid	K01907	2.11295	0.0149856		FL_Mid	OG0014879	inf	0.00952636
FL_Mid	K09711	6.14433	0.0158431		FL_Mid	OG0014891	inf	0.00952636
FL_Mid	K09767	2.01161	0.0158431		FL_Mid	OG0014895	inf	0.00952636
FL_Mid	K01995	1.97242	0.0160475		FL_Mid	OG0014896	inf	0.00952636
FL_Mid	K21883	2.28444	0.0164224		FL_Mid	OG0015163	inf	0.00952636
FL_Mid	K00264	3.01388	0.0168239		FL_Mid	OG0015188	inf	0.00952636
FL_Mid	K07092	3.01388	0.0168239		FL_Mid	OG0015290	inf	0.00952636
FL_Mid	K08321	3.01388	0.0168239		FL_Mid	OG0004076	5.00855	0.00952636
FL_Mid	K18330	3.01388	0.0168239		FL_Mid	OG0005463	5.00855	0.00952636
FL_Mid	K12035	1.98189	0.0170436		FL_Mid	OG0002477	3.02605	0.00980275
FL_Mid	K00301	2.22609	0.0179211		FL_Mid	OG0001568	2.53987	0.00989624
FL_Mid	K02203	2.1533	0.0179438		FL_Mid	OG0001240	2.32474	0.00991684
FL_Mid	K09766	7.11905	0.0189393		FL_Mid	OG0003069	3.71242	0.0100617
FL_Mid	K00217	3.76774	0.0202938		FL_Mid	OG0006417	6.95106	0.0101537
FL_Mid	K17883	3.76774	0.0202938		FL_Mid	OG0007061	6.95106	0.0101537
FL_Mid	K01011	1.99786	0.0204251		FL_Mid	OG0007066	6.95106	0.0101537
FL_Mid	K05558	2.45201	0.0204286		FL_Mid	OG0007216	6.95106	0.0101537
FL_Mid	K03705	1.95257	0.0209276		FL_Mid	OG0007369	6.95106	0.0101537
FL_Mid	K01459	2.87739	0.0214252		FL_Mid	OG0007389	6.95106	0.0101537
FL_Mid	K21216	2.87739	0.0214252		FL_Mid	OG0007390	6.95106	0.0101537
FL_Mid	K01031	2.5463	0.0216553		FL_Mid	OG0007392	6.95106	0.0101537
FL_Mid	K22224	2.5463	0.0216553		FL_Mid	OG0007394	6.95106	0.0101537
FL_Mid	K01008	1.95802	0.0217668		FL_Mid	OG0007395	6.95106	0.0101537
FL_Mid	K15507	4.625	0.0219559		FL_Mid	OG0007400	6.95106	0.0101537
FL_Mid	K17361	4.625	0.0219559		FL_Mid	OG0007407	6.95106	0.0101537
FL_Mid	K19824	2.67998	0.0220872		FL_Mid	OG0007408	6.95106	0.0101537
FL_Mid	K07046	1.93098	0.0223991		FL_Mid	OG0007411	6.95106	0.0101537
FL_Mid	K13606	9.09091	0.0223991		FL_Mid	OG0002988	3.24898	0.0103559
FL_Mid	K21647	9.09091	0.0223991		FL_Mid	OG0000768	2.33397	0.0111165
FL_Mid	K22112	9.09091	0.0223991		FL_Mid	OG0000902	2.33397	0.0111165
FL_Mid	K10945	9.09091	0.0223991		FL_Mid	OG0002827	3.05804	0.0112962
FL_Mid	K01060	2.23744	0.0226064		FL_Mid	OG0000943	2.36789	0.0117061
FL_Mid	K01426	2.38235	0.023028		FL_Mid	OG0002169	2.71363	0.012126
FL_Mid	K03888	2.97917	0.0236008		FL_Mid	OG0007789	7.84211	0.0121458
FL_Mid	K22570	2.97917	0.0236008		FL_Mid	OG0008223	7.84211	0.0121458
FL_Mid	K07655	15.05	0.0241828		FL_Mid	OG0008227	7.84211	0.0121458
FL_Mid	K10944	15.05	0.0241828		FL_Mid	OG0008230	7.84211	0.0121458
FL_Mid	K16020	15.05	0.0241828		FL_Mid	OG0008236	7.84211	0.0121458
FL_Mid	K03430	2.10748	0.0242695		FL_Mid	OG0008239	7.84211	0.0121458
FL_Mid	K00547	1.94643	0.0245696		FL_Mid	OG0008252	7.84211	0.0121458
FL_Mid	K03521	2.18429	0.0247722		FL_Mid	OG0008263	7.84211	0.0121458
FL_Mid	K14673	2.06419	0.025146		FL_Mid	OG0004299	4.40909	0.0123235
FL_Mid	K10302	2.55911	0.0252056		FL_Mid	OG0003892	5.19293	0.0123466
FL_Mid	K19286	2.01964	0.025345		FL_Mid	OG0005828	5.19293	0.0123466
FL_Mid	K04102	3.41349	0.0260742		FL_Mid	OG0001426	2.43127	0.0128859
FL_Mid	K21226	3.41349	0.0260742		FL_Mid	OG0000905	2.30308	0.0130556
FL_Mid	K04116	3.16484	0.0264408		FL_Mid	OG0003845	3.69828	0.0130556
FL_Mid	K18068	3.16484	0.0264408		FL_Mid	OG0003897	3.69828	0.0130556
FL_Mid	K02554	2.05833	0.027008		FL_Mid	OG0000984	2.33126	0.0133325
FL_Mid	K22820	2.11667	0.0277927		FL_Mid	OG0010252	21.5	0.0133391
FL_Mid	K23025	4.89897	0.0278112		FL_Mid	OG0011938	21.5	0.0133391
FL_Mid	K00395	3.80969	0.0285103		FL_Mid	OG0011960	21.5	0.0133391
FL_Mid	K02200	1.90602	0.0287697		FL_Mid	OG0011964	21.5	0.0133391
FL_Mid	K00952	2.49774	0.0294452		FL_Mid	OG0012007	21.5	0.0133391
FL_Mid	K22316	2.83645	0.0295993		FL_Mid	OG0012379	21.5	0.0133391
FL_Mid	K00299	2.63323	0.0303321		FL_Mid	OG0012435	21.5	0.0133391
FL_Mid	K21071	1.90778	0.0305288		FL_Mid	OG0012439	21.5	0.0133391
FL_Mid	K03119	1.93523	0.0305962		FL_Mid	OG0005442	9.34375	0.0133391
FL_Mid	K01003	2.94359	0.0321323		FL_Mid	OG0007397	9.34375	0.0133391
FL_Mid	K15525	2.94359	0.0321323		FL_Mid	OG0007763	9.34375	0.0133391
FL_Mid	K01563	1.88372	0.0342357		FL_Mid	OG0008592	9.34375	0.0133391
FL_Mid	K13290	2.17105	0.0349623		FL_Mid	OG0009128	9.34375	0.0133391
FL_Mid	K05829	3.95089	0.0354478		FL_Mid	OG0009242	9.34375	0.0133391
FL_Mid	K09512	3.95089	0.0354478		FL_Mid	OG0009245	9.34375	0.0133391
FL_Mid	K11077	3.95089	0.0354478		FL_Mid	OG0009247	9.34375	0.0133391
FL_Mid	K14826	3.95089	0.0354478		FL_Mid	OG0009249	9.34375	0.0133391
FL_Mid	K15023	3.95089	0.0354478		FL_Mid	OG0009257	9.34375	0.0133391
FL_Mid	K16163	3.95089	0.0354478		FL_Mid	OG0009275	9.34375	0.0133391
FL_Mid	K12261	3.11828	0.0358255		FL_Mid	OG0000560	2.32188	0.0133391
FL_Mid	K03713	3.11828	0.0358255		FL_Mid	OG0002074	4.34457	0.0137158
FL_Mid	K00603	5.32143	0.0360834		FL_Mid	OG0003655	4.34457	0.0137158
FL_Mid	K21323	5.32143	0.0360834		FL_Mid	OG0004180	4.34457	0.0137158
FL_Mid	K07141	1.91078	0.0361846		FL_Mid	OG0001026	2.27347	0.0140611
FL_Mid	K05826	3.41702	0.0365748		FL_Mid	OG0009115	12.3711	0.0142556
FL_Mid	K07318	3.41702	0.0365748		FL_Mid	OG0010249	12.3711	0.0142556
FL_Mid	K18955	3.41702	0.0365748		FL_Mid	OG0010574	12.3711	0.0142556
FL_Mid	K19872	3.41702	0.0365748		FL_Mid	OG0010575	12.3711	0.0142556
FL_Mid	K01693	1.8781	0.0372915		FL_Mid	OG0010577	12.3711	0.0142556
FL_Mid	K07164	1.86243	0.0379178		FL_Mid	OG0002480	3.70383	0.0142844
FL_Mid	K08966	3.1413	0.0379178		FL_Mid	OG0003024	3.2153	0.0143139
FL_Mid	K03432	2.2109	0.0384906		FL_Mid	OG0000149	2.52973	0.0153143
FL_Mid	K01053	1.8555	0.0385593		FL_Mid	OG0006340	5.43779	0.0153143
FL_Mid	K00666	1.94858	0.0386395		FL_Mid	OG0006361	5.43779	0.0153143
FL_Mid	K03392	1.84923	0.0393831		FL_Mid	OG0006363	5.43779	0.0153143
FL_Mid	K14597	2.09509	0.0403497		FL_Mid	OG0006370	5.43779	0.0153143
FL_Mid	K08969	2.44791	0.0403554		FL_Mid	OG0006371	5.43779	0.0153143
FL_Mid	K18917	2.14286	0.040524		FL_Mid	OG0006453	5.43779	0.0153143
FL_Mid	K15526	3.86842	0.0411685		FL_Mid	OG0006507	5.43779	0.0153143
FL_Mid	K10301	1.86074	0.0414761		FL_Mid	OG0006511	5.43779	0.0153143
FL_Mid	K01027	2.79412	0.0414761		FL_Mid	OG0005852	5.43779	0.0153143
FL_Mid	K01702	2.79412	0.0414761		FL_Mid	OG0006323	5.43779	0.0153143
FL_Mid	K17486	2.1893	0.0416833		FL_Mid	OG0002473	2.77403	0.0153143
FL_Mid	K07402	1.88966	0.0421137		FL_Mid	OG0002422	3.01783	0.0154785
FL_Mid	K00004	2.016	0.0421137		FL_Mid	OG0005292	4.49231	0.0157286
FL_Mid	K02318	6.0404	0.0451265		FL_Mid	OG0002290	2.87709	0.0157376
FL_Mid	K02925	6.0404	0.0451265		FL_Mid	OG0000121	2.61395	0.0166387
FL_Mid	K07143	6.0404	0.0451265		FL_Mid	OG0002068	2.55072	0.016748
FL_Mid	K07145	6.0404	0.0451265		FL_Mid	OG0000854	2.66678	0.0168061
FL_Mid	K09148	6.0404	0.0451265		FL_Mid	OG0003229	3.48579	0.0173869
FL_Mid	K09738	6.0404	0.0451265		FL_Mid	OG0003713	3.48579	0.0173869
FL_Mid	K15865	6.0404	0.0451265		FL_Mid	OG0003615	3.99654	0.0177615
FL_Mid	K01574	2.34526	0.0453386		FL_Mid	OG0004492	3.99654	0.0177615
FL_Mid	K02198	1.85351	0.0457801		FL_Mid	OG0004502	3.99654	0.0177615
FL_Mid	K01905	2.12212	0.0460937		FL_Mid	OG0004634	3.99654	0.0177615
FL_Mid	K07573	4.06873	0.0462219		FL_Mid	OG0002782	2.89947	0.0190274
FL_Mid	K09482	4.06873	0.0462219		FL_Mid	OG0002784	2.89947	0.0190274
FL_Mid	K14749	4.06873	0.0462219		FL_Mid	OG0005058	5.77305	0.0190274
FL_Mid	K07335	1.89605	0.0465203		FL_Mid	OG0005281	5.77305	0.0190274
FL_Mid	K00053	2.0141	0.0470437		FL_Mid	OG0005558	5.77305	0.0190274
FL_Mid	K21899	2.62963	0.0475772		FL_Mid	OG0005978	5.77305	0.0190274
FL_Mid	K13299	3.09574	0.0482891		FL_Mid	OG0006212	5.77305	0.0190274
FL_Mid	K19243	3.09574	0.0482891		FL_Mid	OG0006774	5.77305	0.0190274
FL_Mid	K02435	1.94043	0.0485422		FL_Mid	OG0006891	5.77305	0.0190274
FL_Mid	K05337	1.89683	0.0488937		FL_Mid	OG0006892	5.77305	0.0190274
FL_Mid	K00101	1.80779	0.0490998		FL_Mid	OG0006902	5.77305	0.0190274
FL_Mid	K00549	1.79588	0.049213		FL_Mid	OG0007064	5.77305	0.0190274
FL_Mid	K00620	1.84199	0.0492745		FL_Mid	OG0007068	5.77305	0.0190274
FL_Mid	K03636	2.25596	0.0492754		FL_Mid	OG0007070	5.77305	0.0190274
FL_Mid	K01607	1.8211	0.0493182		FL_Mid	OG0002681	3.1078	0.0190942
FL_Mid	K05602	2.02372	0.0495687		FL_Mid	OG0000059	2.24324	0.0190942
FL_Shallow	K03389	6.02176	1.07796e-05		FL_Mid	OG0002704	2.94181	0.0194692
FL_Shallow	K03518	4.97206	1.21519e-05		FL_Mid	OG0001473	2.27083	0.0194692
FL_Shallow	K16874	6.07401	1.95596e-05		FL_Mid	OG0002710	3.18182	0.0194692
FL_Shallow	K06994	5.89286	3.6792e-05		FL_Mid	OG0002825	4.60024	0.0196308
FL_Shallow	K07159	4.38517	4.88987e-05		FL_Mid	OG0004202	4.60024	0.0196308
FL_Shallow	K15335	10.674	9.31624e-05		FL_Mid	OG0004840	4.60024	0.0196308
FL_Shallow	K06569	14.0302	0.000137802		FL_Mid	OG0004970	4.60024	0.0196308
FL_Shallow	K06874	11.0769	0.000160752		FL_Mid	OG0005369	4.60024	0.0196308
FL_Shallow	K23348	11.0769	0.000160752		FL_Mid	OG0005447	4.60024	0.0196308
FL_Shallow	K07129	9.45969	0.000160752		FL_Mid	OG0005632	4.60024	0.0196308
FL_Shallow	K13421	9.45969	0.000160752		FL_Mid	OG0005661	4.60024	0.0196308
FL_Shallow	K03833	3.75679	0.000211512		FL_Mid	OG0001798	2.72851	0.0205842
FL_Shallow	K00175	4.16	0.000288695		FL_Mid	OG0002367	2.72851	0.0205842
FL_Shallow	K09746	6.58	0.00049525		FL_Mid	OG0002400	2.97749	0.0209529
FL_Shallow	K00073	3.84615	0.000595218		FL_Mid	OG0001015	2.27	0.0210397
FL_Shallow	K06675	13.8682	0.000651376		FL_Mid	OG0002787	2.83333	0.0212558
FL_Shallow	K03055	6.12267	0.000718574		FL_Mid	OG0000500	2.53872	0.0223452
FL_Shallow	K07342	6.12267	0.000718574		FL_Mid	OG0001547	2.29072	0.022547
FL_Shallow	K03678	8.69104	0.000721882		FL_Mid	OG0001447	2.23026	0.0229047
FL_Shallow	K00249	3.51266	0.000756805		FL_Mid	OG0006075	6.25263	0.0229047
FL_Shallow	K00339	4.72811	0.000772169		FL_Mid	OG0006078	6.25263	0.0229047
FL_Shallow	K06936	4.57971	0.000836727		FL_Mid	OG0006641	6.25263	0.0229047
FL_Shallow	K01349	16.1905	0.000961962		FL_Mid	OG0006953	6.25263	0.0229047
FL_Shallow	K10725	5.22019	0.00107437		FL_Mid	OG0007075	6.25263	0.0229047
FL_Shallow	K08971	7.70231	0.00109206		FL_Mid	OG0007299	6.25263	0.0229047
FL_Shallow	K14664	7.70231	0.00109206		FL_Mid	OG0007403	6.25263	0.0229047
FL_Shallow	K07049	5.9902	0.00118068		FL_Mid	OG0007410	6.25263	0.0229047
FL_Shallow	K08264	4.23688	0.00134477		FL_Mid	OG0007416	6.25263	0.0229047
FL_Shallow	K03627	4.94388	0.0014034		FL_Mid	OG0007418	6.25263	0.0229047
FL_Shallow	K07557	5.57386	0.00166541		FL_Mid	OG0007561	6.25263	0.0229047
FL_Shallow	K06928	5.05556	0.00185007		FL_Mid	OG0007562	6.25263	0.0229047
FL_Shallow	K03234	4.69388	0.00185969		FL_Mid	OG0007567	6.25263	0.0229047
FL_Shallow	K03420	4.69388	0.00185969		FL_Mid	OG0007644	6.25263	0.0229047
FL_Shallow	K15016	4.69388	0.00185969		FL_Mid	OG0007645	6.25263	0.0229047
FL_Shallow	K06902	3.07005	0.00195802		FL_Mid	OG0007767	6.25263	0.0229047
FL_Shallow	K12845	5.85799	0.00198626		FL_Mid	OG0007768	6.25263	0.0229047
FL_Shallow	K00340	4.32589	0.00224803		FL_Mid	OG0007774	6.25263	0.0229047
FL_Shallow	K02955	5.20956	0.00226176		FL_Mid	OG0007776	6.25263	0.0229047
FL_Shallow	K15521	3.35664	0.00233805		FL_Mid	OG0007779	6.25263	0.0229047
FL_Shallow	K00174	3.24767	0.00234656		FL_Mid	OG0007783	6.25263	0.0229047
FL_Shallow	K06215	3.03853	0.00236		FL_Mid	OG0007785	6.25263	0.0229047
FL_Shallow	K06934	4.24	0.0023783		FL_Mid	OG0007788	6.25263	0.0229047
FL_Shallow	K06981	4.4666	0.00242213		FL_Mid	OG0003526	3.69823	0.023179
FL_Shallow	K15512	3.64833	0.00254674		FL_Mid	OG0004319	3.69823	0.023179
FL_Shallow	K03018	6.87243	0.00279218		FL_Mid	OG0003847	3.46856	0.0234263
FL_Shallow	K06208	3.54312	0.00293315		FL_Mid	OG0004723	4.02778	0.0237792
FL_Shallow	K09123	3.54312	0.00293315		FL_Mid	OG0004835	4.02778	0.0237792
FL_Shallow	K02964	4.88812	0.00310896		FL_Mid	OG0000856	2.16812	0.0240218
FL_Shallow	K09728	4.88812	0.00310896		FL_Mid	OG0003153	3.03261	0.0241006
FL_Shallow	K07579	4.522	0.00321744		FL_Mid	OG0001972	2.85682	0.0252048
FL_Shallow	K18779	4.522	0.00321744		FL_Mid	OG0003139	4.74194	0.0255247
FL_Shallow	K08681	2.94862	0.00341733		FL_Mid	OG0005927	4.74194	0.0255247
FL_Shallow	K05309	5.72484	0.00355201		FL_Mid	OG0006061	4.74194	0.0255247
FL_Shallow	K02973	5.04615	0.00397018		FL_Mid	OG0000584	2.18182	0.0263961
FL_Shallow	K07562	5.04615	0.00397018		FL_Mid	OG0000889	2.15962	0.027114
FL_Shallow	K21947	5.04615	0.00397018		FL_Mid	OG0001623	2.42535	0.027114
FL_Shallow	K09722	4.06888	0.00403015		FL_Mid	OG0000326	2.15516	0.027114
FL_Shallow	K18028	4.06888	0.00403015		FL_Mid	OG0002343	2.60442	0.027114
FL_Shallow	K02962	4.6024	0.00408315		FL_Mid	OG0007404	6.98438	0.027114
FL_Shallow	K06943	4.6024	0.00408315		FL_Mid	OG0007568	6.98438	0.027114
FL_Shallow	K16317	4.29333	0.00410431		FL_Mid	OG0008002	6.98438	0.027114
FL_Shallow	K02908	4.29333	0.00410431		FL_Mid	OG0008232	6.98438	0.027114
FL_Shallow	K07142	4.29333	0.00410431		FL_Mid	OG0008234	6.98438	0.027114
FL_Shallow	K23351	2.78683	0.00411581		FL_Mid	OG0008258	6.98438	0.027114
FL_Shallow	K09595	17.6379	0.00451741		FL_Mid	OG0008680	6.98438	0.027114
FL_Shallow	K02446	3.21186	0.0048054		FL_Mid	OG0008683	6.98438	0.027114
FL_Shallow	K03432	3.38889	0.00484497		FL_Mid	OG0008693	6.98438	0.027114
FL_Shallow	K01746	6.85227	0.0049317		FL_Mid	OG0008694	6.98438	0.027114
FL_Shallow	K18532	3.89388	0.00529676		FL_Mid	OG0008712	6.98438	0.027114
FL_Shallow	K19689	2.89777	0.00542331		FL_Mid	OG0017109	inf	0.027114
FL_Shallow	K06869	4.08545	0.00554238		FL_Mid	OG0017113	inf	0.027114
FL_Shallow	K02322	4.34675	0.00561038		FL_Mid	OG0017115	inf	0.027114
FL_Shallow	K02997	4.34675	0.00561038		FL_Mid	OG0017120	inf	0.027114
FL_Shallow	K00338	3.62389	0.0057321		FL_Mid	OG0017121	inf	0.027114
FL_Shallow	K00333	3.24346	0.00573994		FL_Mid	OG0017122	inf	0.027114
FL_Shallow	K00283	2.764	0.00608405		FL_Mid	OG0017125	inf	0.027114
FL_Shallow	K06072	5.58923	0.0061446		FL_Mid	OG0017133	inf	0.027114
FL_Shallow	K01703	4.45462	0.0062238		FL_Mid	OG0017135	inf	0.027114
FL_Shallow	K00341	3.41667	0.00645836		FL_Mid	OG0017136	inf	0.027114
FL_Shallow	K15450	28.9831	0.00660274		FL_Mid	OG0017248	inf	0.027114
FL_Shallow	K08217	2.64754	0.0067625		FL_Mid	OG0017258	inf	0.027114
FL_Shallow	K00949	2.849	0.00678099		FL_Mid	OG0017277	inf	0.027114
FL_Shallow	K03552	4.87736	0.00683021		FL_Mid	OG0017296	inf	0.027114
FL_Shallow	K07055	4.87736	0.00683021		FL_Mid	OG0017350	inf	0.027114
FL_Shallow	K16927	4.87736	0.00683021		FL_Mid	OG0017356	inf	0.027114
FL_Shallow	K00852	2.97751	0.00688536		FL_Mid	OG0013751	inf	0.027114
FL_Shallow	K02966	3.89565	0.00690581		FL_Mid	OG0015166	inf	0.027114
FL_Shallow	K06982	3.89565	0.00690581		FL_Mid	OG0015167	inf	0.027114
FL_Shallow	K23265	2.97937	0.00692529		FL_Mid	OG0015172	inf	0.027114
FL_Shallow	K03709	2.6972	0.00696704		FL_Mid	OG0015176	inf	0.027114
FL_Shallow	K04797	4.42534	0.00705507		FL_Mid	OG0015197	inf	0.027114
FL_Shallow	K02910	4.11667	0.00705507		FL_Mid	OG0016610	inf	0.027114
FL_Shallow	K03679	4.11667	0.00705507		FL_Mid	OG0016696	inf	0.027114
FL_Shallow	K15449	4.11667	0.00705507		FL_Mid	OG0016816	inf	0.027114
FL_Shallow	K19664	4.11667	0.00705507		FL_Mid	OG0016817	inf	0.027114
FL_Shallow	K02107	4.11667	0.00705507		FL_Mid	OG0016818	inf	0.027114
FL_Shallow	K10218	2.64078	0.00705507		FL_Mid	OG0016906	inf	0.027114
FL_Shallow	K22545	6.07273	0.0073014		FL_Mid	OG0016909	inf	0.027114
FL_Shallow	K01966	2.64808	0.007578		FL_Mid	OG0016972	inf	0.027114
FL_Shallow	K16639	2.64808	0.007578		FL_Mid	OG0017067	inf	0.027114
FL_Shallow	K16305	inf	0.00774124		FL_Mid	OG0017068	inf	0.027114
FL_Shallow	K09818	3.39781	0.00789091		FL_Mid	OG0017073	inf	0.027114
FL_Shallow	K05710	2.7	0.00792362		FL_Mid	OG0017075	inf	0.027114
FL_Shallow	K00202	3.72167	0.00857248		FL_Mid	OG0017080	inf	0.027114
FL_Shallow	K00555	3.72167	0.00857248		FL_Mid	OG0017087	inf	0.027114
FL_Shallow	K02120	3.72167	0.00857248		FL_Mid	OG0017091	inf	0.027114
FL_Shallow	K02889	3.72167	0.00857248		FL_Mid	OG0017093	inf	0.027114
FL_Shallow	K03237	3.72167	0.00857248		FL_Mid	OG0017094	inf	0.027114
FL_Shallow	K04801	3.72167	0.00857248		FL_Mid	OG0017099	inf	0.027114
FL_Shallow	K08975	3.72167	0.00857248		FL_Mid	OG0017101	inf	0.027114
FL_Shallow	K05715	3.6092	0.00867575		FL_Mid	OG0017102	inf	0.027114
FL_Shallow	K14564	3.9085	0.00898839		FL_Mid	OG0017103	inf	0.027114
FL_Shallow	K20215	3.9085	0.00898839		FL_Mid	OG0017105	inf	0.027114
FL_Shallow	K02932	8.30175	0.00913998		FL_Mid	OG0002591	2.68278	0.027114
FL_Shallow	K02323	4.16667	0.00918365		FL_Mid	OG0001669	3.26437	0.0275171
FL_Shallow	K07332	4.16667	0.00918365		FL_Mid	OG0000689	2.58768	0.0291469
FL_Shallow	K07246	2.65267	0.0101999		FL_Mid	OG0003896	3.70513	0.0296854
FL_Shallow	K00222	5.44909	0.0105315		FL_Mid	OG0004415	3.70513	0.0296854
FL_Shallow	K03242	3.5616	0.0109138		FL_Mid	OG0001000	2.19156	0.0298292
FL_Shallow	K02118	3.5616	0.0109138		FL_Mid	OG0001191	2.12344	0.0298473
FL_Shallow	K03050	3.5616	0.0109138		FL_Mid	OG0001054	2.28905	0.0300009
FL_Shallow	K03124	3.5616	0.0109138		FL_Mid	OG0005633	8.21993	0.0303119
FL_Shallow	K03433	3.02593	0.0109138		FL_Mid	OG0006205	8.21993	0.0303119
FL_Shallow	K02510	2.50608	0.0113163		FL_Mid	OG0007595	8.21993	0.0303119
FL_Shallow	K12960	2.52252	0.0116205		FL_Mid	OG0008207	8.21993	0.0303119
FL_Shallow	K02119	3.71925	0.0116454		FL_Mid	OG0008641	8.21993	0.0303119
FL_Shallow	K14574	3.71925	0.0116454		FL_Mid	OG0009014	8.21993	0.0303119
FL_Shallow	K08177	2.60065	0.011774		FL_Mid	OG0009273	8.21993	0.0303119
FL_Shallow	K01669	2.51536	0.011774		FL_Mid	OG0009603	8.21993	0.0303119
FL_Shallow	K02974	3.93522	0.011774		FL_Mid	OG0009604	8.21993	0.0303119
FL_Shallow	K00499	2.48922	0.011774		FL_Mid	OG0009607	8.21993	0.0303119
FL_Shallow	K07333	4.24175	0.011774		FL_Mid	OG0009685	8.21993	0.0303119
FL_Shallow	K07721	4.24175	0.011774		FL_Mid	OG0009687	8.21993	0.0303119
FL_Shallow	K09736	4.24175	0.011774		FL_Mid	OG0009692	8.21993	0.0303119
FL_Shallow	K04108	3.23958	0.0121903		FL_Mid	OG0009714	8.21993	0.0303119
FL_Shallow	K02944	5.98214	0.0123784		FL_Mid	OG0009723	8.21993	0.0303119
FL_Shallow	K09140	3.44388	0.0134104		FL_Mid	OG0009783	8.21993	0.0303119
FL_Shallow	K14326	3.44388	0.0134104		FL_Mid	OG0009832	8.21993	0.0303119
FL_Shallow	K00798	2.981	0.0142293		FL_Mid	OG0009833	8.21993	0.0303119
FL_Shallow	K01075	3.54646	0.014408		FL_Mid	OG0009847	8.21993	0.0303119
FL_Shallow	K02898	3.54646	0.014408		FL_Mid	OG0009856	8.21993	0.0303119
FL_Shallow	K02998	3.54646	0.014408		FL_Mid	OG0009861	8.21993	0.0303119
FL_Shallow	K03042	3.54646	0.014408		FL_Mid	OG0009862	8.21993	0.0303119
FL_Shallow	K03238	3.54646	0.014408		FL_Mid	OG0009880	8.21993	0.0303119
FL_Shallow	K04800	3.54646	0.014408		FL_Mid	OG0009883	8.21993	0.0303119
FL_Shallow	K06944	3.13131	0.0144692		FL_Mid	OG0009892	8.21993	0.0303119
FL_Shallow	K07991	4.93884	0.0146106		FL_Mid	OG0009893	8.21993	0.0303119
FL_Shallow	K02566	2.96413	0.015108		FL_Mid	OG0002843	4.93161	0.0303542
FL_Shallow	K03538	3.72692	0.0153782		FL_Mid	OG0005452	4.93161	0.0303542
FL_Shallow	K02949	4.35185	0.0157189		FL_Mid	OG0005508	4.93161	0.0303542
FL_Shallow	K13950	8.76724	0.0159122		FL_Mid	OG0006077	4.93161	0.0303542
FL_Shallow	K17884	2.46347	0.0159343		FL_Mid	OG0006331	4.93161	0.0303542
FL_Shallow	K17830	2.52088	0.0166491		FL_Mid	OG0006440	4.93161	0.0303542
FL_Shallow	K13796	2.88229	0.0173163		FL_Mid	OG0006443	4.93161	0.0303542
FL_Shallow	K08482	3.19388	0.0174108		FL_Mid	OG0006611	4.93161	0.0303542
FL_Shallow	K06196	2.3928	0.0176261		FL_Mid	OG0006777	4.93161	0.0303542
FL_Shallow	K00282	2.51578	0.0180057		FL_Mid	OG0002207	4.93161	0.0303542
FL_Shallow	K22373	2.54552	0.0183427		FL_Mid	OG0002206	3.45312	0.0309105
FL_Shallow	K02869	3.41385	0.0188353		FL_Mid	OG0002903	4.06993	0.0312464
FL_Shallow	K02979	3.41385	0.0188353		FL_Mid	OG0002909	4.06993	0.0312464
FL_Shallow	K02991	3.41385	0.0188353		FL_Mid	OG0005124	4.06993	0.0312464
FL_Shallow	K03049	3.41385	0.0188353		FL_Mid	OG0005127	4.06993	0.0312464
FL_Shallow	K04109	3.41385	0.0188353		FL_Mid	OG0005135	4.06993	0.0312464
FL_Shallow	K11131	3.41385	0.0188353		FL_Mid	OG0000244	2.12195	0.0332207
FL_Shallow	K18882	3.41385	0.0188353		FL_Mid	OG0000868	2.12664	0.0334977
FL_Shallow	K02683	3.53846	0.019071		FL_Mid	OG0009011	10.7143	0.0334977
FL_Shallow	K02977	3.53846	0.019071		FL_Mid	OG0009873	10.7143	0.0334977
FL_Shallow	K03056	3.53846	0.019071		FL_Mid	OG0009966	10.7143	0.0334977
FL_Shallow	K11600	3.53846	0.019071		FL_Mid	OG0010271	10.7143	0.0334977
FL_Shallow	K13574	2.5	0.0194203		FL_Mid	OG0010280	10.7143	0.0334977
FL_Shallow	K18425	2.36008	0.0198574		FL_Mid	OG0010547	10.7143	0.0334977
FL_Shallow	K07765	3.74738	0.0200271		FL_Mid	OG0010559	10.7143	0.0334977
FL_Shallow	K15059	3.74738	0.0200271		FL_Mid	OG0011052	10.7143	0.0334977
FL_Shallow	K02635	2.79605	0.0206211		FL_Mid	OG0011155	10.7143	0.0334977
FL_Shallow	K03051	3.27704	0.0206211		FL_Mid	OG0011160	10.7143	0.0334977
FL_Shallow	K07583	3.27704	0.0206211		FL_Mid	OG0011360	10.7143	0.0334977
FL_Shallow	K08851	3.27704	0.0206211		FL_Mid	OG0011389	10.7143	0.0334977
FL_Shallow	K22447	3.27704	0.0206211		FL_Mid	OG0011411	10.7143	0.0334977
FL_Shallow	K00332	2.50267	0.0213999		FL_Mid	OG0011419	10.7143	0.0334977
FL_Shallow	K00087	2.3301	0.02179		FL_Mid	OG0011432	10.7143	0.0334977
FL_Shallow	K07442	2.6137	0.0224692		FL_Mid	OG0008189	18.2424	0.033538
FL_Shallow	K07465	2.6137	0.0224692		FL_Mid	OG0008654	18.2424	0.033538
FL_Shallow	K09785	22.8	0.022587		FL_Mid	OG0013105	18.2424	0.033538
FL_Shallow	K01848	2.36469	0.0231811		FL_Mid	OG0013248	18.2424	0.033538
FL_Shallow	K03243	3.15	0.0237192		FL_Mid	OG0013406	18.2424	0.033538
FL_Shallow	K04641	3.15	0.0237192		FL_Mid	OG0013459	18.2424	0.033538
FL_Shallow	K09759	3.15	0.0237192		FL_Mid	OG0013698	18.2424	0.033538
FL_Shallow	K03330	3.36713	0.024084		FL_Mid	OG0013727	18.2424	0.033538
FL_Shallow	K06174	3.36713	0.024084		FL_Mid	OG0013743	18.2424	0.033538
FL_Shallow	K11941	2.37192	0.024319		FL_Mid	OG0002380	2.55769	0.0346637
FL_Shallow	K00801	2.6591	0.0246965		FL_Mid	OG0001638	2.2963	0.0348669
FL_Shallow	K07402	2.6409	0.0249316		FL_Mid	OG0002055	2.63672	0.0374262
FL_Shallow	K07050	2.47164	0.0250676		FL_Mid	OG0003894	3.23864	0.0379845
FL_Shallow	K11274	6.9931	0.0252689		FL_Mid	OG0001875	2.29193	0.0381893
FL_Shallow	K12384	6.9931	0.0252689		FL_Mid	OG0005303	4.20072	0.0387258
FL_Shallow	K07581	3.53923	0.0253758		FL_Mid	OG0005826	4.20072	0.0387258
FL_Shallow	K02989	3.78472	0.0263128		FL_Mid	OG0005827	4.20072	0.0387258
FL_Shallow	K02122	3.38807	0.0263128		FL_Mid	OG0005851	4.20072	0.0387258
FL_Shallow	K02866	3.38807	0.0263128		FL_Mid	OG0005922	4.20072	0.0387258
FL_Shallow	K02969	3.38807	0.0263128		FL_Mid	OG0004707	5.19298	0.0387258
FL_Shallow	K03785	3.38807	0.0263128		FL_Mid	OG0005511	5.19298	0.0387258
FL_Shallow	K07254	3.38807	0.0263128		FL_Mid	OG0005641	5.19298	0.0387258
FL_Shallow	K07466	3.38807	0.0263128		FL_Mid	OG0005975	5.19298	0.0387258
FL_Shallow	K07575	3.38807	0.0263128		FL_Mid	OG0006503	5.19298	0.0387258
FL_Shallow	K07732	3.38807	0.0263128		FL_Mid	OG0006625	5.19298	0.0387258
FL_Shallow	K09721	3.38807	0.0263128		FL_Mid	OG0006784	5.19298	0.0387258
FL_Shallow	K13280	3.38807	0.0263128		FL_Mid	OG0006921	5.19298	0.0387258
FL_Shallow	K01042	2.29965	0.0264907		FL_Mid	OG0006963	5.19298	0.0387258
FL_Shallow	K15772	9.60452	0.0265321		FL_Mid	OG0007076	5.19298	0.0387258
FL_Shallow	K10844	2.84259	0.0284958		FL_Mid	OG0007077	5.19298	0.0387258
FL_Shallow	K06865	2.73003	0.0284958		FL_Mid	OG0007081	5.19298	0.0387258
FL_Shallow	K03231	3.24235	0.0286666		FL_Mid	OG0007223	5.19298	0.0387258
FL_Shallow	K03236	3.24235	0.0286666		FL_Mid	OG0007266	5.19298	0.0387258
FL_Shallow	K04076	3.24235	0.0286666		FL_Mid	OG0007388	5.19298	0.0387258
FL_Shallow	K02121	3.24235	0.0286666		FL_Mid	OG0007391	5.19298	0.0387258
FL_Shallow	K03105	3.24235	0.0286666		FL_Mid	OG0007393	5.19298	0.0387258
FL_Shallow	K13291	inf	0.0302031		FL_Mid	OG0007405	5.19298	0.0387258
FL_Shallow	K01151	2.28863	0.031476		FL_Mid	OG0007413	5.19298	0.0387258
FL_Shallow	K13990	2.92133	0.0315294		FL_Mid	OG0007414	5.19298	0.0387258
FL_Shallow	K16306	2.92133	0.0315294		FL_Mid	OG0007417	5.19298	0.0387258
FL_Shallow	K23255	5.14254	0.0317428		FL_Mid	OG0007419	5.19298	0.0387258
FL_Shallow	K04799	3.35189	0.0320001		FL_Mid	OG0000839	2.14707	0.0401037
FL_Shallow	K07022	3.35189	0.0320001		FL_Mid	OG0004338	3.71795	0.0401037
FL_Shallow	K02883	3.10784	0.0323114		FL_Mid	OG0004975	3.71795	0.0401037
FL_Shallow	K03047	3.10784	0.0323114		FL_Mid	OG0004601	3.42857	0.0402053
FL_Shallow	K04794	3.10784	0.0323114		FL_Mid	OG0003353	2.95626	0.0421803
FL_Shallow	K06961	3.10784	0.0323114		FL_Mid	OG0003460	2.95626	0.0421803
FL_Shallow	K07572	3.10784	0.0323114		FL_Mid	OG0000880	2.08983	0.0434634
FL_Shallow	K10726	3.10784	0.0323114		FL_Mid	OG0002300	2.77	0.0442759
FL_Shallow	K02858	2.5913	0.0336744		FL_Mid	OG0002963	2.77	0.0442759
FL_Shallow	K02957	3.5512	0.0339711		FL_Mid	OG0005015	4.12609	0.0447127
FL_Shallow	K10027	2.39925	0.0345495		FL_Mid	OG0005018	4.12609	0.0447127
FL_Shallow	K03540	3.84545	0.0348516		FL_Mid	OG0005290	4.12609	0.0447127
FL_Shallow	K09966	2.18917	0.0358633		FL_Mid	OG0000526	2.29847	0.045794
FL_Shallow	K22408	2.9833	0.0364884		FL_Mid	OG0001122	2.33137	0.0471153
FL_Shallow	K06600	5.81034	0.0374249		FL_Mid	OG0000266	2.09177	0.0472637
FL_Shallow	K18983	2.21955	0.0390686		FL_Mid	OG0002248	2.51067	0.0483445
FL_Shallow	K01170	3.2107	0.0392946		FL_Mid	OG0002520	3.04798	0.0483445
FL_Shallow	K02929	3.2107	0.0392946		FL_Mid	OG0003844	3.04798	0.0483445
FL_Shallow	K07141	2.33365	0.0399781		FL_Mid	OG0007652	5.56875	0.0483445
FL_Shallow	K03332	3.34362	0.0417524		FL_Mid	OG0007734	5.56875	0.0483445
FL_Shallow	K11646	3.34362	0.0417524		FL_Mid	OG0007771	5.56875	0.0483445
FL_Shallow	K15260	4.5575	0.0433164		FL_Mid	OG0007782	5.56875	0.0483445
FL_Shallow	K18732	4.5575	0.0433164		FL_Mid	OG0007784	5.56875	0.0483445
FL_Shallow	K12880	7.1822	0.0436741		FL_Mid	OG0007999	5.56875	0.0483445
FL_Shallow	K02894	3.57818	0.0436741		FL_Mid	OG0008004	5.56875	0.0483445
FL_Shallow	K15888	3.57818	0.0436741		FL_Mid	OG0008078	5.56875	0.0483445
FL_Shallow	K02117	3.06731	0.0436741		FL_Mid	OG0008081	5.56875	0.0483445
FL_Shallow	K03057	3.06731	0.0436741		FL_Mid	OG0008083	5.56875	0.0483445
FL_Shallow	K03058	3.06731	0.0436741		FL_Mid	OG0008088	5.56875	0.0483445
FL_Shallow	K04795	3.06731	0.0436741		FL_Mid	OG0008091	5.56875	0.0483445
FL_Shallow	K09735	3.06731	0.0436741		FL_Mid	OG0008095	5.56875	0.0483445
FL_Shallow	K10896	3.06731	0.0436741		FL_Mid	OG0008224	5.56875	0.0483445
FL_Shallow	K13798	3.06731	0.0436741		FL_Mid	OG0008226	5.56875	0.0483445
FL_Shallow	K15429	3.06731	0.0436741		FL_Mid	OG0008229	5.56875	0.0483445
FL_Shallow	K02940	3.94048	0.0445377		FL_Mid	OG0008231	5.56875	0.0483445
FL_Shallow	K21885	3.94048	0.0445377		FL_Mid	OG0008233	5.56875	0.0483445
FL_Shallow	K00119	11.3667	0.0450415		FL_Mid	OG0008240	5.56875	0.0483445
FL_Shallow	K22158	11.3667	0.0450415		FL_Mid	OG0008242	5.56875	0.0483445
FL_Shallow	K01834	2.15385	0.0476021		FL_Mid	OG0008243	5.56875	0.0483445
FL_Shallow	K00342	2.61818	0.0476021		FL_Mid	OG0008250	5.56875	0.0483445
FL_Shallow	K02124	2.93538	0.0496108		FL_Mid	OG0008251	5.56875	0.0483445
FL_Shallow	K02877	2.93538	0.0496108		FL_Mid	OG0008253	5.56875	0.0483445
FL_Shallow	K02984	2.93538	0.0496108		FL_Mid	OG0008255	5.56875	0.0483445
FL_Shallow	K03120	2.93538	0.0496108		FL_Mid	OG0008256	5.56875	0.0483445
FL_Shallow	K04802	2.93538	0.0496108		FL_Mid	OG0008260	5.56875	0.0483445
FL_Shallow	K07300	2.93538	0.0496108		FL_Mid	OG0008262	5.56875	0.0483445
FL_Shallow	K07561	2.93538	0.0496108		FL_Mid	OG0005537	5.56875	0.0483445
FL_Shallow	K02074	2.81806	0.0499704		FL_Mid	OG0006057	5.56875	0.0483445
FL_Shallow	K03726	2.81806	0.0499704		FL_Mid	OG0006339	5.56875	0.0483445
PA_Deep	K06970	23.7857	1.33976e-17		FL_Mid	OG0006900	5.56875	0.0483445
PA_Deep	K06193	15.1853	4.39643e-16		FL_Mid	OG0006904	5.56875	0.0483445
PA_Deep	K05591	13.2569	1.58261e-13		FL_Mid	OG0007260	5.56875	0.0483445
PA_Deep	K00243	11.8789	1.58261e-13		FL_Mid	OG0007305	5.56875	0.0483445
PA_Deep	K09910	27.8333	1.58261e-13		FL_Mid	OG0007563	5.56875	0.0483445
PA_Deep	K02575	13.0833	5.06773e-13		FL_Mid	OG0007572	5.56875	0.0483445
PA_Deep	K07486	10.3174	8.30505e-13		FL_Mid	OG0005299	4.30053	0.049752
PA_Deep	K09913	13.6641	8.30505e-13		FL_Mid	OG0005640	4.30053	0.049752
PA_Deep	K05812	13.4493	2.17911e-12		FL_Mid	OG0005732	4.30053	0.049752
PA_Deep	K09980	20.0606	2.60517e-12		FL_Mid	OG0005849	4.30053	0.049752
PA_Deep	K09858	10.8929	2.60517e-12		FL_Mid	OG0006058	4.30053	0.049752
PA_Deep	K22132	10.8929	2.60517e-12		FL_Mid	OG0006157	4.30053	0.049752
PA_Deep	K12279	17.9818	2.69254e-12		FL_Mid	OG0006322	4.30053	0.049752
PA_Deep	K10909	34.4837	2.69254e-12		FL_Mid	OG0006332	4.30053	0.049752
PA_Deep	K01989	15.4189	6.05528e-12		FL_Mid	OG0006427	4.30053	0.049752
PA_Deep	K12280	16.6466	6.05528e-12		FL_Mid	OG0006438	4.30053	0.049752
PA_Deep	K03415	13.102	9.60917e-12		FL_Mid	OG0006439	4.30053	0.049752
PA_Deep	K00998	32.1682	1.50273e-11		FL_Mid	OG0006504	4.30053	0.049752
PA_Deep	K07181	10.725	2.44557e-11		FL_Mid	OG0006508	4.30053	0.049752
PA_Deep	K12276	14.477	2.9109e-11		FL_Shallow	OG0008553	78.9231	7.57051e-06
PA_Deep	K12285	15.619	2.9109e-11		FL_Shallow	OG0004095	10.9168	5.86568e-05
PA_Deep	K18967	9.61712	4.72896e-11		FL_Shallow	OG0008496	35.3868	0.000103977
PA_Deep	K02674	12.8649	5.24151e-11		FL_Shallow	OG0006680	17.2314	0.000107058
PA_Deep	K07234	10.466	5.31186e-11		FL_Shallow	OG0002289	6.38645	0.000125244
PA_Deep	K03410	13.5836	5.31186e-11		FL_Shallow	OG0006387	14.317	0.00017316
PA_Deep	K09912	13.5836	5.31186e-11		FL_Shallow	OG0006397	14.317	0.00017316
PA_Deep	K12278	15.8173	5.31186e-11		FL_Shallow	OG0006398	14.317	0.00017316
PA_Deep	K12286	15.8173	5.31186e-11		FL_Shallow	OG0008061	23.522	0.00018803
PA_Deep	K07678	9.62028	6.2067e-11		FL_Shallow	OG0004761	11.725	0.00019275
PA_Deep	K18555	10.8686	1.00228e-10		FL_Shallow	OG0005654	11.725	0.00019275
PA_Deep	K00980	12.7895	1.00228e-10		FL_Shallow	OG0005003	10.1939	0.000192976
PA_Deep	K00363	9.0641	1.00228e-10		FL_Shallow	OG0000332	4.7619	0.000204522
PA_Deep	K06983	60.2083	1.41755e-10		FL_Shallow	OG0009077	31.5741	0.000204522
PA_Deep	K07679	7.87567	1.41755e-10		FL_Shallow	OG0010362	inf	0.000204522
PA_Deep	K07798	8.80833	1.50531e-10		FL_Shallow	OG0012093	inf	0.000204522
PA_Deep	K11444	11.5676	1.50531e-10		FL_Shallow	OG0012094	inf	0.000204522
PA_Deep	K18765	14.8143	2.3549e-10		FL_Shallow	OG0006937	15.6	0.000223575
PA_Deep	K07137	8.33333	4.00689e-10		FL_Shallow	OG0006118	12.2353	0.00026849
PA_Deep	K07639	10.2144	4.0599e-10		FL_Shallow	OG0006936	17.5896	0.000345265
PA_Deep	K00372	8.76562	4.0599e-10		FL_Shallow	OG0007617	17.5896	0.000345265
PA_Deep	K00362	7.9016	4.63362e-10		FL_Shallow	OG0007620	17.5896	0.000345265
PA_Deep	K06967	32.3617	4.73135e-10		FL_Shallow	OG0007624	17.5896	0.000345265
PA_Deep	K10925	15.0595	4.73135e-10		FL_Shallow	OG0002817	5.46508	0.000346637
PA_Deep	K03411	9.61224	4.73135e-10		FL_Shallow	OG0006672	12.9615	0.000382726
PA_Deep	K03612	8.50084	6.23755e-10		FL_Shallow	OG0006675	12.9615	0.000382726
PA_Deep	K12287	15.3953	1.0116e-09		FL_Shallow	OG0002644	5.27189	0.000382726
PA_Deep	K22041	8.25	1.0156e-09		FL_Shallow	OG0005703	10.674	0.000382726
PA_Deep	K11107	12.761	1.03589e-09		FL_Shallow	OG0005704	10.674	0.000382726
PA_Deep	K10924	13.859	1.03651e-09		FL_Shallow	OG0005705	10.674	0.000382726
PA_Deep	K05836	9.39815	1.15477e-09		FL_Shallow	OG0005708	10.674	0.000382726
PA_Deep	K07720	7.13415	1.18517e-09		FL_Shallow	OG0005853	10.674	0.000382726
PA_Deep	K09792	7.8341	1.45224e-09		FL_Shallow	OG0005879	10.674	0.000382726
PA_Deep	K20988	18.5556	1.46019e-09		FL_Shallow	OG0005886	10.674	0.000382726
PA_Deep	K00563	9.59568	1.47484e-09		FL_Shallow	OG0005887	10.674	0.000382726
PA_Deep	K03615	9.59568	1.47484e-09		FL_Shallow	OG0005891	10.674	0.000382726
PA_Deep	K03803	9.59568	1.47484e-09		FL_Shallow	OG0005901	10.674	0.000382726
PA_Deep	K07660	9.59568	1.47484e-09		FL_Shallow	OG0005903	10.674	0.000382726
PA_Deep	K08325	14.0698	2.04182e-09		FL_Shallow	OG0005905	10.674	0.000382726
PA_Deep	K03184	12.8299	2.04293e-09		FL_Shallow	OG0005914	10.674	0.000382726
PA_Deep	K07787	7.78594	2.23029e-09		FL_Shallow	OG0005919	10.674	0.000382726
PA_Deep	K03407	6.75906	2.7922e-09		FL_Shallow	OG0003755	10.674	0.000382726
PA_Deep	K03408	6.75906	2.7922e-09		FL_Shallow	OG0004874	10.674	0.000382726
PA_Deep	K03412	6.75906	2.7922e-09		FL_Shallow	OG0005495	10.674	0.000382726
PA_Deep	K10921	36.898	3.03401e-09		FL_Shallow	OG0005684	10.674	0.000382726
PA_Deep	K11391	10.625	3.0404e-09		FL_Shallow	OG0005694	10.674	0.000382726
PA_Deep	K20455	10.625	3.0404e-09		FL_Shallow	OG0005699	10.674	0.000382726
PA_Deep	K07154	7.57088	3.2834e-09		FL_Shallow	OG0008055	27.9	0.000537988
PA_Deep	K02665	7.99748	3.39989e-09		FL_Shallow	OG0009074	27.9	0.000537988
PA_Deep	K21488	51	3.46224e-09		FL_Shallow	OG0009664	27.9	0.000537988
PA_Deep	K09891	11.1908	3.46224e-09		FL_Shallow	OG0009672	27.9	0.000537988
PA_Deep	K03148	14.3616	3.76445e-09		FL_Shallow	OG0007276	14.0302	0.000537988
PA_Deep	K03573	11.9381	3.76445e-09		FL_Shallow	OG0007278	14.0302	0.000537988
PA_Deep	K02671	7.14583	3.76445e-09		FL_Shallow	OG0005144	8.45091	0.000537988
PA_Deep	K03840	12.9481	3.76445e-09		FL_Shallow	OG0003487	6	0.000537988
PA_Deep	K12266	12.9481	3.76445e-09		FL_Shallow	OG0013340	inf	0.000537988
PA_Deep	K15723	12.9481	3.76445e-09		FL_Shallow	OG0006108	11.0769	0.000537988
PA_Deep	K02574	6.5069	5.18379e-09		FL_Shallow	OG0006113	11.0769	0.000537988
PA_Deep	K20977	10.0625	5.20229e-09		FL_Shallow	OG0006383	11.0769	0.000537988
PA_Deep	K00557	9.00947	5.33895e-09		FL_Shallow	OG0006385	11.0769	0.000537988
PA_Deep	K01505	6.97619	5.38927e-09		FL_Shallow	OG0006392	11.0769	0.000537988
PA_Deep	K09923	23.8708	6.3661e-09		FL_Shallow	OG0006394	11.0769	0.000537988
PA_Deep	K10972	23.8708	6.3661e-09		FL_Shallow	OG0006396	11.0769	0.000537988
PA_Deep	K03169	6.76903	6.5376e-09		FL_Shallow	OG0006399	11.0769	0.000537988
PA_Deep	K12281	11.1577	7.03181e-09		FL_Shallow	OG0006400	11.0769	0.000537988
PA_Deep	K03396	7.5159	7.56017e-09		FL_Shallow	OG0006401	11.0769	0.000537988
PA_Deep	K12283	13.125	7.60849e-09		FL_Shallow	OG0006407	11.0769	0.000537988
PA_Deep	K07662	8.63563	8.79089e-09		FL_Shallow	OG0005326	9.45969	0.000537988
PA_Deep	K02336	8.16775	1.01803e-08		FL_Shallow	OG0005485	9.45969	0.000537988
PA_Deep	K02676	8.16775	1.01803e-08		FL_Shallow	OG0005487	9.45969	0.000537988
PA_Deep	K03617	8.16775	1.01803e-08		FL_Shallow	OG0005489	9.45969	0.000537988
PA_Deep	K03112	7.80382	1.12056e-08		FL_Shallow	OG0005492	9.45969	0.000537988
PA_Deep	K10927	8.83333	1.18987e-08		FL_Shallow	OG0005500	9.45969	0.000537988
PA_Deep	K00375	6.71774	1.30909e-08		FL_Shallow	OG0005681	9.45969	0.000537988
PA_Deep	K10912	10.4692	1.30909e-08		FL_Shallow	OG0005683	9.45969	0.000537988
PA_Deep	K10926	10.4692	1.30909e-08		FL_Shallow	OG0005685	9.45969	0.000537988
PA_Deep	K08722	15.2826	1.32371e-08		FL_Shallow	OG0005686	9.45969	0.000537988
PA_Deep	K02673	8.28947	1.39192e-08		FL_Shallow	OG0005687	9.45969	0.000537988
PA_Deep	K03614	8.28947	1.39192e-08		FL_Shallow	OG0005688	9.45969	0.000537988
PA_Deep	K21218	8.28947	1.39192e-08		FL_Shallow	OG0005689	9.45969	0.000537988
PA_Deep	K14153	11.1535	1.4318e-08		FL_Shallow	OG0005690	9.45969	0.000537988
PA_Deep	K07862	13.3737	1.46845e-08		FL_Shallow	OG0005691	9.45969	0.000537988
PA_Deep	K18906	9.09091	1.48342e-08		FL_Shallow	OG0005692	9.45969	0.000537988
PA_Deep	K11895	12.0787	1.48408e-08		FL_Shallow	OG0005695	9.45969	0.000537988
PA_Deep	K13244	85.25	1.56909e-08		FL_Shallow	OG0005696	9.45969	0.000537988
PA_Deep	K07014	7.08371	1.62392e-08		FL_Shallow	OG0005698	9.45969	0.000537988
PA_Deep	K02572	19.8333	1.62992e-08		FL_Shallow	OG0005700	9.45969	0.000537988
PA_Deep	K09904	19.8333	1.62992e-08		FL_Shallow	OG0005701	9.45969	0.000537988
PA_Deep	K08303	6.3399	1.7043e-08		FL_Shallow	OG0005709	9.45969	0.000537988
PA_Deep	K07184	6.55826	1.72002e-08		FL_Shallow	OG0005710	9.45969	0.000537988
PA_Deep	K02482	6.28906	1.81496e-08		FL_Shallow	OG0005713	9.45969	0.000537988
PA_Deep	K01012	6.85572	1.81496e-08		FL_Shallow	OG0005006	9.45969	0.000537988
PA_Deep	K07689	6.63587	1.97102e-08		FL_Shallow	OG0005167	9.45969	0.000537988
PA_Deep	K10941	7.96805	2.13805e-08		FL_Shallow	OG0010358	48.8571	0.000574706
PA_Deep	K07286	9.85714	2.20649e-08		FL_Shallow	OG0004626	7.19388	0.000706711
PA_Deep	K12525	15.9894	2.29026e-08		FL_Shallow	OG0004872	7.72333	0.000837429
PA_Deep	K06415	7.59198	2.3441e-08		FL_Shallow	OG0004997	7.72333	0.000837429
PA_Deep	K03409	8.66848	2.40145e-08		FL_Shallow	OG0005002	7.72333	0.000837429
PA_Deep	K00407	7.29739	2.43516e-08		FL_Shallow	OG0005005	7.72333	0.000837429
PA_Deep	K03607	10.4244	2.53289e-08		FL_Shallow	OG0005490	8.48824	0.000910237
PA_Deep	K00026	13.713	2.69128e-08		FL_Shallow	OG0006944	11.6572	0.000910237
PA_Deep	K02568	13.713	2.69128e-08		FL_Shallow	OG0006940	11.6572	0.000910237
PA_Deep	K03721	11.1818	2.77172e-08		FL_Shallow	OG0005707	9.66346	0.000910237
PA_Deep	K05805	12.2222	2.84301e-08		FL_Shallow	OG0005883	9.66346	0.000910237
PA_Deep	K03414	8.10256	2.88889e-08		FL_Shallow	OG0005888	9.66346	0.000910237
PA_Deep	K03151	5.89589	3.16449e-08		FL_Shallow	OG0005892	9.66346	0.000910237
PA_Deep	K06183	6.69369	3.46081e-08		FL_Shallow	OG0005894	9.66346	0.000910237
PA_Deep	K01935	6.2449	3.71855e-08		FL_Shallow	OG0005904	9.66346	0.000910237
PA_Deep	K07338	6.08788	4.04957e-08		FL_Shallow	OG0005908	9.66346	0.000910237
PA_Deep	K02481	5.85895	4.21445e-08		FL_Shallow	OG0006100	9.66346	0.000910237
PA_Deep	K11312	9.78112	4.70779e-08		FL_Shallow	OG0006102	9.66346	0.000910237
PA_Deep	K11688	7.77778	4.777e-08		FL_Shallow	OG0006106	9.66346	0.000910237
PA_Deep	K07459	5.85204	4.8911e-08		FL_Shallow	OG0006107	9.66346	0.000910237
PA_Deep	K09899	14.1702	5.09652e-08		FL_Shallow	OG0006114	9.66346	0.000910237
PA_Deep	K11258	14.1702	5.09652e-08		FL_Shallow	OG0006119	9.66346	0.000910237
PA_Deep	K19227	14.1702	5.09652e-08		FL_Shallow	OG0006124	9.66346	0.000910237
PA_Deep	K21217	14.1702	5.09652e-08		FL_Shallow	OG0006125	9.66346	0.000910237
PA_Deep	K06899	8.51441	5.09652e-08		FL_Shallow	OG0006126	9.66346	0.000910237
PA_Deep	K01826	7.38947	5.09652e-08		FL_Shallow	OG0006133	9.66346	0.000910237
PA_Deep	K09926	7.38947	5.09652e-08		FL_Shallow	OG0006137	9.66346	0.000910237
PA_Deep	K11901	10.4045	5.09652e-08		FL_Shallow	OG0006138	9.66346	0.000910237
PA_Deep	K19158	10.4045	5.09652e-08		FL_Shallow	OG0009025	18.5455	0.00113392
PA_Deep	K16839	12.4289	5.37989e-08		FL_Shallow	OG0009079	18.5455	0.00113392
PA_Deep	K19228	12.4289	5.37989e-08		FL_Shallow	OG0009081	18.5455	0.00113392
PA_Deep	K19229	12.4289	5.37989e-08		FL_Shallow	OG0003426	7.10769	0.001232
PA_Deep	K13053	11.2479	5.37989e-08		FL_Shallow	OG0004999	7.6934	0.00139548
PA_Deep	K09918	11.2479	5.37989e-08		FL_Shallow	OG0005001	7.6934	0.00139548
PA_Deep	K03406	5.6087	5.87429e-08		FL_Shallow	OG0005160	7.6934	0.00139548
PA_Deep	K06603	7.925	6.19145e-08		FL_Shallow	OG0005320	7.6934	0.00139548
PA_Deep	K10680	6.23979	6.24749e-08		FL_Shallow	OG0006123	12.5185	0.00139548
PA_Deep	K03747	8.81667	6.25175e-08		FL_Shallow	OG0007621	12.5185	0.00139548
PA_Deep	K10942	8.81667	6.25175e-08		FL_Shallow	OG0007623	12.5185	0.00139548
PA_Deep	K15986	8.81667	6.25175e-08		FL_Shallow	OG0007625	12.5185	0.00139548
PA_Deep	K00647	5.98052	6.3258e-08		FL_Shallow	OG0000805	4.06403	0.00139548
PA_Deep	K00833	5.81356	6.3258e-08		FL_Shallow	OG0005171	8.5641	0.00139548
PA_Deep	K00376	18.2857	6.59273e-08		FL_Shallow	OG0005484	8.5641	0.00139548
PA_Deep	K03973	5.83333	7.2285e-08		FL_Shallow	OG0005493	8.5641	0.00139548
PA_Deep	K02344	77.2075	7.2285e-08		FL_Shallow	OG0005498	8.5641	0.00139548
PA_Deep	K01673	5.65741	7.30031e-08		FL_Shallow	OG0005655	8.5641	0.00139548
PA_Deep	K01792	6.47143	7.30202e-08		FL_Shallow	OG0005706	8.5641	0.00139548
PA_Deep	K07039	6.47143	7.30202e-08		FL_Shallow	OG0005880	8.5641	0.00139548
PA_Deep	K03613	7.12818	7.45259e-08		FL_Shallow	OG0005881	8.5641	0.00139548
PA_Deep	K02521	9.2093	7.51818e-08		FL_Shallow	OG0005882	8.5641	0.00139548
PA_Deep	K03413	7.16143	8.67845e-08		FL_Shallow	OG0005890	8.5641	0.00139548
PA_Deep	K04067	14.7865	8.82745e-08		FL_Shallow	OG0005893	8.5641	0.00139548
PA_Deep	K11893	9.72443	8.82745e-08		FL_Shallow	OG0005896	8.5641	0.00139548
PA_Deep	K11896	9.72443	8.82745e-08		FL_Shallow	OG0005897	8.5641	0.00139548
PA_Deep	K11900	9.72443	8.82745e-08		FL_Shallow	OG0005898	8.5641	0.00139548
PA_Deep	K11904	7.59615	9.48331e-08		FL_Shallow	OG0005899	8.5641	0.00139548
PA_Deep	K23009	7.59615	9.48331e-08		FL_Shallow	OG0005900	8.5641	0.00139548
PA_Deep	K09158	5.56844	9.64866e-08		FL_Shallow	OG0005902	8.5641	0.00139548
PA_Deep	K02567	12.7149	9.92809e-08		FL_Shallow	OG0005906	8.5641	0.00139548
PA_Deep	K03603	12.7149	9.92809e-08		FL_Shallow	OG0005910	8.5641	0.00139548
PA_Deep	K03645	12.7149	9.92809e-08		FL_Shallow	OG0005911	8.5641	0.00139548
PA_Deep	K05368	12.7149	9.92809e-08		FL_Shallow	OG0005912	8.5641	0.00139548
PA_Deep	K12961	11.3587	1.01961e-07		FL_Shallow	OG0005913	8.5641	0.00139548
PA_Deep	K19226	11.3587	1.01961e-07		FL_Shallow	OG0005915	8.5641	0.00139548
PA_Deep	K05365	6.44444	1.10269e-07		FL_Shallow	OG0005916	8.5641	0.00139548
PA_Deep	K04770	6.88322	1.11066e-07		FL_Shallow	OG0005917	8.5641	0.00139548
PA_Deep	K02666	5.46466	1.24301e-07		FL_Shallow	OG0005918	8.5641	0.00139548
PA_Deep	K07661	7.7561	1.28411e-07		FL_Shallow	OG0006379	9.96226	0.00140542
PA_Deep	K03580	5.59605	1.30818e-07		FL_Shallow	OG0006676	9.96226	0.00140542
PA_Deep	K09930	5.59605	1.30818e-07		FL_Shallow	OG0006678	9.96226	0.00140542
PA_Deep	K01573	6.01765	1.34396e-07		FL_Shallow	OG0006679	9.96226	0.00140542
PA_Deep	K13652	6.01765	1.34396e-07		FL_Shallow	OG0006682	9.96226	0.00140542
PA_Deep	K14540	6.01765	1.34396e-07		FL_Shallow	OG0006683	9.96226	0.00140542
PA_Deep	K18446	7.29167	1.48638e-07		FL_Shallow	OG0006684	9.96226	0.00140542
PA_Deep	K14681	15.6268	1.57338e-07		FL_Shallow	OG0006687	9.96226	0.00140542
PA_Deep	K19342	15.6268	1.57338e-07		FL_Shallow	OG0009075	24.3571	0.00143348
PA_Deep	K00405	5.60138	1.61985e-07		FL_Shallow	OG0009668	24.3571	0.00143348
PA_Deep	K09908	6.93333	1.61985e-07		FL_Shallow	OG0002562	6.58	0.00164135
PA_Deep	K01387	23.1961	1.66641e-07		FL_Shallow	OG0004632	6.58	0.00164135
PA_Deep	K03554	6.65311	1.66641e-07		FL_Shallow	OG0004751	6.58	0.00164135
PA_Deep	K03591	7.96537	1.66641e-07		FL_Shallow	OG0003242	4.97739	0.0016579
PA_Deep	K03812	7.96537	1.66641e-07		FL_Shallow	OG0013310	inf	0.00189157
PA_Deep	K07773	9.68889	1.7888e-07		FL_Shallow	OG0013322	inf	0.00189157
PA_Deep	K11891	9.68889	1.7888e-07		FL_Shallow	OG0014834	inf	0.00189157
PA_Deep	K05590	10.4532	1.98047e-07		FL_Shallow	OG0014835	inf	0.00189157
PA_Deep	K11907	10.4532	1.98047e-07		FL_Shallow	OG0014851	inf	0.00189157
PA_Deep	K03764	11.5242	2.00596e-07		FL_Shallow	OG0014852	inf	0.00189157
PA_Deep	K11906	11.5242	2.00596e-07		FL_Shallow	OG0014855	inf	0.00189157
PA_Deep	K19230	11.5242	2.00596e-07		FL_Shallow	OG0014861	inf	0.00189157
PA_Deep	K09916	7.42244	2.00596e-07		FL_Shallow	OG0004631	7.03105	0.00197924
PA_Deep	K02663	5.34	2.10361e-07		FL_Shallow	OG0004759	7.03105	0.00197924
PA_Deep	K07497	5.42986	2.16332e-07		FL_Shallow	OG0005159	7.03105	0.00197924
PA_Deep	K21563	7.00893	2.28524e-07		FL_Shallow	OG0001147	3.44075	0.00210784
PA_Deep	K19307	28.25	2.419e-07		FL_Shallow	OG0001520	3.53577	0.00212325
PA_Deep	K04046	6.68817	2.419e-07		FL_Shallow	OG0007626	13.8682	0.00214545
PA_Deep	K09786	6.68817	2.419e-07		FL_Shallow	OG0008057	13.8682	0.00214545
PA_Deep	K09902	6.68817	2.419e-07		FL_Shallow	OG0008548	13.8682	0.00214545
PA_Deep	K03181	6.23813	2.419e-07		FL_Shallow	OG0008549	13.8682	0.00214545
PA_Deep	K07637	6.43653	2.46384e-07		FL_Shallow	OG0004431	7.68462	0.00220127
PA_Deep	K02650	5.5	2.64585e-07		FL_Shallow	OG0005494	7.68462	0.00220127
PA_Deep	K22211	5.72278	2.64585e-07		FL_Shallow	OG0005501	7.68462	0.00220127
PA_Deep	K06957	8.59091	2.64585e-07		FL_Shallow	OG0005502	7.68462	0.00220127
PA_Deep	K00368	7.59524	2.66761e-07		FL_Shallow	OG0000665	4.36944	0.00231639
PA_Deep	K07223	7.59524	2.66761e-07		FL_Shallow	OG0003191	6.12267	0.00231639
PA_Deep	K21060	16.8	2.66761e-07		FL_Shallow	OG0004518	6.12267	0.00231639
PA_Deep	K01676	5.1652	2.69621e-07		FL_Shallow	OG0005488	8.69104	0.00231639
PA_Deep	K02170	5.16234	2.76427e-07		FL_Shallow	OG0005909	8.69104	0.00231639
PA_Deep	K07487	5.53298	3.14409e-07		FL_Shallow	OG0006110	8.69104	0.00231639
PA_Deep	K03970	7.11445	3.14409e-07		FL_Shallow	OG0006121	8.69104	0.00231639
PA_Deep	K11250	38.4906	3.14409e-07		FL_Shallow	OG0006127	8.69104	0.00231639
PA_Deep	K11903	9.05556	3.14409e-07		FL_Shallow	OG0006128	8.69104	0.00231639
PA_Deep	K08604	13.6327	3.49022e-07		FL_Shallow	OG0006146	8.69104	0.00231639
PA_Deep	K09941	6.45833	3.63865e-07		FL_Shallow	OG0006381	8.69104	0.00231639
PA_Deep	K18850	6.23233	3.63865e-07		FL_Shallow	OG0006386	8.69104	0.00231639
PA_Deep	K19449	5.10622	3.67759e-07		FL_Shallow	OG0006389	8.69104	0.00231639
PA_Deep	K07814	5.14286	3.80171e-07		FL_Shallow	OG0006390	8.69104	0.00231639
PA_Deep	K21022	5.37432	3.80456e-07		FL_Shallow	OG0006395	8.69104	0.00231639
PA_Deep	K19340	11.7583	3.86092e-07		FL_Shallow	OG0006404	8.69104	0.00231639
PA_Deep	K03734	6.25625	3.87835e-07		FL_Shallow	OG0006406	8.69104	0.00231639
PA_Deep	K09511	18.502	4.63384e-07		FL_Shallow	OG0006410	8.69104	0.00231639
PA_Deep	K00404	5.09521	4.68781e-07		FL_Shallow	OG0006935	10.4012	0.00232283
PA_Deep	K03675	6.82927	4.97446e-07		FL_Shallow	OG0007272	10.4012	0.00232283
PA_Deep	K08989	5.26674	4.97446e-07		FL_Shallow	OG0004214	5.52721	0.00264959
PA_Deep	K00575	4.99277	5.08125e-07		FL_Shallow	OG0004873	6.47059	0.00289173
PA_Deep	K09954	5.87942	5.13527e-07		FL_Shallow	OG0004974	6.47059	0.00289173
PA_Deep	K06223	5.45198	5.13688e-07		FL_Shallow	OG0004998	6.47059	0.00289173
PA_Deep	K07178	5.45198	5.13688e-07		FL_Shallow	OG0004426	5.7225	0.00342956
PA_Deep	K09788	6.5	5.30525e-07		FL_Shallow	OG0004432	5.7225	0.00342956
PA_Deep	K20975	6.03947	5.35372e-07		FL_Shallow	OG0004430	6.96503	0.00342956
PA_Deep	K07665	8.49673	5.57184e-07		FL_Shallow	OG0005007	6.96503	0.00342956
PA_Deep	K03648	4.86177	6.50249e-07		FL_Shallow	OG0005155	6.96503	0.00342956
PA_Deep	K13009	14.3571	6.52212e-07		FL_Shallow	OG0005163	6.96503	0.00342956
PA_Deep	K07121	5.15625	6.76165e-07		FL_Shallow	OG0005295	6.96503	0.00342956
PA_Deep	K18900	5.15625	6.76165e-07		FL_Shallow	OG0005328	6.96503	0.00342956
PA_Deep	K00138	6.94381	6.86263e-07		FL_Shallow	OG0005491	6.96503	0.00342956
PA_Deep	K07070	6.94381	6.86263e-07		FL_Shallow	OG0005497	6.96503	0.00342956
PA_Deep	K07122	6.94381	6.86263e-07		FL_Shallow	OG0000476	5.57082	0.00359071
PA_Deep	K02393	4.83765	7.10266e-07		FL_Shallow	OG0002918	5.22019	0.00379955
PA_Deep	K02619	4.81776	7.11525e-07		FL_Shallow	OG0006112	7.70231	0.0038261
PA_Deep	K16137	4.93674	7.1761e-07		FL_Shallow	OG0006117	7.70231	0.0038261
PA_Deep	K00813	5.71351	7.25771e-07		FL_Shallow	OG0006129	7.70231	0.0038261
PA_Deep	K01821	5.71351	7.25771e-07		FL_Shallow	OG0006130	7.70231	0.0038261
PA_Deep	K14761	5.71351	7.25771e-07		FL_Shallow	OG0006131	7.70231	0.0038261
PA_Deep	K12512	21.125	7.36188e-07		FL_Shallow	OG0006135	7.70231	0.0038261
PA_Deep	K02570	12.0816	7.42431e-07		FL_Shallow	OG0006136	7.70231	0.0038261
PA_Deep	K06518	7.68409	7.42431e-07		FL_Shallow	OG0006140	7.70231	0.0038261
PA_Deep	K02855	4.95536	7.45261e-07		FL_Shallow	OG0006141	7.70231	0.0038261
PA_Deep	K15257	4.95536	7.45261e-07		FL_Shallow	OG0006145	7.70231	0.0038261
PA_Deep	K16554	5.05669	7.52604e-07		FL_Shallow	OG0005702	7.70231	0.0038261
PA_Deep	K19742	10.6572	7.52604e-07		FL_Shallow	OG0005863	7.70231	0.0038261
PA_Deep	K09894	10.6572	7.52604e-07		FL_Shallow	OG0005920	7.70231	0.0038261
PA_Deep	K12297	5.85704	7.52604e-07		FL_Shallow	OG0006104	7.70231	0.0038261
PA_Deep	K15974	5.85704	7.52604e-07		FL_Shallow	OG0006105	7.70231	0.0038261
PA_Deep	K03473	6.27016	7.67683e-07		FL_Shallow	OG0006109	7.70231	0.0038261
PA_Deep	K07153	6.27016	7.67683e-07		FL_Shallow	OG0006111	7.70231	0.0038261
PA_Deep	K02670	6.03922	7.71275e-07		FL_Shallow	OG0008064	11.0618	0.00398776
PA_Deep	K08720	5.37994	7.93566e-07		FL_Shallow	OG0006941	8.88889	0.00410158
PA_Deep	K09136	7.09606	9.06564e-07		FL_Shallow	OG0004522	5.9902	0.00411808
PA_Deep	K01270	5.5557	1.03143e-06		FL_Shallow	OG0004754	5.9902	0.00411808
PA_Deep	K09906	6.65568	1.05528e-06		FL_Shallow	OG0004755	5.9902	0.00411808
PA_Deep	K18691	5.06006	1.09896e-06		FL_Shallow	OG0004853	5.9902	0.00411808
PA_Deep	K02571	25.5849	1.11496e-06		FL_Shallow	OG0004868	5.9902	0.00411808
PA_Deep	K04760	5.25	1.13424e-06		FL_Shallow	OG0004870	5.9902	0.00411808
PA_Deep	K03598	6.31791	1.1357e-06		FL_Shallow	OG0000379	4.93979	0.0045337
PA_Deep	K07640	6.31791	1.1357e-06		FL_Shallow	OG0001654	3.75397	0.00467172
PA_Deep	K09893	8.41576	1.14049e-06		FL_Shallow	OG0003647	5.36941	0.00468497
PA_Deep	K19784	4.66382	1.19767e-06		FL_Shallow	OG0004425	5.36941	0.00468497
PA_Deep	K05596	7.29545	1.21124e-06		FL_Shallow	OG0004427	5.36941	0.00468497
PA_Deep	K02462	5.08484	1.32162e-06		FL_Shallow	OG0004429	5.36941	0.00468497
PA_Deep	K03147	4.84034	1.38426e-06		FL_Shallow	OG0008547	20.9386	0.00497906
PA_Deep	K02569	12.525	1.41739e-06		FL_Shallow	OG0011127	20.9386	0.00497906
PA_Deep	K09890	12.525	1.41739e-06		FL_Shallow	OG0011137	20.9386	0.00497906
PA_Deep	K01433	4.67935	1.42134e-06		FL_Shallow	OG0005169	6.36538	0.00508852
PA_Deep	K09860	6.77907	1.43287e-06		FL_Shallow	OG0005324	6.36538	0.00508852
PA_Deep	K07495	5.40541	1.43287e-06		FL_Shallow	OG0005329	6.36538	0.00508852
PA_Deep	K09895	5.40541	1.43287e-06		FL_Shallow	OG0002176	3.6	0.00524945
PA_Deep	K16260	5.40541	1.43287e-06		FL_Shallow	OG0004213	5.57386	0.00608774
PA_Deep	K01991	4.93273	1.43287e-06		FL_Shallow	OG0004519	5.57386	0.00608774
PA_Deep	K02652	4.93273	1.43287e-06		FL_Shallow	OG0004627	5.57386	0.00608774
PA_Deep	K13498	9.73958	1.45249e-06		FL_Shallow	OG0004716	5.57386	0.00608774
PA_Deep	K23015	34.6296	1.49062e-06		FL_Shallow	OG0004748	5.57386	0.00608774
PA_Deep	K02217	5.12536	1.52861e-06		FL_Shallow	OG0004750	5.57386	0.00608774
PA_Deep	K07729	4.73822	1.52861e-06		FL_Shallow	OG0004752	5.57386	0.00608774
PA_Deep	K09812	4.77999	1.52861e-06		FL_Shallow	OG0004756	5.57386	0.00608774
PA_Deep	K03807	7.55556	1.53873e-06		FL_Shallow	OG0004758	5.57386	0.00608774
PA_Deep	K09801	5.52024	1.54917e-06		FL_Shallow	OG0005711	6.91132	0.00608774
PA_Deep	K03656	5.66667	1.64829e-06		FL_Shallow	OG0003087	4.08261	0.00635051
PA_Deep	K22900	5.66667	1.64829e-06		FL_Shallow	OG0004219	5.05556	0.00679337
PA_Deep	K02463	6.0878	1.66639e-06		FL_Shallow	OG0009072	12.1071	0.00679337
PA_Deep	K07034	62	1.66639e-06		FL_Shallow	OG0006686	7.75463	0.00679337
PA_Deep	K16263	62	1.66639e-06		FL_Shallow	OG0006380	7.75463	0.00679337
PA_Deep	K18072	62	1.66639e-06		FL_Shallow	OG0006391	7.75463	0.00679337
PA_Deep	K05541	5.18357	1.74736e-06		FL_Shallow	OG0006411	7.75463	0.00679337
PA_Deep	K02672	4.84687	1.76755e-06		FL_Shallow	OG0006664	7.75463	0.00679337
PA_Deep	K03472	6.94215	1.89435e-06		FL_Shallow	OG0006673	7.75463	0.00679337
PA_Deep	K05339	6.94215	1.89435e-06		FL_Shallow	OG0006674	7.75463	0.00679337
PA_Deep	K06205	6.94215	1.89435e-06		FL_Shallow	OG0006677	7.75463	0.00679337
PA_Deep	K13653	6.94215	1.89435e-06		FL_Shallow	OG0006681	7.75463	0.00679337
PA_Deep	K07467	16.85	1.91082e-06		FL_Shallow	OG0009073	35.3793	0.00679337
PA_Deep	K00957	4.65587	1.94532e-06		FL_Shallow	OG0010366	35.3793	0.00679337
PA_Deep	K02169	4.65587	1.94532e-06		FL_Shallow	OG0011128	35.3793	0.00679337
PA_Deep	K02395	4.5353	2.1909e-06		FL_Shallow	OG0013302	35.3793	0.00679337
PA_Deep	K05501	5.36447	2.1909e-06		FL_Shallow	OG0013309	35.3793	0.00679337
PA_Deep	K19159	6.48744	2.19331e-06		FL_Shallow	OG0013311	35.3793	0.00679337
PA_Deep	K18778	8.34894	2.30721e-06		FL_Shallow	OG0013312	35.3793	0.00679337
PA_Deep	K21699	8.34894	2.30721e-06		FL_Shallow	OG0013313	35.3793	0.00679337
PA_Deep	K07237	6.14116	2.39184e-06		FL_Shallow	OG0013316	35.3793	0.00679337
PA_Deep	K07180	5.66176	2.46093e-06		FL_Shallow	OG0013319	35.3793	0.00679337
PA_Deep	K11892	7.15556	2.51672e-06		FL_Shallow	OG0013321	35.3793	0.00679337
PA_Deep	K06176	4.50709	2.53043e-06		FL_Shallow	OG0013324	35.3793	0.00679337
PA_Deep	K07089	4.50709	2.53043e-06		FL_Shallow	OG0013325	35.3793	0.00679337
PA_Deep	K06080	13.1373	2.55452e-06		FL_Shallow	OG0013326	35.3793	0.00679337
PA_Deep	K03286	4.72059	2.64332e-06		FL_Shallow	OG0013328	35.3793	0.00679337
PA_Deep	K22719	4.72059	2.64332e-06		FL_Shallow	OG0013331	35.3793	0.00679337
PA_Deep	K01752	4.46251	2.68527e-06		FL_Shallow	OG0013334	35.3793	0.00679337
PA_Deep	K00673	5.12531	2.72707e-06		FL_Shallow	OG0000848	3.61364	0.00679337
PA_Deep	K01150	5.12531	2.72707e-06		FL_Shallow	OG0007622	9.19091	0.00698061
PA_Deep	K01839	5.12531	2.72707e-06		FL_Shallow	OG0007630	9.19091	0.00698061
PA_Deep	K10943	5.12531	2.72707e-06		FL_Shallow	OG0001120	3.07005	0.00714776
PA_Deep	K00652	4.66211	2.7587e-06		FL_Shallow	OG0016774	inf	0.00714776
PA_Deep	K01420	4.65726	2.80695e-06		FL_Shallow	OG0013307	inf	0.00714776
PA_Deep	K01753	11.1	2.80695e-06		FL_Shallow	OG0014844	inf	0.00714776
PA_Deep	K02475	11.1	2.80695e-06		FL_Shallow	OG0014860	inf	0.00714776
PA_Deep	K19333	11.1	2.80695e-06		FL_Shallow	OG0014870	inf	0.00714776
PA_Deep	K07751	9.8256	2.80695e-06		FL_Shallow	OG0016750	inf	0.00714776
PA_Deep	K04767	4.41169	2.89858e-06		FL_Shallow	OG0016756	inf	0.00714776
PA_Deep	K06959	4.46512	2.92147e-06		FL_Shallow	OG0016757	inf	0.00714776
PA_Deep	K03690	5.2163	3.00641e-06		FL_Shallow	OG0016758	inf	0.00714776
PA_Deep	K15396	5.2163	3.00641e-06		FL_Shallow	OG0016763	inf	0.00714776
PA_Deep	K01744	7.43478	3.14769e-06		FL_Shallow	OG0005157	5.85799	0.00722843
PA_Deep	K02655	4.47253	3.16255e-06		FL_Shallow	OG0005172	5.85799	0.00722843
PA_Deep	K03784	4.93403	3.2316e-06		FL_Shallow	OG0000526	4.32589	0.00828573
PA_Deep	K21062	4.93403	3.2316e-06		FL_Shallow	OG0004615	5.20956	0.00836452
PA_Deep	K09889	5.33333	3.26649e-06		FL_Shallow	OG0004624	5.20956	0.00836452
PA_Deep	K03654	5.14346	3.3536e-06		FL_Shallow	OG0004628	5.20956	0.00836452
PA_Deep	K01501	5.91051	3.49092e-06		FL_Shallow	OG0004629	5.20956	0.00836452
PA_Deep	K21021	5.91051	3.49092e-06		FL_Shallow	OG0001660	3.03853	0.00877188
PA_Deep	K02099	4.86275	3.51157e-06		FL_Shallow	OG0000786	3.21002	0.00893447
PA_Deep	K20920	5.67073	3.52918e-06		FL_Shallow	OG0003068	4.4666	0.00898898
PA_Deep	K06182	4.99459	3.71838e-06		FL_Shallow	OG0003630	4.4666	0.00898898
PA_Deep	K00390	4.88312	3.86129e-06		FL_Shallow	OG0003757	4.4666	0.00898898
PA_Deep	K00428	4.88312	3.86129e-06		FL_Shallow	OG0000556	3.06339	0.00938462
PA_Deep	K05801	4.88312	3.86129e-06		FL_Shallow	OG0002477	3.64833	0.00941549
PA_Deep	K07186	6.79365	3.91913e-06		FL_Shallow	OG0002623	3.64833	0.00941549
PA_Deep	K09798	4.81689	4.44622e-06		FL_Shallow	OG0002626	3.64833	0.00941549
PA_Deep	K02392	4.34783	4.50733e-06		FL_Shallow	OG0005486	6.87243	0.0102238
PA_Deep	K03775	4.42192	4.50733e-06		FL_Shallow	OG0005885	6.87243	0.0102238
PA_Deep	K03974	6.32386	4.59689e-06		FL_Shallow	OG0006115	6.87243	0.0102238
PA_Deep	K11916	23.0185	4.93954e-06		FL_Shallow	OG0006120	6.87243	0.0102238
PA_Deep	K01487	5.3125	5.00341e-06		FL_Shallow	OG0006139	6.87243	0.0102238
PA_Deep	K03796	5.3125	5.00341e-06		FL_Shallow	OG0006142	6.87243	0.0102238
PA_Deep	K12282	4.86957	5.16551e-06		FL_Shallow	OG0006382	6.87243	0.0102238
PA_Deep	K12658	4.86957	5.16551e-06		FL_Shallow	OG0006384	6.87243	0.0102238
PA_Deep	K09915	7.02174	5.17654e-06		FL_Shallow	OG0006403	6.87243	0.0102238
PA_Deep	K13378	7.02174	5.17654e-06		FL_Shallow	OG0006405	6.87243	0.0102238
PA_Deep	K09811	4.42038	5.32298e-06		FL_Shallow	OG0006409	6.87243	0.0102238
PA_Deep	K02452	4.41935	5.35496e-06		FL_Shallow	OG0004876	5.42308	0.010242
PA_Deep	K02468	11.4608	5.36119e-06		FL_Shallow	OG0005000	5.42308	0.010242
PA_Deep	K09958	11.4608	5.36119e-06		FL_Shallow	OG0009663	13.9181	0.010548
PA_Deep	K09975	11.4608	5.36119e-06		FL_Shallow	OG0010315	13.9181	0.010548
PA_Deep	K11604	11.4608	5.36119e-06		FL_Shallow	OG0010359	13.9181	0.010548
PA_Deep	K08282	9.96	5.50775e-06		FL_Shallow	OG0002585	3.54312	0.0107198
PA_Deep	K11902	9.96	5.50775e-06		FL_Shallow	OG0004524	4.88812	0.0113772
PA_Deep	K21701	9.96	5.50775e-06		FL_Shallow	OG0006943	7.85455	0.0116677
PA_Deep	K03841	4.22128	5.87854e-06		FL_Shallow	OG0007275	7.85455	0.0116677
PA_Deep	K07000	4.78022	5.88864e-06		FL_Shallow	OG0007279	7.85455	0.0116677
PA_Deep	K13877	4.78022	5.88864e-06		FL_Shallow	OG0003752	4.25909	0.0116677
PA_Deep	K06213	6.24615	6.04404e-06		FL_Shallow	OG0003923	4.522	0.0117523
PA_Deep	K07484	5.03333	6.40556e-06		FL_Shallow	OG0000500	4.10714	0.0119874
PA_Deep	K12543	5.03333	6.40556e-06		FL_Shallow	OG0007280	9.65714	0.0120152
PA_Deep	K13634	5.03333	6.40556e-06		FL_Shallow	OG0008505	9.65714	0.0120152
PA_Deep	K23075	5.03333	6.40556e-06		FL_Shallow	OG0008552	9.65714	0.0120152
PA_Deep	K03808	4.27228	6.49703e-06		FL_Shallow	OG0001693	2.94862	0.0126604
PA_Deep	K14491	inf	6.76872e-06		FL_Shallow	OG0005168	5.72484	0.0131402
PA_Deep	K20021	inf	6.76872e-06		FL_Shallow	OG0005499	5.72484	0.0131402
PA_Deep	K01571	5.15203	6.96138e-06		FL_Shallow	OG0001895	3.10102	0.0137481
PA_Deep	K03386	4.96684	7.36218e-06		FL_Shallow	OG0003300	3.90123	0.0149561
PA_Deep	K13633	5.30273	7.36297e-06		FL_Shallow	OG0004867	5.04615	0.0149755
PA_Deep	K03312	5.73754	7.36356e-06		FL_Shallow	OG0003547	4.06888	0.015339
PA_Deep	K21562	5.73754	7.36356e-06		FL_Shallow	OG0003554	4.06888	0.015339
PA_Deep	K07097	4.4645	7.64164e-06		FL_Shallow	OG0004393	4.6024	0.0155567
PA_Deep	K03732	4.8122	7.92958e-06		FL_Shallow	OG0004406	4.6024	0.0155567
PA_Deep	K06175	4.8122	7.92958e-06		FL_Shallow	OG0003916	4.29333	0.0156822
PA_Deep	K18297	4.8122	7.92958e-06		FL_Shallow	OG0004012	4.29333	0.0156822
PA_Deep	K07647	7.72083	7.94128e-06		FL_Shallow	OG0006101	6.16667	0.0158982
PA_Deep	K22957	15.2604	7.97493e-06		FL_Shallow	OG0006103	6.16667	0.0158982
PA_Deep	K07461	4.25794	8.07286e-06		FL_Shallow	OG0010361	17.6379	0.0170262
PA_Deep	K07479	6.65	8.15574e-06		FL_Shallow	OG0011131	17.6379	0.0170262
PA_Deep	K03533	54.8036	8.15953e-06		FL_Shallow	OG0011135	17.6379	0.0170262
PA_Deep	K03839	4.89431	8.88275e-06		FL_Shallow	OG0012077	17.6379	0.0170262
PA_Deep	K07115	4.89431	8.88275e-06		FL_Shallow	OG0012078	17.6379	0.0170262
PA_Deep	K18800	4.89431	8.88275e-06		FL_Shallow	OG0012079	17.6379	0.0170262
PA_Deep	K11211	4.63514	9.38417e-06		FL_Shallow	OG0012080	17.6379	0.0170262
PA_Deep	K01254	6.16425	9.57408e-06		FL_Shallow	OG0012082	17.6379	0.0170262
PA_Deep	K08086	5	9.80685e-06		FL_Shallow	OG0012084	17.6379	0.0170262
PA_Deep	K03582	4.47273	9.86524e-06		FL_Shallow	OG0012085	17.6379	0.0170262
PA_Deep	K11607	11.9643	1.0076e-05		FL_Shallow	OG0012086	17.6379	0.0170262
PA_Deep	K21645	11.9643	1.0076e-05		FL_Shallow	OG0012087	17.6379	0.0170262
PA_Deep	K11897	9.02727	1.04078e-05		FL_Shallow	OG0012088	17.6379	0.0170262
PA_Deep	K18923	9.02727	1.04078e-05		FL_Shallow	OG0012090	17.6379	0.0170262
PA_Deep	K05808	5.12712	1.04078e-05		FL_Shallow	OG0012091	17.6379	0.0170262
PA_Deep	K09978	5.8007	1.04078e-05		FL_Shallow	OG0012097	17.6379	0.0170262
PA_Deep	K10253	10.1569	1.07578e-05		FL_Shallow	OG0003240	3.75	0.0187322
PA_Deep	K01153	4.68947	1.07701e-05		FL_Shallow	OG0006939	6.85227	0.0188528
PA_Deep	K07231	4.59641	1.10192e-05		FL_Shallow	OG0006947	6.85227	0.0188528
PA_Deep	K02412	4.1	1.14088e-05		FL_Shallow	OG0005321	5.26851	0.0189283
PA_Deep	K00209	4.7619	1.22848e-05		FL_Shallow	OG0005323	5.26851	0.0189283
PA_Deep	K01800	4.7619	1.22848e-05		FL_Shallow	OG0004424	4.71635	0.0207632
PA_Deep	K02653	4.15404	1.27182e-05		FL_Shallow	OG0002561	4.08545	0.0210443
PA_Deep	K07460	4.60377	1.30623e-05		FL_Shallow	OG0003756	4.08545	0.0210443
PA_Deep	K02553	4.49252	1.30623e-05		FL_Shallow	OG0007553	8.02381	0.0210443
PA_Deep	K15633	4.36937	1.34938e-05		FL_Shallow	OG0008053	8.02381	0.0210443
PA_Deep	K08084	4.08333	1.35005e-05		FL_Shallow	OG0008059	8.02381	0.0210443
PA_Deep	K14058	4.08333	1.35005e-05		FL_Shallow	OG0000076	2.83907	0.0210443
PA_Deep	K00290	4.85577	1.35112e-05		FL_Shallow	OG0009633	10.4079	0.0210443
PA_Deep	K12369	17.213	1.35112e-05		FL_Shallow	OG0009666	10.4079	0.0210443
PA_Deep	K19246	17.213	1.35112e-05		FL_Shallow	OG0004106	4.34675	0.0211149
PA_Deep	K03579	4.18628	1.39452e-05		FL_Shallow	OG0000868	2.85528	0.0211316
PA_Deep	K02451	5.88889	1.44733e-05		FL_Shallow	OG0001455	2.73891	0.0222093
PA_Deep	K15329	5.88889	1.44733e-05		FL_Shallow	OG0002091	3.00226	0.0234066
PA_Deep	K03683	4.97561	1.46261e-05		FL_Shallow	OG0005693	5.58923	0.0234367
PA_Deep	K03271	4.21094	1.52561e-05		FL_Shallow	OG0005697	5.58923	0.0234367
PA_Deep	K01776	4.0293	1.53483e-05		FL_Shallow	OG0014841	28.9831	0.0251669
PA_Deep	K07236	5.12771	1.54078e-05		FL_Shallow	OG0014847	28.9831	0.0251669
PA_Deep	K00263	4.06552	1.54603e-05		FL_Shallow	OG0014849	28.9831	0.0251669
PA_Deep	K04083	4.00083	1.5517e-05		FL_Shallow	OG0014853	28.9831	0.0251669
PA_Deep	K08312	5.32093	1.56511e-05		FL_Shallow	OG0014854	28.9831	0.0251669
PA_Deep	K08365	4.39256	1.57467e-05		FL_Shallow	OG0014857	28.9831	0.0251669
PA_Deep	K09929	4.39256	1.57467e-05		FL_Shallow	OG0014858	28.9831	0.0251669
PA_Deep	K04759	4.1129	1.57467e-05		FL_Shallow	OG0014866	28.9831	0.0251669
PA_Deep	K13770	4.1129	1.57467e-05		FL_Shallow	OG0014881	28.9831	0.0251669
PA_Deep	K06969	4.05738	1.69003e-05		FL_Shallow	OG0005156	4.87736	0.0265168
PA_Deep	K02230	4.1324	1.81362e-05		FL_Shallow	OG0005161	4.87736	0.0265168
PA_Deep	K14170	4.0061	1.83967e-05		FL_Shallow	OG0003723	3.89565	0.026875
PA_Deep	K03532	12.6792	1.85083e-05		FL_Shallow	OG0003742	3.89565	0.026875
PA_Deep	K15725	4.01056	1.94364e-05		FL_Shallow	OG0003744	3.89565	0.026875
PA_Deep	K03314	6.00791	1.99358e-05		FL_Shallow	OG0004330	4.42534	0.0277146
PA_Deep	K03583	4.2963	2.00888e-05		FL_Shallow	OG0003364	4.11667	0.0277146
PA_Deep	K03774	4.82531	2.05484e-05		FL_Shallow	OG0004010	4.11667	0.0277146
PA_Deep	K20968	9.11373	2.06679e-05		FL_Shallow	OG0004210	4.11667	0.0277146
PA_Deep	K11605	10.4375	2.07223e-05		FL_Shallow	OG0001704	2.94828	0.0286142
PA_Deep	K11606	10.4375	2.07223e-05		FL_Shallow	OG0006134	6.07273	0.0286142
PA_Deep	K21698	10.4375	2.07223e-05		FL_Shallow	OG0006388	6.07273	0.0286142
PA_Deep	K19810	4.41946	2.11043e-05		FL_Shallow	OG0006402	6.07273	0.0286142
PA_Deep	K14726	20.5455	2.17662e-05		FL_Shallow	OG0006414	6.07273	0.0286142
PA_Deep	K20963	20.5455	2.17662e-05		FL_Shallow	OG0006667	6.07273	0.0286142
PA_Deep	K00675	6.77083	2.17662e-05		FL_Shallow	OG0006669	6.07273	0.0286142
PA_Deep	K03765	6.77083	2.17662e-05		FL_Shallow	OG0006688	6.07273	0.0286142
PA_Deep	K02406	3.9	2.20621e-05		FL_Shallow	OG0000149	3.21488	0.0288108
PA_Deep	K03581	3.9	2.20621e-05		FL_Shallow	OG0019515	inf	0.029627
PA_Deep	K22106	5.13278	2.23136e-05		FL_Shallow	OG0019516	inf	0.029627
PA_Deep	K00855	5.35227	2.23136e-05		FL_Shallow	OG0019517	inf	0.029627
PA_Deep	K20978	5.35227	2.23136e-05		FL_Shallow	OG0019518	inf	0.029627
PA_Deep	K03600	4.51515	2.23136e-05		FL_Shallow	OG0019519	inf	0.029627
PA_Deep	K07320	4.51515	2.23136e-05		FL_Shallow	OG0019520	inf	0.029627
PA_Deep	K02396	3.93355	2.3602e-05		FL_Shallow	OG0019522	inf	0.029627
PA_Deep	K01414	4.01515	2.36255e-05		FL_Shallow	OG0019523	inf	0.029627
PA_Deep	K15773	4.11765	2.41947e-05		FL_Shallow	OG0019524	inf	0.029627
PA_Deep	K03113	3.85138	2.47139e-05		FL_Shallow	OG0019525	inf	0.029627
PA_Deep	K03832	4.46863	2.50237e-05		FL_Shallow	OG0019528	inf	0.029627
PA_Deep	K00661	3.84375	2.50748e-05		FL_Shallow	OG0019529	inf	0.029627
PA_Deep	K22441	4.20354	2.51133e-05		FL_Shallow	OG0019531	inf	0.029627
PA_Deep	K06445	4.58841	2.51254e-05		FL_Shallow	OG0019533	inf	0.029627
PA_Deep	K14682	4.31797	2.51254e-05		FL_Shallow	OG0019534	inf	0.029627
PA_Deep	K22109	4.31797	2.51254e-05		FL_Shallow	OG0019536	inf	0.029627
PA_Deep	K02386	3.87315	2.63471e-05		FL_Shallow	OG0019537	inf	0.029627
PA_Deep	K02397	3.87315	2.63471e-05		FL_Shallow	OG0019549	inf	0.029627
PA_Deep	K02411	3.87315	2.63471e-05		FL_Shallow	OG0019552	inf	0.029627
PA_Deep	K00457	3.872	2.68566e-05		FL_Shallow	OG0019553	inf	0.029627
PA_Deep	K21023	3.872	2.68566e-05		FL_Shallow	OG0019554	inf	0.029627
PA_Deep	K18814	3.8581	2.71407e-05		FL_Shallow	OG0019987	inf	0.029627
PA_Deep	K12542	4.68293	2.77e-05		FL_Shallow	OG0020682	inf	0.029627
PA_Deep	K03770	4.97778	2.95437e-05		FL_Shallow	OG0014837	inf	0.029627
PA_Deep	K01058	5.72873	2.95768e-05		FL_Shallow	OG0016752	inf	0.029627
PA_Deep	K15984	4.19704	2.9928e-05		FL_Shallow	OG0016754	inf	0.029627
PA_Deep	K21900	3.93618	3.09087e-05		FL_Shallow	OG0016760	inf	0.029627
PA_Deep	K11899	27.3214	3.1813e-05		FL_Shallow	OG0003361	3.58277	0.0317203
PA_Deep	K04561	7.59231	3.23612e-05		FL_Shallow	OG0003424	3.58277	0.0317203
PA_Deep	K07648	7.59231	3.23612e-05		FL_Shallow	OG0006938	6.85714	0.0322981
PA_Deep	K00892	13.7296	3.26754e-05		FL_Shallow	OG0007627	6.85714	0.0322981
PA_Deep	K09569	13.7296	3.26754e-05		FL_Shallow	OG0007636	6.85714	0.0322981
PA_Deep	K12370	13.7296	3.26754e-05		FL_Shallow	OG0005503	5.10802	0.0324864
PA_Deep	K20949	13.7296	3.26754e-05		FL_Shallow	OG0003558	3.72167	0.0332248
PA_Deep	K03576	4.35197	3.3485e-05		FL_Shallow	OG0003645	3.72167	0.0332248
PA_Deep	K00060	4.11138	3.35395e-05		FL_Shallow	OG0003743	3.72167	0.0332248
PA_Deep	K00413	3.82083	3.48896e-05		FL_Shallow	OG0003747	3.72167	0.0332248
PA_Deep	K04562	3.82083	3.48896e-05		FL_Shallow	OG0003751	3.72167	0.0332248
PA_Deep	K05961	inf	3.58394e-05		FL_Shallow	OG0003753	3.72167	0.0332248
PA_Deep	K18302	3.96048	3.61245e-05		FL_Shallow	OG0003082	3.6092	0.0336854
PA_Deep	K02387	3.76822	3.78391e-05		FL_Shallow	OG0005682	11.7241	0.0341262
PA_Deep	K07235	4.54784	3.81283e-05		FL_Shallow	OG0005884	11.7241	0.0341262
PA_Deep	K09898	4.54784	3.81283e-05		FL_Shallow	OG0009665	11.7241	0.0341262
PA_Deep	K03606	3.80906	3.84391e-05		FL_Shallow	OG0010360	11.7241	0.0341262
PA_Deep	K09157	10.8356	3.85701e-05		FL_Shallow	OG0011129	11.7241	0.0341262
PA_Deep	K10715	10.8356	3.85701e-05		FL_Shallow	OG0011132	11.7241	0.0341262
PA_Deep	K02422	3.9801	3.85701e-05		FL_Shallow	OG0011133	11.7241	0.0341262
PA_Deep	K06181	3.9801	3.85701e-05		FL_Shallow	OG0011139	11.7241	0.0341262
PA_Deep	K07394	3.9801	3.85701e-05		FL_Shallow	OG0011153	11.7241	0.0341262
PA_Deep	K15727	4.02857	3.91129e-05		FL_Shallow	OG0004109	3.9085	0.0346237
PA_Deep	K08162	9.25	3.91433e-05		FL_Shallow	OG0003894	3.9085	0.0346237
PA_Deep	K17550	9.25	3.91433e-05		FL_Shallow	OG0004006	3.9085	0.0346237
PA_Deep	K19424	9.25	3.91433e-05		FL_Shallow	OG0004107	3.9085	0.0346237
PA_Deep	K20246	9.25	3.91433e-05		FL_Shallow	OG0002396	3.28723	0.0346237
PA_Deep	K06177	3.90452	3.91433e-05		FL_Shallow	OG0004973	4.53836	0.0346808
PA_Deep	K20509	3.90452	3.91433e-05		FL_Shallow	OG0006425	8.30175	0.0351442
PA_Deep	K03829	4.12647	3.91433e-05		FL_Shallow	OG0008551	8.30175	0.0351442
PA_Deep	K14735	47.8596	3.92493e-05		FL_Shallow	OG0004521	4.16667	0.0353376
PA_Deep	K16849	47.8596	3.92493e-05		FL_Shallow	OG0004523	4.16667	0.0353376
PA_Deep	K12950	47.8596	3.92493e-05		FL_Shallow	OG0001960	2.86613	0.0359451
PA_Deep	K03567	4.24866	3.93035e-05		FL_Shallow	OG0001434	3.00145	0.038604
PA_Deep	K04095	4.65476	4.07146e-05		FL_Shallow	OG0002037	2.875	0.0396099
PA_Deep	K03546	3.80024	4.11866e-05		FL_Shallow	OG0005634	5.44909	0.0409862
PA_Deep	K01175	3.90731	4.2925e-05		FL_Shallow	OG0006413	5.44909	0.0409862
PA_Deep	K03760	6.65306	4.30946e-05		FL_Shallow	OG0001969	3.5616	0.0427477
PA_Deep	K13735	5.47283	4.30946e-05		FL_Shallow	OG0003561	3.5616	0.0427477
PA_Deep	K22105	5.47283	4.30946e-05		FL_Shallow	OG0003640	3.5616	0.0427477
PA_Deep	K09749	4.7907	4.31516e-05		FL_Shallow	OG0003642	3.5616	0.0427477
PA_Deep	K18575	4.7907	4.31516e-05		FL_Shallow	OG0000142	2.52327	0.0449318
PA_Deep	K02390	3.75335	4.36134e-05		FL_Shallow	OG0003841	3.71925	0.0458652
PA_Deep	K00278	4.01436	4.42719e-05		FL_Shallow	OG0003920	3.71925	0.0458652
PA_Deep	K06202	4.96364	4.42719e-05		FL_Shallow	OG0005496	4.70085	0.0463159
PA_Deep	K11021	4.96364	4.42719e-05		FL_Shallow	OG0004428	3.93522	0.046629
PA_Deep	K21053	4.96364	4.42719e-05		FL_Shallow	OG0000964	2.48922	0.0466558
PA_Deep	K02496	4.34593	4.42719e-05		FL_Shallow	OG0003750	4.24175	0.0468203
PA_Deep	K03528	4.34593	4.42719e-05		FL_Shallow	OG0006626	5.98214	0.0489559
PA_Deep	K02420	3.73469	4.50134e-05		FL_Shallow	OG0007267	5.98214	0.0489559
PA_Deep	K07391	3.96686	4.53737e-05		FL_Shallow	OG0007271	5.98214	0.0489559
PA_Deep	K07710	4.11409	4.79495e-05		FL_Shallow	OG0007273	5.98214	0.0489559
PA_Deep	K02461	3.83663	4.93854e-05		FL_Shallow	OG0007281	5.98214	0.0489559
PA_Deep	K07175	3.83663	4.93854e-05		FL_Shallow	OG0007282	5.98214	0.0489559
PA_Deep	K06447	4.41951	5.01226e-05		FL_Shallow	OG0000062	3.12286	0.0498333
PA_Deep	K06879	4.41951	5.01226e-05		PA_Deep	OG0001851	24.15	7.15413e-18
PA_Deep	K07289	3.83611	5.05069e-05		PA_Deep	OG0002128	21.8182	2.34664e-17
PA_Deep	K22391	3.65217	5.25764e-05		PA_Deep	OG0002813	23.7857	2.34664e-17
PA_Deep	K02242	3.87376	5.34451e-05		PA_Deep	OG0003694	35.7857	3.45551e-16
PA_Deep	K19236	15.3636	5.56326e-05		PA_Deep	OG0001806	14.966	1.29098e-15
PA_Deep	K12541	4.51416	5.56391e-05		PA_Deep	OG0004276	37.3333	4.39326e-14
PA_Deep	K07483	3.71262	5.63547e-05		PA_Deep	OG0003333	61.881	1.20655e-13
PA_Deep	K12284	3.87097	5.68215e-05		PA_Deep	OG0006591	inf	3.27895e-13
PA_Deep	K00287	4.6129	5.71135e-05		PA_Deep	OG0003480	39.4537	3.54667e-13
PA_Deep	K04758	3.76797	5.93191e-05		PA_Deep	OG0004583	39.4537	3.54667e-13
PA_Deep	K02237	3.66154	5.95999e-05		PA_Deep	OG0001997	11.8789	3.55692e-13
PA_Deep	K03892	3.68356	6.17912e-05		PA_Deep	OG0004062	27.8333	3.83818e-13
PA_Deep	K19337	4.1844	6.24829e-05		PA_Deep	OG0004942	46.2738	4.16268e-13
PA_Deep	K02415	3.64482	6.25169e-05		PA_Deep	OG0002147	12.8013	4.88998e-13
PA_Deep	K03577	3.64482	6.25169e-05		PA_Deep	OG0003799	21.3804	1.57967e-12
PA_Deep	K01525	3.88552	6.25946e-05		PA_Deep	OG0002588	13.6641	2.31035e-12
PA_Deep	K08306	7.54902	6.29544e-05		PA_Deep	OG0005419	53.9318	3.06495e-12
PA_Deep	K02304	3.61143	6.48611e-05		PA_Deep	OG0005420	53.9318	3.06495e-12
PA_Deep	K02401	3.61143	6.48611e-05		PA_Deep	OG0003600	28.0139	3.46694e-12
PA_Deep	K01089	4.29744	6.78562e-05		PA_Deep	OG0003520	19.5395	3.5242e-12
PA_Deep	K06192	4.29744	6.78562e-05		PA_Deep	OG0001863	13.4493	4.97843e-12
PA_Deep	K19736	6.2425	6.81434e-05		PA_Deep	OG0002635	13.4493	4.97843e-12
PA_Deep	K02453	3.66923	7.02911e-05		PA_Deep	OG0004013	23.125	5.05105e-12
PA_Deep	K10130	8.3	7.12782e-05		PA_Deep	OG0003594	17.9818	8.20449e-12
PA_Deep	K02388	3.65926	7.30067e-05		PA_Deep	OG0000749	10.5714	1.12492e-11
PA_Deep	K06203	3.65926	7.30067e-05		PA_Deep	OG0005264	40.3295	1.12492e-11
PA_Deep	K02082	9.45283	7.47676e-05		PA_Deep	OG0005268	40.3295	1.12492e-11
PA_Deep	K09984	9.45283	7.47676e-05		PA_Deep	OG0002011	13.262	1.12492e-11
PA_Deep	K19000	9.45283	7.47676e-05		PA_Deep	OG0001274	9.74755	1.13528e-11
PA_Deep	K11249	3.96255	7.77581e-05		PA_Deep	OG0006297	130.596	1.32565e-11
PA_Deep	K03586	4.03604	7.88225e-05		PA_Deep	OG0002049	14.5	1.5319e-11
PA_Deep	K03597	4.03604	7.88225e-05		PA_Deep	OG0003690	16.8718	3.97301e-11
PA_Deep	K01048	3.67125	7.99818e-05		PA_Deep	OG0005104	32.1682	4.41262e-11
PA_Deep	K06041	4.11723	8.02252e-05		PA_Deep	OG0004270	22.8631	4.77777e-11
PA_Deep	K04034	3.55518	8.15573e-05		PA_Deep	OG0002941	12.4675	5.40216e-11
PA_Deep	K03306	3.62274	8.59599e-05		PA_Deep	OG0002330	11.3131	5.4827e-11
PA_Deep	K07008	6.54	8.69306e-05		PA_Deep	OG0002333	10.725	6.76344e-11
PA_Deep	K03781	5.31175	8.75685e-05		PA_Deep	OG0003870	17.1875	7.72282e-11
PA_Deep	K19058	5.31175	8.75685e-05		PA_Deep	OG0003871	17.1875	7.72282e-11
PA_Deep	K03328	3.90779	8.75685e-05		PA_Deep	OG0003318	14.477	8.01204e-11
PA_Deep	K07274	4.62358	8.75685e-05		PA_Deep	OG0001793	15.619	8.01204e-11
PA_Deep	K18473	4.62358	8.75685e-05		PA_Deep	OG0002440	12.3135	1.21088e-10
PA_Deep	K03270	3.55772	9.10185e-05		PA_Deep	OG0002868	12.3135	1.21088e-10
PA_Deep	K21025	5.02007	9.10185e-05		PA_Deep	OG0003062	15.8173	1.79876e-10
PA_Deep	K07126	3.63364	9.32966e-05		PA_Deep	OG0004340	21.3605	2.27282e-10
PA_Deep	K08309	3.63364	9.32966e-05		PA_Deep	OG0004475	21.3605	2.27282e-10
PA_Deep	K02407	3.67388	9.57941e-05		PA_Deep	OG0004577	21.3605	2.27282e-10
PA_Deep	K21001	3.67388	9.57941e-05		PA_Deep	OG0007166	inf	2.53369e-10
PA_Deep	K01745	3.51171	9.94117e-05		PA_Deep	OG0001600	8.62037	2.5427e-10
PA_Deep	K02409	3.52941	0.000101344		PA_Deep	OG0002417	12.1838	2.7495e-10
PA_Deep	K02662	3.52941	0.000101344		PA_Deep	OG0003116	12.1838	2.7495e-10
PA_Deep	K08968	3.65129	0.000101344		PA_Deep	OG0003021	12.7895	3.25857e-10
PA_Deep	K03192	4.25458	0.000101775		PA_Deep	OG0002724	13.5833	3.47634e-10
PA_Deep	K06966	3.79592	0.000102213		PA_Deep	OG0002943	13.5833	3.47634e-10
PA_Deep	K00986	3.70124	0.000106921		PA_Deep	OG0003166	13.5833	3.47634e-10
PA_Deep	K07165	3.70124	0.000106921		PA_Deep	OG0003596	14.6429	3.48406e-10
PA_Deep	K08311	3.48058	0.00011097		PA_Deep	OG0003675	14.6429	3.48406e-10
PA_Deep	K11179	4.34884	0.000112755		PA_Deep	OG0003602	43.2766	3.75665e-10
PA_Deep	K02030	3.59184	0.000113006		PA_Deep	OG0006590	111.347	3.76909e-10
PA_Deep	K02414	3.63636	0.000116349		PA_Deep	OG0007173	111.347	3.76909e-10
PA_Deep	K03616	3.63636	0.000116349		PA_Deep	OG0007174	111.347	3.76909e-10
PA_Deep	K15371	3.63636	0.000116349		PA_Deep	OG0005811	60.2083	4.07653e-10
PA_Deep	K02192	3.78378	0.000118185		PA_Deep	OG0006300	60.2083	4.07653e-10
PA_Deep	K02494	3.78378	0.000118185		PA_Deep	OG0001850	11.5676	4.55416e-10
PA_Deep	K19804	3.78378	0.000118185		PA_Deep	OG0004910	24.8889	5.9209e-10
PA_Deep	K04691	4.02174	0.000118417		PA_Deep	OG0003115	16.4784	6.16947e-10
PA_Deep	K07493	4.02174	0.000118417		PA_Deep	OG0004057	16.4784	6.16947e-10
PA_Deep	K09939	4.02174	0.000118417		PA_Deep	OG0004171	16.4784	6.16947e-10
PA_Deep	K07221	3.51402	0.000120133		PA_Deep	OG0004473	27.8391	9.44528e-10
PA_Deep	K15726	4.46901	0.000120477		PA_Deep	OG0005409	27.8391	9.44528e-10
PA_Deep	K07307	7.52273	0.000124217		PA_Deep	OG0004277	19.9261	9.44528e-10
PA_Deep	K15549	7.52273	0.000124217		PA_Deep	OG0002024	8.33333	1.12292e-09
PA_Deep	K07043	3.46667	0.000126572		PA_Deep	OG0002101	8.33333	1.12292e-09
PA_Deep	K11913	5.07447	0.000126572		PA_Deep	OG0002239	16.986	1.19685e-09
PA_Deep	K10036	12.2545	0.000127288		PA_Deep	OG0002575	16.986	1.19685e-09
PA_Deep	K11905	12.2545	0.000127288		PA_Deep	OG0003696	16.986	1.19685e-09
PA_Deep	K00346	3.48632	0.000128032		PA_Deep	OG0007920	inf	1.19685e-09
PA_Deep	K02389	3.48632	0.000128032		PA_Deep	OG0002198	12	1.19685e-09
PA_Deep	K14060	4.81884	0.000128099		PA_Deep	OG0003146	12	1.19685e-09
PA_Deep	K07393	3.65275	0.000128218		PA_Deep	OG0001299	7.66071	1.27376e-09
PA_Deep	K11527	3.65275	0.000128218		PA_Deep	OG0005618	32.3617	1.30585e-09
PA_Deep	K01425	4.18118	0.000131119		PA_Deep	OG0005620	32.3617	1.30585e-09
PA_Deep	K01665	3.45958	0.000133186		PA_Deep	OG0003966	15.0595	1.32258e-09
PA_Deep	K00411	3.47758	0.000136339		PA_Deep	OG0002881	10.4959	1.42863e-09
PA_Deep	K02476	8.37736	0.000137642		PA_Deep	OG0002355	8.78431	1.71515e-09
PA_Deep	K03835	23.8596	0.00013942		PA_Deep	OG0006028	40.0208	1.75318e-09
PA_Deep	K12277	23.8596	0.00013942		PA_Deep	OG0006292	40.0208	1.75318e-09
PA_Deep	K18444	23.8596	0.00013942		PA_Deep	OG0002392	9.7906	1.8539e-09
PA_Deep	K03149	3.86231	0.000139846		PA_Deep	OG0002808	9.7906	1.8539e-09
PA_Deep	K10954	9.74868	0.000140516		PA_Deep	OG0006855	55.5102	2.04839e-09
PA_Deep	K01077	3.7055	0.000140547		PA_Deep	OG0002880	10.027	2.57682e-09
PA_Deep	K12373	3.7055	0.000140547		PA_Deep	OG0002469	12.761	2.86485e-09
PA_Deep	K03321	3.74741	0.000145484		PA_Deep	OG0002610	12.761	2.86485e-09
PA_Deep	K03439	4.41778	0.000148259		PA_Deep	OG0003796	13.859	2.89344e-09
PA_Deep	K03806	4.07033	0.000151186		PA_Deep	OG0002912	10.3349	3.36676e-09
PA_Deep	K02342	5.84348	0.000151511		PA_Deep	OG0002840	10.7333	4.3353e-09
PA_Deep	K00383	3.47287	0.00015445		PA_Deep	OG0004472	25.8128	4.50852e-09
PA_Deep	K06076	3.38616	0.000157425		PA_Deep	OG0003592	11.9268	6.07983e-09
PA_Deep	K02067	3.66053	0.000162849		PA_Deep	OG0002848	14.0698	6.37368e-09
PA_Deep	K03206	4.32353	0.000163463		PA_Deep	OG0003869	12.8299	6.41986e-09
PA_Deep	K09768	3.41954	0.000171062		PA_Deep	OG0002046	7.62641	6.48971e-09
PA_Deep	K08070	4.45878	0.000175047		PA_Deep	OG0002528	8.59908	6.48971e-09
PA_Deep	K03981	3.49038	0.000176456		PA_Deep	OG0001215	7.28571	6.56419e-09
PA_Deep	K13283	3.49038	0.000176456		PA_Deep	OG0006029	29.9271	6.76057e-09
PA_Deep	K02305	4.63199	0.000180502		PA_Deep	OG0006031	29.9271	6.76057e-09
PA_Deep	K01073	3.63799	0.000180502		PA_Deep	OG0004384	19.7671	7.67207e-09
PA_Deep	K02399	3.63799	0.000180502		PA_Deep	OG0005103	19.7671	7.67207e-09
PA_Deep	K03599	3.63799	0.000180502		PA_Deep	OG0006599	36.898	9.56555e-09
PA_Deep	K05605	3.96452	0.000181422		PA_Deep	OG0003671	16.4444	1.08699e-08
PA_Deep	K15894	3.96452	0.000181422		PA_Deep	OG0005107	93.6078	1.09672e-08
PA_Deep	K07007	3.37826	0.000181422		PA_Deep	OG0007912	93.6078	1.09672e-08
PA_Deep	K01443	3.35827	0.000181809		PA_Deep	OG0007919	93.6078	1.09672e-08
PA_Deep	K01716	3.35827	0.000181809		PA_Deep	OG0007946	93.6078	1.09672e-08
PA_Deep	K00629	inf	0.000182078		PA_Deep	OG0004279	51	1.12798e-08
PA_Deep	K05310	inf	0.000182078		PA_Deep	OG0004056	14.3616	1.23412e-08
PA_Deep	K09806	3.54286	0.00018479		PA_Deep	OG0004117	14.3616	1.23412e-08
PA_Deep	K07812	41.1552	0.000186323		PA_Deep	OG0003595	11.9381	1.24312e-08
PA_Deep	K08356	41.1552	0.000186323		PA_Deep	OG0004036	12.9481	1.27513e-08
PA_Deep	K00956	3.38571	0.000198518		PA_Deep	OG0004054	12.9481	1.27513e-08
PA_Deep	K02417	3.38571	0.000198518		PA_Deep	OG0005416	21.4468	1.29417e-08
PA_Deep	K13821	3.31155	0.000203828		PA_Deep	OG0002785	9.69697	1.35544e-08
PA_Deep	K03427	3.56746	0.000204393		PA_Deep	OG0001546	8.02597	1.62738e-08
PA_Deep	K13572	3.56746	0.000204393		PA_Deep	OG0002379	8.02597	1.62738e-08
PA_Deep	K00564	3.48012	0.000206419		PA_Deep	OG0001303	6.48217	1.8902e-08
PA_Deep	K01007	3.48012	0.000206419		PA_Deep	OG0004937	17.2446	1.96829e-08
PA_Deep	K14056	4.13452	0.000206419		PA_Deep	OG0004820	23.8708	2.13298e-08
PA_Deep	K19693	4.13452	0.000206419		PA_Deep	OG0005804	23.8708	2.13298e-08
PA_Deep	K02558	3.33962	0.00020889		PA_Deep	OG0005809	23.8708	2.13298e-08
PA_Deep	K09928	3.33962	0.00020889		PA_Deep	OG0005810	23.8708	2.13298e-08
PA_Deep	K02408	3.37331	0.00020889		PA_Deep	OG0002751	8.48649	2.13298e-08
PA_Deep	K03969	3.37331	0.00020889		PA_Deep	OG0001452	6.76903	2.19547e-08
PA_Deep	K21024	4.18636	0.000218933		PA_Deep	OG0002468	9.24638	2.31971e-08
PA_Deep	K16868	3.37734	0.00021913		PA_Deep	OG0002937	9.24638	2.31971e-08
PA_Deep	K11930	13.5804	0.0002224		PA_Deep	OG0003689	14.7556	2.31971e-08
PA_Deep	K20487	13.5804	0.0002224		PA_Deep	OG0004515	14.7556	2.31971e-08
PA_Deep	K23118	13.5804	0.0002224		PA_Deep	OG0003593	11.1577	2.31971e-08
PA_Deep	K00310	13.5804	0.0002224		PA_Deep	OG0002466	8.08154	2.31971e-08
PA_Deep	K02164	13.5804	0.0002224		PA_Deep	OG0004055	13.125	2.54157e-08
PA_Deep	K03477	13.5804	0.0002224		PA_Deep	OG0001089	6.4833	2.76204e-08
PA_Deep	K19304	3.77273	0.000227788		PA_Deep	OG0002810	8.63563	2.92772e-08
PA_Deep	K03828	3.42246	0.000235202		PA_Deep	OG0006289	27.5918	3.19787e-08
PA_Deep	K01654	3.41912	0.000235401		PA_Deep	OG0006242	27.5918	3.19787e-08
PA_Deep	K00558	3.49913	0.000236576		PA_Deep	OG0006282	27.5918	3.19787e-08
PA_Deep	K02686	7.51698	0.000239032		PA_Deep	OG0000468	6.28458	3.24643e-08
PA_Deep	K05851	7.51698	0.000239032		PA_Deep	OG0002475	8.16775	3.34591e-08
PA_Deep	K19776	7.51698	0.000239032		PA_Deep	OG0005256	18.3283	3.34591e-08
PA_Deep	K17286	3.36679	0.000239032		PA_Deep	OG0005266	18.3283	3.34591e-08
PA_Deep	K20480	4.45802	0.000246419		PA_Deep	OG0008917	inf	3.57774e-08
PA_Deep	K05782	4.91214	0.000247979		PA_Deep	OG0009502	inf	3.57774e-08
PA_Deep	K02066	3.61789	0.00024837		PA_Deep	OG0002418	8.83333	3.90771e-08
PA_Deep	K07002	4.65466	0.000250535		PA_Deep	OG0003220	10.4692	4.2645e-08
PA_Deep	K18429	4.65466	0.000250535		PA_Deep	OG0003586	10.4692	4.2645e-08
PA_Deep	K19345	4.65466	0.000250535		PA_Deep	OG0000900	6.29509	4.2645e-08
PA_Deep	K02557	3.57576	0.000254858		PA_Deep	OG0004816	15.2826	4.2645e-08
PA_Deep	K00018	3.62987	0.000258442		PA_Deep	OG0004166	33.9	4.2645e-08
PA_Deep	K00631	3.62987	0.000258442		PA_Deep	OG0006026	33.9	4.2645e-08
PA_Deep	K02450	3.62987	0.000258442		PA_Deep	OG0006600	33.9	4.2645e-08
PA_Deep	K06078	10.1818	0.000259211		PA_Deep	OG0006852	33.9	4.2645e-08
PA_Deep	K16095	8.50463	0.000260109		PA_Deep	OG0006860	33.9	4.2645e-08
PA_Deep	K02441	3.45212	0.000260895		PA_Deep	OG0006872	33.9	4.2645e-08
PA_Deep	K05663	5.98431	0.000264117		PA_Deep	OG0002673	8.28947	4.57687e-08
PA_Deep	K07715	5.98431	0.000264117		PA_Deep	OG0003218	11.1535	4.69655e-08
PA_Deep	K02439	3.29009	0.000269263		PA_Deep	OG0003738	11.1535	4.69655e-08
PA_Deep	K02404	3.31613	0.000269263		PA_Deep	OG0004468	13.3737	4.83423e-08
PA_Deep	K09861	3.38218	0.0002709		PA_Deep	OG0004094	12.0787	4.92034e-08
PA_Deep	K05820	3.51812	0.000271056		PA_Deep	OG0004162	12.0787	4.92034e-08
PA_Deep	K12524	3.91156	0.000271591		PA_Deep	OG0002674	7.87027	5.03084e-08
PA_Deep	K08363	3.7667	0.000271591		PA_Deep	OG0006038	46.6667	5.03084e-08
PA_Deep	K02413	3.39394	0.000276334		PA_Deep	OG0006592	46.6667	5.03084e-08
PA_Deep	K12262	3.43291	0.000277791		PA_Deep	OG0006864	46.6667	5.03084e-08
PA_Deep	K11065	3.63522	0.000278906		PA_Deep	OG0007464	46.6667	5.03084e-08
PA_Deep	K16087	3.55676	0.000278906		PA_Deep	OG0007495	46.6667	5.03084e-08
PA_Deep	K02069	3.45378	0.000290435		PA_Deep	OG0007498	46.6667	5.03084e-08
PA_Deep	K05952	3.45378	0.000290435		PA_Deep	OG0007518	46.6667	5.03084e-08
PA_Deep	K12340	3.92727	0.000309439		PA_Deep	OG0007926	85.25	5.03084e-08
PA_Deep	K05916	4.16162	0.000314822		PA_Deep	OG0003522	19.8333	5.25234e-08
PA_Deep	K07250	4.16162	0.000314822		PA_Deep	OG0005267	19.8333	5.25234e-08
PA_Deep	K18303	3.48604	0.000317594		PA_Deep	OG0005609	19.8333	5.25234e-08
PA_Deep	K00795	3.31648	0.000318411		PA_Deep	OG0005619	19.8333	5.25234e-08
PA_Deep	K02837	3.20133	0.000327147		PA_Deep	OG0002084	7.28571	5.25781e-08
PA_Deep	K07287	3.80786	0.000334604		PA_Deep	OG0001150	6.6875	5.28056e-08
PA_Deep	K19789	3.80786	0.000334604		PA_Deep	OG0001365	9.42439	5.86563e-08
PA_Deep	K11069	3.55556	0.000336058		PA_Deep	OG0002940	8.45333	5.86563e-08
PA_Deep	K11355	4.29565	0.000336058		PA_Deep	OG0001740	6.21071	6.11388e-08
PA_Deep	K07488	4.99125	0.000338716		PA_Deep	OG0002636	7.96805	7.02916e-08
PA_Deep	K15654	4.99125	0.000338716		PA_Deep	OG0000030	6.11413	7.085e-08
PA_Deep	K02419	3.2208	0.000339918		PA_Deep	OG0003388	9.85714	7.23877e-08
PA_Deep	K03150	4.46809	0.000349295		PA_Deep	OG0004294	15.9894	7.53738e-08
PA_Deep	K18676	3.41761	0.000371503		PA_Deep	OG0002529	7.59198	7.69836e-08
PA_Deep	K01952	3.33061	0.000372506		PA_Deep	OG0001343	6.2069	7.72758e-08
PA_Deep	K02459	3.17672	0.000372506		PA_Deep	OG0001716	8.66848	7.83007e-08
PA_Deep	K00934	15.8596	0.000379078		PA_Deep	OG0002666	8.66848	7.83007e-08
PA_Deep	K00322	3.65	0.000381864		PA_Deep	OG0000505	6.2465	8.75103e-08
PA_Deep	K00560	3.6	0.000394354		PA_Deep	OG0004474	13.713	8.75103e-08
PA_Deep	K00285	3.20642	0.000394354		PA_Deep	OG0004504	13.713	8.75103e-08
PA_Deep	K22618	3.20642	0.000394354		PA_Deep	OG0004572	13.713	8.75103e-08
PA_Deep	K02418	3.26982	0.000401398		PA_Deep	OG0004573	13.713	8.75103e-08
PA_Deep	K07017	3.47879	0.000410779		PA_Deep	OG0004674	13.713	8.75103e-08
PA_Deep	K01119	5.59314	0.000410779		PA_Deep	OG0004687	13.713	8.75103e-08
PA_Deep	K02824	5.59314	0.000410779		PA_Deep	OG0004380	12.2222	9.3242e-08
PA_Deep	K17321	5.59314	0.000410779		PA_Deep	OG0002698	8.94774	1.01013e-07
PA_Deep	K02664	3.17029	0.000411194		PA_Deep	OG0002502	7.66878	1.10491e-07
PA_Deep	K06996	3.13347	0.000414175		PA_Deep	OG0001114	5.96774	1.16985e-07
PA_Deep	K03609	3.70887	0.000416743		PA_Deep	OG0001747	7.06587	1.22885e-07
PA_Deep	K06206	3.22759	0.000417032		PA_Deep	OG0002008	8.28125	1.31481e-07
PA_Deep	K13590	3.22759	0.000417032		PA_Deep	OG0000923	6.31641	1.31824e-07
PA_Deep	K01408	3.86279	0.000419779		PA_Deep	OG0000305	5.72884	1.31824e-07
PA_Deep	K04069	3.86279	0.000419779		PA_Deep	OG0004794	16.9494	1.31824e-07
PA_Deep	K21101	3.86279	0.000419779		PA_Deep	OG0005202	16.9494	1.31824e-07
PA_Deep	K07491	3.35979	0.000420229		PA_Deep	OG0005414	16.9494	1.31824e-07
PA_Deep	K04096	3.47633	0.000436544		PA_Deep	OG0005418	16.9494	1.31824e-07
PA_Deep	K06985	3.18103	0.000439537		PA_Deep	OG0004585	25.35	1.31824e-07
PA_Deep	K03566	3.30207	0.000444718		PA_Deep	OG0001003	5.93478	1.36282e-07
PA_Deep	K02391	3.47913	0.000444718		PA_Deep	OG0003167	9.78112	1.49757e-07
PA_Deep	K07275	3.47913	0.000444718		PA_Deep	OG0003501	9.78112	1.49757e-07
PA_Deep	K04762	3.2	0.000447552		PA_Deep	OG0002212	6.51261	1.65574e-07
PA_Deep	K08307	3.36311	0.000451786		PA_Deep	OG0004938	14.1702	1.6798e-07
PA_Deep	K08713	5.1	0.000459849		PA_Deep	OG0004939	14.1702	1.6798e-07
PA_Deep	K20484	7.53704	0.000464729		PA_Deep	OG0001322	10.4045	1.68585e-07
PA_Deep	K00347	3.13544	0.000477909		PA_Deep	OG0003327	10.4045	1.68585e-07
PA_Deep	K07340	3.13544	0.000477909		PA_Deep	OG0003545	10.4045	1.68585e-07
PA_Deep	K07248	10.8321	0.000479285		PA_Deep	OG0008881	inf	1.68585e-07
PA_Deep	K08355	10.8321	0.000479285		PA_Deep	OG0010063	inf	1.68585e-07
PA_Deep	K02225	4.29483	0.000479285		PA_Deep	OG0010068	inf	1.68585e-07
PA_Deep	K07133	4.29483	0.000479285		PA_Deep	OG0010079	inf	1.68585e-07
PA_Deep	K07740	4.74954	0.000485821		PA_Deep	OG0010109	inf	1.68585e-07
PA_Deep	K11890	8.7013	0.000499048		PA_Deep	OG0010110	inf	1.68585e-07
PA_Deep	K16078	8.7013	0.000499048		PA_Deep	OG0001610	7.086	1.75075e-07
PA_Deep	K09920	3.7561	0.000506541		PA_Deep	OG0002282	6.84722	1.75989e-07
PA_Deep	K02474	3.48558	0.000516179		PA_Deep	OG0002642	12.4289	1.77861e-07
PA_Deep	K17248	3.48558	0.000516179		PA_Deep	OG0003862	12.4289	1.77861e-07
PA_Deep	K09932	5.85714	0.000523951		PA_Deep	OG0003264	11.2479	1.77861e-07
PA_Deep	K00472	3.6741	0.000538016		PA_Deep	OG0006873	31.0196	1.82365e-07
PA_Deep	K09938	3.6741	0.000538016		PA_Deep	OG0007142	31.0196	1.82365e-07
PA_Deep	K19092	3.6741	0.000538016		PA_Deep	OG0002695	7.925	2.0317e-07
PA_Deep	K21084	3.6741	0.000538016		PA_Deep	OG0002877	7.925	2.0317e-07
PA_Deep	K01682	3.16569	0.000538354		PA_Deep	OG0002932	7.925	2.0317e-07
PA_Deep	K16568	3.16569	0.000538354		PA_Deep	OG0003209	8.81667	2.08808e-07
PA_Deep	K02416	3.10924	0.000551109		PA_Deep	OG0003332	8.81667	2.08808e-07
PA_Deep	K14260	3.33947	0.000572208		PA_Deep	OG0005055	18.2857	2.23499e-07
PA_Deep	K20974	3.33947	0.000572208		PA_Deep	OG0005117	42.5	2.32486e-07
PA_Deep	K06186	3.33947	0.000572208		PA_Deep	OG0006235	42.5	2.32486e-07
PA_Deep	K01690	3.58537	0.000591778		PA_Deep	OG0006839	42.5	2.32486e-07
PA_Deep	K20971	3.58537	0.000591778		PA_Deep	OG0007163	42.5	2.32486e-07
PA_Deep	K07686	20.5172	0.000603607		PA_Deep	OG0002769	7.47619	2.32845e-07
PA_Deep	K08717	20.5172	0.000603607		PA_Deep	OG0005803	77.2075	2.39426e-07
PA_Deep	K10531	20.5172	0.000603607		PA_Deep	OG0008389	77.2075	2.39426e-07
PA_Deep	K12514	20.5172	0.000603607		PA_Deep	OG0008399	77.2075	2.39426e-07
PA_Deep	K18786	20.5172	0.000603607		PA_Deep	OG0008432	77.2075	2.39426e-07
PA_Deep	K01277	4.00136	0.000610698		PA_Deep	OG0001891	6.47143	2.45386e-07
PA_Deep	K18909	5.24798	0.000611968		PA_Deep	OG0002493	7.12818	2.50991e-07
PA_Deep	K01141	3.40802	0.00062131		PA_Deep	OG0003065	8.11877	2.69679e-07
PA_Deep	K03610	3.65449	0.00062131		PA_Deep	OG0003161	8.11877	2.69679e-07
PA_Deep	K07727	3.65449	0.00062131		PA_Deep	OG0001698	5.84946	2.97129e-07
PA_Deep	K16872	3.65449	0.00062131		PA_Deep	OG0005269	14.7865	2.98312e-07
PA_Deep	K02258	3.13789	0.000624266		PA_Deep	OG0002731	9.72443	2.98312e-07
PA_Deep	K02454	3.04167	0.000624266		PA_Deep	OG0002886	9.72443	2.98312e-07
PA_Deep	K03585	3.9596	0.000627843		PA_Deep	OG0003392	9.72443	2.98312e-07
PA_Deep	K06190	3.17576	0.000629276		PA_Deep	OG0003582	9.72443	2.98312e-07
PA_Deep	K19416	3.17576	0.000629276		PA_Deep	OG0003782	9.72443	2.98312e-07
PA_Deep	K02400	3.09103	0.000629571		PA_Deep	OG0003797	9.72443	2.98312e-07
PA_Deep	K02421	3.09103	0.000629571		PA_Deep	OG0001840	7.59615	3.22981e-07
PA_Deep	K06191	3.81818	0.000633952		PA_Deep	OG0003691	10.4127	3.38962e-07
PA_Deep	K13815	4.13353	0.00064797		PA_Deep	OG0004570	12.7149	3.41466e-07
PA_Deep	K09780	3.02404	0.000660244		PA_Deep	OG0004579	12.7149	3.41466e-07
PA_Deep	K03548	3.43588	0.00066054		PA_Deep	OG0004684	12.7149	3.41466e-07
PA_Deep	K17677	4.83	0.00066054		PA_Deep	OG0004815	12.7149	3.41466e-07
PA_Deep	K01659	3.1872	0.000664546		PA_Deep	OG0003018	8.37075	3.47379e-07
PA_Deep	K09994	3.50025	0.000665326		PA_Deep	OG0001841	5.88419	3.47379e-07
PA_Deep	K03972	3.04938	0.000665326		PA_Deep	OG0004440	11.3587	3.50754e-07
PA_Deep	K01076	4.30449	0.000671494		PA_Deep	OG0002279	6.29268	3.53848e-07
PA_Deep	K06918	4.30449	0.000671494		PA_Deep	OG0002633	7.1954	3.55661e-07
PA_Deep	K02232	3.12458	0.000677753		PA_Deep	OG0002799	7.1954	3.55661e-07
PA_Deep	K01624	3.09731	0.000686321		PA_Deep	OG0005412	20.22	3.58896e-07
PA_Deep	K04079	3.09731	0.000686321		PA_Deep	OG0006273	20.22	3.58896e-07
PA_Deep	K00350	3.07801	0.000692666		PA_Deep	OG0001820	6.88322	3.7547e-07
PA_Deep	K03154	3.28523	0.000719613		PA_Deep	OG0002416	6.88322	3.7547e-07
PA_Deep	K10918	3.28716	0.000723209		PA_Deep	OG0002634	6.88322	3.7547e-07
PA_Deep	K01095	3.05995	0.000731294		PA_Deep	OG0001597	5.50649	3.94518e-07
PA_Deep	K04485	3.18759	0.000735105		PA_Deep	OG0003015	7.7561	4.35777e-07
PA_Deep	K02455	3.03982	0.000744727		PA_Deep	OG0000764	5.33082	4.51184e-07
PA_Deep	K01479	3.70804	0.000756061		PA_Deep	OG0000869	5.71429	4.92083e-07
PA_Deep	K00381	3.07465	0.000756061		PA_Deep	OG0002904	7.29167	5.15322e-07
PA_Deep	K19591	3.07465	0.000756061		PA_Deep	OG0004943	15.6268	5.49281e-07
PA_Deep	K03557	3.33333	0.000763757		PA_Deep	OG0002139	6.43243	5.87257e-07
PA_Deep	K09699	3.33333	0.000763757		PA_Deep	OG0004941	23.1961	5.87257e-07
PA_Deep	K01154	3.5576	0.000765199		PA_Deep	OG0006298	23.1961	5.87257e-07
PA_Deep	K21757	3.5576	0.000765199		PA_Deep	OG0006589	23.1961	5.87257e-07
PA_Deep	K00640	3.20921	0.000772857		PA_Deep	OG0006866	23.1961	5.87257e-07
PA_Deep	K04084	3.20921	0.000772857		PA_Deep	OG0003107	7.96537	5.87675e-07
PA_Deep	K07256	6.76296	0.000772857		PA_Deep	OG0001627	5.48333	6.21323e-07
PA_Deep	K09962	6.76296	0.000772857		PA_Deep	OG0003914	9.68889	6.32897e-07
PA_Deep	K09921	3.22495	0.000786421		PA_Deep	OG0001886	13.1042	6.64421e-07
PA_Deep	K00245	5.45	0.000786421		PA_Deep	OG0004059	13.1042	6.64421e-07
PA_Deep	K02565	5.45	0.000786421		PA_Deep	OG0004165	13.1042	6.64421e-07
PA_Deep	K07651	5.45	0.000786421		PA_Deep	OG0005092	13.1042	6.64421e-07
PA_Deep	K10125	3.86759	0.0007959		PA_Deep	OG0002104	5.86701	6.67405e-07
PA_Deep	K02065	3.13725	0.000821517		PA_Deep	OG0001869	5.62323	6.8278e-07
PA_Deep	K00349	2.98958	0.000827229		PA_Deep	OG0004352	10.4532	6.89269e-07
PA_Deep	K02227	2.98958	0.000827229		PA_Deep	OG0004378	10.4532	6.89269e-07
PA_Deep	K17230	3.10425	0.000838568		PA_Deep	OG0004467	11.5242	7.00459e-07
PA_Deep	K22293	3.10425	0.000838568		PA_Deep	OG0004571	11.5242	7.00459e-07
PA_Deep	K06894	3.06977	0.000839304		PA_Deep	OG0004686	11.5242	7.00459e-07
PA_Deep	K07160	3.06977	0.000839304		PA_Deep	OG0002883	7.42244	7.00459e-07
PA_Deep	K05601	34.678	0.000845011		PA_Deep	OG0003017	7.42244	7.00459e-07
PA_Deep	K07811	34.678	0.000845011		PA_Deep	OG0002453	8.23721	7.47043e-07
PA_Deep	K13497	34.678	0.000845011		PA_Deep	OG0003433	8.23721	7.47043e-07
PA_Deep	K14978	34.678	0.000845011		PA_Deep	OG0003449	8.23721	7.47043e-07
PA_Deep	K18966	34.678	0.000845011		PA_Deep	OG0001787	5.49754	7.63344e-07
PA_Deep	K19268	34.678	0.000845011		PA_Deep	OG0002216	7.00893	7.94264e-07
PA_Deep	K19691	11.8596	0.000845011		PA_Deep	OG0001503	5.15556	8.31988e-07
PA_Deep	K21285	11.8596	0.000845011		PA_Deep	OG0004821	28.25	8.31988e-07
PA_Deep	K21898	11.8596	0.000845011		PA_Deep	OG0006586	28.25	8.31988e-07
PA_Deep	K00887	3.00414	0.000858519		PA_Deep	OG0007490	28.25	8.31988e-07
PA_Deep	K05800	3.26437	0.000858519		PA_Deep	OG0007501	28.25	8.31988e-07
PA_Deep	K18306	7.59091	0.000874354		PA_Deep	OG0002262	6.68817	8.31988e-07
PA_Deep	K05789	4.94118	0.000876228		PA_Deep	OG0002607	6.68817	8.31988e-07
PA_Deep	K06077	3.60341	0.000910812		PA_Deep	OG0002696	6.68817	8.31988e-07
PA_Deep	K06194	2.96	0.000910812		PA_Deep	OG0002729	6.68817	8.31988e-07
PA_Deep	K23181	inf	0.000911348		PA_Deep	OG0000752	6.23813	8.31988e-07
PA_Deep	K23182	inf	0.000911348		PA_Deep	OG0002406	6.23813	8.31988e-07
PA_Deep	K23183	inf	0.000911348		PA_Deep	OG0001870	6.43653	8.43665e-07
PA_Deep	K02248	inf	0.000911348		PA_Deep	OG0002491	6.43653	8.43665e-07
PA_Deep	K06933	inf	0.000911348		PA_Deep	OG0002549	6.43653	8.43665e-07
PA_Deep	K20334	inf	0.000911348		PA_Deep	OG0010783	inf	8.53632e-07
PA_Deep	K00425	3.34003	0.000915762		PA_Deep	OG0010796	inf	8.53632e-07
PA_Deep	K01448	3.45052	0.000922155		PA_Deep	OG0003686	8.59091	9.10313e-07
PA_Deep	K02970	3.45052	0.000922155		PA_Deep	OG0005997	16.8	9.27553e-07
PA_Deep	K09947	4.32653	0.000926443		PA_Deep	OG0001842	5.37041	1.02315e-06
PA_Deep	K03745	3.05143	0.000945916		PA_Deep	OG0001663	5.80519	1.03897e-06
PA_Deep	K03817	3.77778	0.000946467		PA_Deep	OG0002977	7.11445	1.1e-06
PA_Deep	K13587	3.08597	0.000969661		PA_Deep	OG0003013	7.11445	1.1e-06
PA_Deep	K02492	3.40976	0.000973838		PA_Deep	OG0003523	38.4906	1.1e-06
PA_Deep	K15461	2.98265	0.000986596		PA_Deep	OG0007950	38.4906	1.1e-06
PA_Deep	K01118	3.43718	0.00100372		PA_Deep	OG0002283	5.91396	1.14775e-06
PA_Deep	K13788	3.43718	0.00100372		PA_Deep	OG0001633	5.13469	1.19675e-06
PA_Deep	K03830	3.20883	0.00112148		PA_Deep	OG0009452	69.463	1.19675e-06
PA_Deep	K07636	3.67561	0.00112503		PA_Deep	OG0002693	6.74569	1.19675e-06
PA_Deep	K06968	3.66366	0.00112722		PA_Deep	OG0003119	13.6327	1.19675e-06
PA_Deep	K02490	3.50388	0.00113346		PA_Deep	OG0004360	13.6327	1.19675e-06
PA_Deep	K00963	2.96835	0.00113492		PA_Deep	OG0004469	13.6327	1.19675e-06
PA_Deep	K03547	2.96835	0.00113492		PA_Deep	OG0004786	13.6327	1.19675e-06
PA_Deep	K00876	2.9022	0.00114338		PA_Deep	OG0005095	13.6327	1.19675e-06
PA_Deep	K02477	3.07473	0.0011678		PA_Deep	OG0005099	13.6327	1.19675e-06
PA_Deep	K06351	3.07473	0.0011678		PA_Deep	OG0005236	13.6327	1.19675e-06
PA_Deep	K21478	3.26136	0.00116837		PA_Deep	OG0002023	6.05405	1.19928e-06
PA_Deep	K22552	3.26136	0.00116837		PA_Deep	OG0002926	7.8206	1.19928e-06
PA_Deep	K22874	5.09375	0.00117144		PA_Deep	OG0003306	7.8206	1.19928e-06
PA_Deep	K18959	5.09375	0.00117144		PA_Deep	OG0003321	7.8206	1.19928e-06
PA_Deep	K02621	3.02055	0.0011723		PA_Deep	OG0002050	9.67702	1.2257e-06
PA_Deep	K07444	2.92893	0.0011742		PA_Deep	OG0003597	9.67702	1.2257e-06
PA_Deep	K15256	2.92468	0.00118755		PA_Deep	OG0003965	9.67702	1.2257e-06
PA_Deep	K02456	3.06239	0.00119039		PA_Deep	OG0002639	6.45833	1.22717e-06
PA_Deep	K00196	3.97173	0.00122703		PA_Deep	OG0001231	5.14286	1.29325e-06
PA_Deep	K00259	3.09853	0.00123987		PA_Deep	OG0003331	11.7583	1.31731e-06
PA_Deep	K07816	6.12963	0.00124745		PA_Deep	OG0004581	11.7583	1.31731e-06
PA_Deep	K21460	6.12963	0.00124745		PA_Deep	OG0004449	10.5319	1.31857e-06
PA_Deep	K21747	6.12963	0.00124745		PA_Deep	OG0000539	6.18323	1.41791e-06
PA_Deep	K01712	2.89021	0.00124745		PA_Deep	OG0003165	7.25595	1.47132e-06
PA_Deep	K02556	2.89021	0.00124745		PA_Deep	OG0000837	4.99367	1.47132e-06
PA_Deep	K04065	3.02592	0.00124745		PA_Deep	OG0001949	5.40793	1.4798e-06
PA_Deep	K03281	2.91575	0.00128543		PA_Deep	OG0003114	8.11364	1.53911e-06
PA_Deep	K05799	2.89362	0.00129036		PA_Deep	OG0002944	18.502	1.56017e-06
PA_Deep	K00526	3.00524	0.00129152		PA_Deep	OG0005807	18.502	1.56017e-06
PA_Deep	K03559	4.41667	0.00129704		PA_Deep	OG0001606	5.09521	1.58071e-06
PA_Deep	K02485	3.19196	0.00131805		PA_Deep	OG0002873	6.82927	1.68558e-06
PA_Deep	K01750	3.08635	0.00135474		PA_Deep	OG0002360	5.87942	1.74644e-06
PA_Deep	K02488	2.85218	0.0013608		PA_Deep	OG0002077	5.45198	1.75665e-06
PA_Deep	K02498	2.93191	0.00141977		PA_Deep	OG0002802	6.5	1.81679e-06
PA_Deep	K07644	3.74169	0.00146323		PA_Deep	OG0002625	6.24242	1.86745e-06
PA_Deep	K02669	2.84746	0.00146898		PA_Deep	OG0003787	8.49673	1.91344e-06
PA_Deep	K01918	3.32949	0.00148005		PA_Deep	OG0001077	4.94159	2.22278e-06
PA_Deep	K19610	6.72727	0.00150055		PA_Deep	OG0001325	4.86177	2.23922e-06
PA_Deep	K18073	13.6379	0.00150055		PA_Deep	OG0005799	14.3571	2.24321e-06
PA_Deep	K20547	13.6379	0.00150055		PA_Deep	OG0005615	14.3571	2.24321e-06
PA_Deep	K22110	13.6379	0.00150055		PA_Deep	OG0001429	5.15625	2.33798e-06
PA_Deep	K23062	13.6379	0.00150055		PA_Deep	OG0003101	6.94381	2.38241e-06
PA_Deep	K14509	13.6379	0.00150055		PA_Deep	OG0003105	6.94381	2.38241e-06
PA_Deep	K09933	3	0.00152192		PA_Deep	OG0003106	6.94381	2.38241e-06
PA_Deep	K11940	3	0.00152192		PA_Deep	OG0001084	4.93674	2.51385e-06
PA_Deep	K17323	5.30458	0.00153437		PA_Deep	OG0002177	5.71351	2.55865e-06
PA_Deep	K22348	5.30458	0.00153437		PA_Deep	OG0002233	5.71351	2.55865e-06
PA_Deep	K03590	3.67545	0.00154043		PA_Deep	OG0006595	21.125	2.58546e-06
PA_Deep	K00426	3.37674	0.00154159		PA_Deep	OG0006856	21.125	2.58546e-06
PA_Deep	K01919	2.88048	0.00156234		PA_Deep	OG0007157	21.125	2.58546e-06
PA_Deep	K11936	2.94991	0.00163678		PA_Deep	OG0004812	12.0816	2.58965e-06
PA_Deep	K06218	3.82256	0.00163802		PA_Deep	OG0005054	12.0816	2.58965e-06
PA_Deep	K02613	3.26454	0.00164847		PA_Deep	OG0005108	12.0816	2.58965e-06
PA_Deep	K01879	2.84085	0.0016596		PA_Deep	OG0005224	12.0816	2.58965e-06
PA_Deep	K03608	3.45299	0.00167425		PA_Deep	OG0005247	12.0816	2.58965e-06
PA_Deep	K20881	3.62298	0.00168766		PA_Deep	OG0004060	10.6572	2.66573e-06
PA_Deep	K21470	3.62298	0.00168766		PA_Deep	OG0004268	10.6572	2.66573e-06
PA_Deep	K07173	7.69133	0.00168766		PA_Deep	OG0004576	10.6572	2.66573e-06
PA_Deep	K18657	7.69133	0.00168766		PA_Deep	OG0004688	10.6572	2.66573e-06
PA_Deep	K12513	4.77941	0.00171153		PA_Deep	OG0002465	5.85704	2.66573e-06
PA_Deep	K01114	9.45965	0.00173084		PA_Deep	OG0002771	6.27016	2.73231e-06
PA_Deep	K05593	9.45965	0.00173084		PA_Deep	OG0002498	6.03922	2.74831e-06
PA_Deep	K05797	9.45965	0.00173084		PA_Deep	OG0001396	4.76279	3.00996e-06
PA_Deep	K15895	9.45965	0.00173084		PA_Deep	OG0001697	5.05235	3.05037e-06
PA_Deep	K16869	9.45965	0.00173084		PA_Deep	OG0003152	7.09606	3.22213e-06
PA_Deep	K06921	3.9686	0.00173084		PA_Deep	OG0003256	7.09606	3.22213e-06
PA_Deep	K03667	2.82074	0.0017324		PA_Deep	OG0000938	4.78333	3.27454e-06
PA_Deep	K16171	3.29221	0.00176751		PA_Deep	OG0002721	8	3.27454e-06
PA_Deep	K21636	4.16087	0.00178928		PA_Deep	OG0003384	8	3.27454e-06
PA_Deep	K00500	2.99412	0.00178928		PA_Deep	OG0003513	8	3.27454e-06
PA_Deep	K03071	2.9011	0.00178928		PA_Deep	OG0003783	8	3.27454e-06
PA_Deep	K03666	2.9011	0.00178928		PA_Deep	OG0002936	6.65568	3.71443e-06
PA_Deep	K18588	2.9011	0.00178928		PA_Deep	OG0003014	6.65568	3.71443e-06
PA_Deep	K03646	2.84444	0.00181567		PA_Deep	OG0001205	5.06006	3.87271e-06
PA_Deep	K08364	2.84444	0.00181567		PA_Deep	OG0002386	5.68421	3.88743e-06
PA_Deep	K00788	3.02689	0.00190025		PA_Deep	OG0004476	25.5849	3.88743e-06
PA_Deep	K10716	2.91443	0.00194069		PA_Deep	OG0005262	25.5849	3.88743e-06
PA_Deep	K12549	5.60185	0.001961		PA_Deep	OG0007083	25.5849	3.88743e-06
PA_Deep	K22395	5.60185	0.001961		PA_Deep	OG0007905	25.5849	3.88743e-06
PA_Deep	K03310	2.99169	0.0019681		PA_Deep	OG0007947	25.5849	3.88743e-06
PA_Deep	K01878	2.78701	0.00196815		PA_Deep	OG0004167	15.3725	3.98787e-06
PA_Deep	K04772	2.92088	0.00197356		PA_Deep	OG0006279	15.3725	3.98787e-06
PA_Deep	K08714	2.94054	0.00197763		PA_Deep	OG0001476	4.91154	4.15762e-06
PA_Deep	K02911	2.93547	0.00199043		PA_Deep	OG0003427	7.29545	4.27761e-06
PA_Deep	K10439	2.80231	0.00199748		PA_Deep	OG0003441	7.29545	4.27761e-06
PA_Deep	K05994	3.12195	0.00199913		PA_Deep	OG0001317	4.68072	4.45691e-06
PA_Deep	K00982	2.85161	0.00199913		PA_Deep	OG0002226	5.31667	4.57885e-06
PA_Deep	K06886	2.85161	0.00199913		PA_Deep	OG0005621	inf	4.58782e-06
PA_Deep	K03620	3.51087	0.00200417		PA_Deep	OG0008403	inf	4.58782e-06
PA_Deep	K09160	2.85353	0.0020045		PA_Deep	OG0010793	inf	4.58782e-06
PA_Deep	K04018	3.21128	0.00207364		PA_Deep	OG0011680	inf	4.58782e-06
PA_Deep	K11354	3.40909	0.0021261		PA_Deep	OG0011687	inf	4.58782e-06
PA_Deep	K01920	2.7781	0.00214124		PA_Deep	OG0011689	inf	4.58782e-06
PA_Deep	K02394	2.7781	0.00214124		PA_Deep	OG0011696	inf	4.58782e-06
PA_Deep	K15977	2.86742	0.00219383		PA_Deep	OG0011709	inf	4.58782e-06
PA_Deep	K06374	3.71011	0.00220803		PA_Deep	OG0011721	inf	4.58782e-06
PA_Deep	K03560	2.88847	0.00222815		PA_Deep	OG0011755	inf	4.58782e-06
PA_Deep	K06895	2.88847	0.00222815		PA_Deep	OG0011768	inf	4.58782e-06
PA_Deep	K07778	4.93585	0.00226996		PA_Deep	OG0004170	8.97264	4.60418e-06
PA_Deep	K17737	4.93585	0.00226996		PA_Deep	OG0004312	8.97264	4.60418e-06
PA_Deep	K03562	2.7702	0.00227416		PA_Deep	OG0001175	4.84034	4.74589e-06
PA_Deep	K02517	3.21212	0.00229363		PA_Deep	OG0005402	12.525	4.87104e-06
PA_Deep	K09165	3.80952	0.0023157		PA_Deep	OG0005424	12.525	4.87104e-06
PA_Deep	K21528	3.80952	0.0023157		PA_Deep	OG0003183	6.77907	5.0044e-06
PA_Deep	K01054	2.95238	0.002336		PA_Deep	OG0002311	5.40541	5.0044e-06
PA_Deep	K01117	6.03636	0.00243211		PA_Deep	OG0002313	5.40541	5.0044e-06
PA_Deep	K13239	6.03636	0.00243211		PA_Deep	OG0003968	9.73958	5.06016e-06
PA_Deep	K16135	4.5	0.00244232		PA_Deep	OG0004376	9.73958	5.06016e-06
PA_Deep	K20851	4.5	0.00244232		PA_Deep	OG0004569	9.73958	5.06016e-06
PA_Deep	K03672	3.40482	0.00245583		PA_Deep	OG0006583	34.6296	5.07509e-06
PA_Deep	K13513	3.40482	0.00245583		PA_Deep	OG0007924	34.6296	5.07509e-06
PA_Deep	K18201	3.13372	0.00247232		PA_Deep	OG0008392	34.6296	5.07509e-06
PA_Deep	K11927	3.49467	0.00247232		PA_Deep	OG0008406	34.6296	5.07509e-06
PA_Deep	K13695	4.19608	0.00247232		PA_Deep	OG0008855	34.6296	5.07509e-06
PA_Deep	K01477	4.19608	0.00247232		PA_Deep	OG0008862	34.6296	5.07509e-06
PA_Deep	K03658	4.19608	0.00247232		PA_Deep	OG0008864	34.6296	5.07509e-06
PA_Deep	K07589	4.19608	0.00247232		PA_Deep	OG0008867	34.6296	5.07509e-06
PA_Deep	K02226	2.86778	0.00248568		PA_Deep	OG0008870	34.6296	5.07509e-06
PA_Deep	K01846	17.2881	0.00249653		PA_Deep	OG0008880	34.6296	5.07509e-06
PA_Deep	K02560	17.2881	0.00249653		PA_Deep	OG0004160	10.8408	5.07509e-06
PA_Deep	K09900	17.2881	0.00249653		PA_Deep	OG0004934	10.8408	5.07509e-06
PA_Deep	K11041	17.2881	0.00249653		PA_Deep	OG0005105	10.8408	5.07509e-06
PA_Deep	K21012	17.2881	0.00249653		PA_Deep	OG0000758	7.32483	5.18507e-06
PA_Deep	K18852	3.58607	0.00249653		PA_Deep	OG0001109	5.12536	5.18507e-06
PA_Deep	K10679	3.1981	0.00250202		PA_Deep	OG0001683	5.12536	5.18507e-06
PA_Deep	K01139	2.97129	0.00254013		PA_Deep	OG0001994	5.12536	5.18507e-06
PA_Deep	K07684	2.7989	0.00258491		PA_Deep	OG0001723	4.73822	5.18507e-06
PA_Deep	K16053	2.7989	0.00258491		PA_Deep	OG0001902	7.55556	5.23076e-06
PA_Deep	K03694	2.70492	0.00259522		PA_Deep	OG0002438	5.52024	5.27231e-06
PA_Deep	K07709	2.70866	0.00272964		PA_Deep	OG0002994	6.38889	5.37943e-06
PA_Deep	K01775	3.37264	0.00274322		PA_Deep	OG0001193	4.68542	5.3833e-06
PA_Deep	K02460	2.76383	0.00275211		PA_Deep	OG0002424	5.66667	5.57699e-06
PA_Deep	K01488	2.70712	0.00275468		PA_Deep	OG0002553	5.66667	5.57699e-06
PA_Deep	K03630	2.7178	0.00284287		PA_Deep	OG0009441	62	5.57699e-06
PA_Deep	K00230	6.70982	0.00287488		PA_Deep	OG0010049	62	5.57699e-06
PA_Deep	K01667	6.70982	0.00287488		PA_Deep	OG0010051	62	5.57699e-06
PA_Deep	K19113	6.70982	0.00287488		PA_Deep	OG0010052	62	5.57699e-06
PA_Deep	K19609	6.70982	0.00287488		PA_Deep	OG0010054	62	5.57699e-06
PA_Deep	K20757	6.70982	0.00287488		PA_Deep	OG0010056	62	5.57699e-06
PA_Deep	K22857	5.15527	0.00296116		PA_Deep	OG0010057	62	5.57699e-06
PA_Deep	K02472	3.46934	0.00297444		PA_Deep	OG0010058	62	5.57699e-06
PA_Deep	K01338	2.9225	0.00298398		PA_Deep	OG0010061	62	5.57699e-06
PA_Deep	K10778	2.863	0.00299642		PA_Deep	OG0010062	62	5.57699e-06
PA_Deep	K07168	3.30435	0.00301644		PA_Deep	OG0010065	62	5.57699e-06
PA_Deep	K16699	3.30435	0.00301644		PA_Deep	OG0010077	62	5.57699e-06
PA_Deep	K07506	2.77237	0.00304849		PA_Deep	OG0010085	62	5.57699e-06
PA_Deep	K09796	2.71515	0.00305052		PA_Deep	OG0007918	62	5.57699e-06
PA_Deep	K20862	3.15	0.00307865		PA_Deep	OG0008919	62	5.57699e-06
PA_Deep	K21019	3.15	0.00307865		PA_Deep	OG0000353	5.18121	5.82932e-06
PA_Deep	K15876	10.1983	0.0031837		PA_Deep	OG0002085	5.18357	5.84292e-06
PA_Deep	K17831	10.1983	0.0031837		PA_Deep	OG0000824	5.12	6.28466e-06
PA_Deep	K18093	10.1983	0.0031837		PA_Deep	OG0002981	6.94215	6.39492e-06
PA_Deep	K15738	2.85487	0.00318605		PA_Deep	OG0003265	6.94215	6.39492e-06
PA_Deep	K12111	7.85965	0.00318605		PA_Deep	OG0003395	7.89642	6.39492e-06
PA_Deep	K12368	7.85965	0.00318605		PA_Deep	OG0003490	7.89642	6.39492e-06
PA_Deep	K18431	7.85965	0.00318605		PA_Deep	OG0003695	7.89642	6.39492e-06
PA_Deep	K00135	2.80101	0.00322168		PA_Deep	OG0003697	16.85	6.39492e-06
PA_Deep	K03640	2.80101	0.00322168		PA_Deep	OG0006554	16.85	6.39492e-06
PA_Deep	K15836	3.804	0.00323109		PA_Deep	OG0006865	16.85	6.39492e-06
PA_Deep	K03457	4.61321	0.00324419		PA_Deep	OG0000247	4.55973	6.78188e-06
PA_Deep	K04940	4.61321	0.00324419		PA_Deep	OG0001148	4.5959	7.36521e-06
PA_Deep	K12983	4.61321	0.00324419		PA_Deep	OG0001117	4.5353	7.36521e-06
PA_Deep	K20074	2.65359	0.00324903		PA_Deep	OG0002413	5.36447	7.36521e-06
PA_Deep	K00639	2.71397	0.00326044		PA_Deep	OG0004266	8.34894	7.79709e-06
PA_Deep	K07058	2.71397	0.00326044		PA_Deep	OG0004272	8.34894	7.79709e-06
PA_Deep	K22450	3.68333	0.00331739		PA_Deep	OG0002123	5.4955	7.94273e-06
PA_Deep	K00880	4.25	0.00337796		PA_Deep	OG0002455	5.4955	7.94273e-06
PA_Deep	K01953	2.71452	0.00341743		PA_Deep	OG0002447	5.66176	8.30218e-06
PA_Deep	K03676	2.68125	0.00344286		PA_Deep	OG0002471	5.87254	8.35124e-06
PA_Deep	K02410	2.70655	0.0034616		PA_Deep	OG0002411	7.15556	8.48312e-06
PA_Deep	K01613	3.09826	0.00349179		PA_Deep	OG0001595	4.625	8.53125e-06
PA_Deep	K10026	3.09826	0.00349179		PA_Deep	OG0001441	4.50709	8.53125e-06
PA_Deep	K07482	3.35927	0.00356336		PA_Deep	OG0001442	4.50709	8.53125e-06
PA_Deep	K05834	2.73074	0.00357397		PA_Deep	OG0004146	13.1373	8.57226e-06
PA_Deep	K00348	2.69208	0.00369617		PA_Deep	OG0005260	13.1373	8.57226e-06
PA_Deep	K00424	5.47107	0.00373818		PA_Deep	OG0005415	13.1373	8.57226e-06
PA_Deep	K07084	5.47107	0.00373818		PA_Deep	OG0006017	13.1373	8.57226e-06
PA_Deep	K07693	5.47107	0.00373818		PA_Deep	OG0003578	8.96314	8.91299e-06
PA_Deep	K09155	5.47107	0.00373818		PA_Deep	OG0001487	4.53529	8.99792e-06
PA_Deep	K16915	5.47107	0.00373818		PA_Deep	OG0001403	4.46251	9.04012e-06
PA_Deep	K21959	5.47107	0.00373818		PA_Deep	OG0002114	5.12531	9.23712e-06
PA_Deep	K06891	3.01538	0.00380262		PA_Deep	OG0001983	5.12531	9.23712e-06
PA_Deep	K00638	28.4167	0.00382792		PA_Deep	OG0002044	5.12531	9.23712e-06
PA_Deep	K01035	28.4167	0.00382792		PA_Deep	OG0003693	11.1	9.60236e-06
PA_Deep	K06324	28.4167	0.00382792		PA_Deep	OG0005421	11.1	9.60236e-06
PA_Deep	K15619	28.4167	0.00382792		PA_Deep	OG0004685	9.8256	9.60236e-06
PA_Deep	K16342	28.4167	0.00382792		PA_Deep	OG0004935	9.8256	9.60236e-06
PA_Deep	K20959	28.4167	0.00382792		PA_Deep	OG0000319	4.75373	1.007e-05
PA_Deep	K21712	28.4167	0.00382792		PA_Deep	OG0002328	5.2163	1.03644e-05
PA_Deep	K03595	2.94898	0.00409324		PA_Deep	OG0005617	19.1321	1.07157e-05
PA_Deep	K00027	2.675	0.00409591		PA_Deep	OG0007118	19.1321	1.07157e-05
PA_Deep	K03773	2.675	0.00409591		PA_Deep	OG0007162	19.1321	1.07157e-05
PA_Deep	K18138	2.84103	0.00409713		PA_Deep	OG0007171	19.1321	1.07157e-05
PA_Deep	K14189	3.64615	0.00429589		PA_Deep	OG0007500	19.1321	1.07157e-05
PA_Deep	K09808	3.20833	0.00430433		PA_Deep	OG0002425	5.33333	1.12739e-05
PA_Deep	K08723	4.77249	0.00432713		PA_Deep	OG0002499	5.33333	1.12739e-05
PA_Deep	K17322	4.77249	0.00432713		PA_Deep	OG0002470	5.48214	1.20008e-05
PA_Deep	K19623	4.77249	0.00432713		PA_Deep	OG0001780	5.91051	1.21054e-05
PA_Deep	K00970	2.63333	0.00435058		PA_Deep	OG0000920	4.83236	1.21629e-05
PA_Deep	K03712	3.43099	0.00435707		PA_Deep	OG0001939	4.86275	1.21661e-05
PA_Deep	K02303	2.86232	0.00440144		PA_Deep	OG0001253	4.36036	1.31199e-05
PA_Deep	K01698	4.06336	0.00449817		PA_Deep	OG0001559	4.58651	1.32405e-05
PA_Deep	K04082	2.98791	0.00449817		PA_Deep	OG0000989	4.88312	1.35018e-05
PA_Deep	K00983	3.09044	0.00454535		PA_Deep	OG0001041	4.88312	1.35018e-05
PA_Deep	K22296	3.09044	0.00454535		PA_Deep	OG0003190	6.79365	1.37166e-05
PA_Deep	K07574	2.63168	0.00457949		PA_Deep	OG0000310	4.3573	1.37354e-05
PA_Deep	K03089	2.59748	0.00460678		PA_Deep	OG0001309	4.50169	1.55694e-05
PA_Deep	K11921	4.32852	0.00460678		PA_Deep	OG0005271	14	1.606e-05
PA_Deep	K05367	2.86627	0.00462809		PA_Deep	OG0006030	14	1.606e-05
PA_Deep	K01305	5.94643	0.00462809		PA_Deep	OG0006568	14	1.606e-05
PA_Deep	K01729	5.94643	0.00462809		PA_Deep	OG0002388	6.32386	1.606e-05
PA_Deep	K05517	5.94643	0.00462809		PA_Deep	OG0003023	8.29762	1.62936e-05
PA_Deep	K17776	5.94643	0.00462809		PA_Deep	OG0000552	4.65651	1.71817e-05
PA_Deep	K19242	5.94643	0.00462809		PA_Deep	OG0008391	23.0185	1.72111e-05
PA_Deep	K03777	4.025	0.00463142		PA_Deep	OG0000788	4.86957	1.81596e-05
PA_Deep	K06378	4.025	0.00463142		PA_Deep	OG0003294	7.02174	1.82627e-05
PA_Deep	K03749	2.5771	0.00463449		PA_Deep	OG0004275	11.4608	1.89784e-05
PA_Deep	K01832	inf	0.00463871		PA_Deep	OG0004586	11.4608	1.89784e-05
PA_Deep	K07011	inf	0.00463871		PA_Deep	OG0005261	11.4608	1.89784e-05
PA_Deep	K07584	inf	0.00463871		PA_Deep	OG0005583	11.4608	1.89784e-05
PA_Deep	K07703	inf	0.00463871		PA_Deep	OG0005584	11.4608	1.89784e-05
PA_Deep	K07770	inf	0.00463871		PA_Deep	OG0005796	11.4608	1.89784e-05
PA_Deep	K08077	inf	0.00463871		PA_Deep	OG0005798	11.4608	1.89784e-05
PA_Deep	K08255	inf	0.00463871		PA_Deep	OG0003330	9.96	1.9529e-05
PA_Deep	K09944	inf	0.00463871		PA_Deep	OG0003389	9.96	1.9529e-05
PA_Deep	K10936	inf	0.00463871		PA_Deep	OG0005064	9.96	1.9529e-05
PA_Deep	K11017	inf	0.00463871		PA_Deep	OG0005097	9.96	1.9529e-05
PA_Deep	K11745	inf	0.00463871		PA_Deep	OG0005248	9.96	1.9529e-05
PA_Deep	K02497	2.65549	0.00472135		PA_Deep	OG0002318	4.94064	2.0538e-05
PA_Deep	K05810	2.65549	0.00472135		PA_Deep	OG0001388	4.22128	2.08786e-05
PA_Deep	K03978	2.75825	0.00474218		PA_Deep	OG0001930	4.78022	2.09853e-05
PA_Deep	K06940	2.60315	0.0047844		PA_Deep	OG0001287	4.30272	2.23663e-05
PA_Deep	K13195	2.63505	0.00479336		PA_Deep	OG0002276	5.03333	2.29992e-05
PA_Deep	K03455	2.73619	0.00479831		PA_Deep	OG0002316	5.03333	2.29992e-05
PA_Deep	K02014	2.75625	0.00479831		PA_Deep	OG0001817	4.67385	2.37114e-05
PA_Deep	K18218	2.68179	0.00487488		PA_Deep	OG0008921	inf	2.37114e-05
PA_Deep	K01297	2.73632	0.00487488		PA_Deep	OG0010053	inf	2.37114e-05
PA_Deep	K06938	2.73632	0.00487488		PA_Deep	OG0010069	inf	2.37114e-05
PA_Deep	K14055	2.73632	0.00487488		PA_Deep	OG0011667	inf	2.37114e-05
PA_Deep	K02015	2.70437	0.0048999		PA_Deep	OG0011718	inf	2.37114e-05
PA_Deep	K02854	2.91929	0.00498178		PA_Deep	OG0011752	inf	2.37114e-05
PA_Deep	K00228	2.57195	0.00504654		PA_Deep	OG0011764	inf	2.37114e-05
PA_Deep	K02622	2.57195	0.00504654		PA_Deep	OG0012710	inf	2.37114e-05
PA_Deep	K00783	2.6587	0.0050668		PA_Deep	OG0012731	inf	2.37114e-05
PA_Deep	K22317	3.31629	0.00510692		PA_Deep	OG0012733	inf	2.37114e-05
PA_Deep	K01894	2.59629	0.00510692		PA_Deep	OG0012821	inf	2.37114e-05
PA_Deep	K14059	2.60839	0.00519443		PA_Deep	OG0012822	inf	2.37114e-05
PA_Deep	K07718	3.20903	0.00519443		PA_Deep	OG0012824	inf	2.37114e-05
PA_Deep	K04044	3.0101	0.00523548		PA_Deep	OG0012825	inf	2.37114e-05
PA_Deep	K08973	2.54926	0.00524657		PA_Deep	OG0012839	inf	2.37114e-05
PA_Deep	K03060	2.58824	0.00530899		PA_Deep	OG0012840	inf	2.37114e-05
PA_Deep	K03642	2.64258	0.00531758		PA_Deep	OG0012843	inf	2.37114e-05
PA_Deep	K01599	2.95163	0.00539077		PA_Deep	OG0012862	inf	2.37114e-05
PA_Deep	K06641	6.71679	0.00539077		PA_Deep	OG0006861	30.9091	2.37119e-05
PA_Deep	K06726	6.71679	0.00539077		PA_Deep	OG0008922	30.9091	2.37119e-05
PA_Deep	K08743	6.71679	0.00539077		PA_Deep	OG0009427	30.9091	2.37119e-05
PA_Deep	K18820	6.71679	0.00539077		PA_Deep	OG0009431	30.9091	2.37119e-05
PA_Deep	K08990	3.52428	0.00549399		PA_Deep	OG0009443	30.9091	2.37119e-05
PA_Deep	K22479	2.71201	0.00553282		PA_Deep	OG0009444	30.9091	2.37119e-05
PA_Deep	K01884	5	0.00553282		PA_Deep	OG0009500	30.9091	2.37119e-05
PA_Deep	K07711	5	0.00553282		PA_Deep	OG0009503	30.9091	2.37119e-05
PA_Deep	K21449	5	0.00553282		PA_Deep	OG0001715	4.74986	2.38732e-05
PA_Deep	K05366	2.94416	0.00564405		PA_Deep	OG0002095	4.74986	2.38732e-05
PA_Deep	K19932	11.4915	0.00564405		PA_Deep	OG0002221	5.15203	2.39288e-05
PA_Deep	K02850	11.4915	0.00564405		PA_Deep	OG0002387	5.15203	2.39288e-05
PA_Deep	K03326	11.4915	0.00564405		PA_Deep	OG0002571	5.15203	2.39288e-05
PA_Deep	K06212	11.4915	0.00564405		PA_Deep	OG0001030	4.52874	2.40909e-05
PA_Deep	K09901	11.4915	0.00564405		PA_Deep	OG0000530	4.8502	2.42329e-05
PA_Deep	K10290	11.4915	0.00564405		PA_Deep	OG0001269	4.19318	2.43757e-05
PA_Deep	K19811	11.4915	0.00564405		PA_Deep	OG0002517	5.30273	2.51483e-05
PA_Deep	K03106	7.3917	0.00567404		PA_Deep	OG0002638	5.30273	2.51483e-05
PA_Deep	K02478	2.85331	0.00567696		PA_Deep	OG0002690	5.30273	2.51483e-05
PA_Deep	K00925	2.82258	0.00568882		PA_Deep	OG0002824	5.49386	2.57213e-05
PA_Deep	K00768	2.5676	0.00571476		PA_Deep	OG0001918	4.4645	2.62098e-05
PA_Deep	K14187	3.11848	0.00571476		PA_Deep	OG0001838	4.8122	2.72086e-05
PA_Deep	K00167	2.75122	0.00572457		PA_Deep	OG0002191	4.8122	2.72086e-05
PA_Deep	K04765	2.63265	0.00574222		PA_Deep	OG0004078	7.72083	2.72086e-05
PA_Deep	K05539	2.63265	0.00574222		PA_Deep	OG0004252	7.72083	2.72086e-05
PA_Deep	K13745	2.63265	0.00574222		PA_Deep	OG0004945	15.2604	2.72086e-05
PA_Deep	K16066	2.63265	0.00574222		PA_Deep	OG0005806	15.2604	2.72086e-05
PA_Deep	K17247	2.63265	0.00574222		PA_Deep	OG0006278	15.2604	2.72086e-05
PA_Deep	K03650	2.87437	0.00574569		PA_Deep	OG0006837	15.2604	2.72086e-05
PA_Deep	K05499	3.63725	0.0058249		PA_Deep	OG0007152	15.2604	2.72086e-05
PA_Deep	K06907	3.63725	0.0058249		PA_Deep	OG0007165	15.2604	2.72086e-05
PA_Deep	K07772	8.13448	0.00584614		PA_Deep	OG0007170	15.2604	2.72086e-05
PA_Deep	K08076	8.13448	0.00584614		PA_Deep	OG0001046	4.25794	2.75199e-05
PA_Deep	K11622	8.13448	0.00584614		PA_Deep	OG0001301	4.25794	2.75199e-05
PA_Deep	K16371	8.13448	0.00584614		PA_Deep	OG0000771	4.13417	2.75199e-05
PA_Deep	K21011	8.13448	0.00584614		PA_Deep	OG0003157	6.65	2.75199e-05
PA_Deep	K02398	2.66447	0.00590476		PA_Deep	OG0003583	6.65	2.75199e-05
PA_Deep	K17325	4.44074	0.00600309		PA_Deep	OG0010770	54.8036	2.75199e-05
PA_Deep	K03497	3.1682	0.00603507		PA_Deep	OG0010782	54.8036	2.75199e-05
PA_Deep	K11748	3.82143	0.00608053		PA_Deep	OG0010784	54.8036	2.75199e-05
PA_Deep	K13589	3.82143	0.00608053		PA_Deep	OG0010786	54.8036	2.75199e-05
PA_Deep	K08100	3.82143	0.00608053		PA_Deep	OG0010795	54.8036	2.75199e-05
PA_Deep	K00293	3.20833	0.00609499		PA_Deep	OG0010801	54.8036	2.75199e-05
PA_Deep	K00336	2.58065	0.00609499		PA_Deep	OG0010951	54.8036	2.75199e-05
PA_Deep	K00351	2.58065	0.00609499		PA_Deep	OG0001374	4.89431	3.00366e-05
PA_Deep	K03695	2.81236	0.00609499		PA_Deep	OG0002327	4.89431	3.00366e-05
PA_Deep	K01071	4.07547	0.00614805		PA_Deep	OG0002403	4.89431	3.00366e-05
PA_Deep	K10117	4.07547	0.00614805		PA_Deep	OG0001678	4.22523	3.19328e-05
PA_Deep	K20274	4.07547	0.00614805		PA_Deep	OG0002167	11.9643	3.42446e-05
PA_Deep	K11206	2.50587	0.00617747		PA_Deep	OG0005373	11.9643	3.42446e-05
PA_Deep	K04061	3.39592	0.00617969		PA_Deep	OG0006264	11.9643	3.42446e-05
PA_Deep	K01928	3.08904	0.00620968		PA_Deep	OG0006291	11.9643	3.42446e-05
PA_Deep	K07006	2.54494	0.00630574		PA_Deep	OG0004936	9.02727	3.54437e-05
PA_Deep	K11689	2.54494	0.00630574		PA_Deep	OG0002349	5.13449	3.54437e-05
PA_Deep	K19221	2.54494	0.00630574		PA_Deep	OG0002554	5.13449	3.54437e-05
PA_Deep	K18139	2.71484	0.00641942		PA_Deep	OG0002627	5.13449	3.54437e-05
PA_Deep	K02651	3.03234	0.00644719		PA_Deep	OG0002649	5.13449	3.54437e-05
PA_Deep	K00822	2.9233	0.00644719		PA_Deep	OG0002067	6.89362	3.6029e-05
PA_Deep	K09697	2.9233	0.00644719		PA_Deep	OG0003452	6.89362	3.6029e-05
PA_Deep	K22314	2.61824	0.00647694		PA_Deep	OG0001657	10.1569	3.64124e-05
PA_Deep	K21420	2.50993	0.00668085		PA_Deep	OG0004889	10.1569	3.64124e-05
PA_Deep	K00412	2.51429	0.00670311		PA_Deep	OG0005587	10.1569	3.64124e-05
PA_Deep	K19294	2.59187	0.00671904		PA_Deep	OG0005602	10.1569	3.64124e-05
PA_Deep	K06916	2.64865	0.00672728		PA_Deep	OG0002251	4.68947	3.64843e-05
PA_Deep	K03631	2.7241	0.00673445		PA_Deep	OG0002531	5.52205	3.65595e-05
PA_Deep	K06911	2.47674	0.00684715		PA_Deep	OG0000507	4.59641	3.73029e-05
PA_Deep	K01815	5.33571	0.00694817		PA_Deep	OG0001614	4.15333	3.75966e-05
PA_Deep	K04068	5.33571	0.00694817		PA_Deep	OG0002364	4.7619	4.17237e-05
PA_Deep	K02346	2.97311	0.0069528		PA_Deep	OG0002266	4.7619	4.17237e-05
PA_Deep	K01057	2.55294	0.00701886		PA_Deep	OG0002287	4.7619	4.17237e-05
PA_Deep	K06896	2.60442	0.0071242		PA_Deep	OG0001033	4.05867	4.19135e-05
PA_Deep	K09694	2.4949	0.00719034		PA_Deep	OG0001952	4.37755	4.22998e-05
PA_Deep	K02081	3.27584	0.00731111		PA_Deep	OG0001407	4.26175	4.38596e-05
PA_Deep	K02238	2.61111	0.00733191		PA_Deep	OG0003504	6.31366	4.39475e-05
PA_Deep	K03634	2.58962	0.00735776		PA_Deep	OG0001040	4.42177	4.42182e-05
PA_Deep	K02196	2.7381	0.00735776		PA_Deep	OG0000284	4.79559	4.50964e-05
PA_Deep	K08304	2.7381	0.00735776		PA_Deep	OG0003471	7.21615	4.56788e-05
PA_Deep	K09773	2.7381	0.00735776		PA_Deep	OG0002449	4.85577	4.64024e-05
PA_Deep	K00674	2.55782	0.00736295		PA_Deep	OG0007914	17.213	4.64287e-05
PA_Deep	K22319	2.95031	0.00748515		PA_Deep	OG0000769	4.0138	4.75995e-05
PA_Deep	K02536	2.91586	0.00757662		PA_Deep	OG0001239	4.0821	4.8551e-05
PA_Deep	K00097	2.58075	0.00757662		PA_Deep	OG0003109	5.88889	4.97773e-05
PA_Deep	K16698	3.15699	0.00764743		PA_Deep	OG0001554	4.06552	5.36077e-05
PA_Deep	K05807	3.23556	0.00779216		PA_Deep	OG0002780	5.32093	5.44292e-05
PA_Deep	K01512	2.48276	0.00788852		PA_Deep	OG0003692	7.65015	5.6252e-05
PA_Deep	K00537	2.84535	0.00788962		PA_Deep	OG0002230	4.63566	5.80873e-05
PA_Deep	K03216	2.53703	0.00789975		PA_Deep	OG0003784	6.51064	5.91495e-05
PA_Deep	K00246	4.6014	0.00789975		PA_Deep	OG0001337	3.94074	6.35715e-05
PA_Deep	K00701	4.6014	0.00789975		PA_Deep	OG0001736	4.1324	6.35785e-05
PA_Deep	K02777	4.6014	0.00789975		PA_Deep	OG0006148	12.6792	6.45123e-05
PA_Deep	K18479	4.6014	0.00789975		PA_Deep	OG0006285	12.6792	6.45123e-05
PA_Deep	K22769	4.6014	0.00789975		PA_Deep	OG0006294	12.6792	6.45123e-05
PA_Deep	K03152	3.63636	0.00804259		PA_Deep	OG0006567	12.6792	6.45123e-05
PA_Deep	K06139	3.63636	0.00804259		PA_Deep	OG0006580	12.6792	6.45123e-05
PA_Deep	K13638	3.5	0.00804259		PA_Deep	OG0006741	12.6792	6.45123e-05
PA_Deep	K09986	2.63768	0.00804259		PA_Deep	OG0006844	12.6792	6.45123e-05
PA_Deep	K06958	2.47762	0.00806043		PA_Deep	OG0002884	8.25	6.53184e-05
PA_Deep	K01070	2.59568	0.00813687		PA_Deep	OG0004692	8.25	6.53184e-05
PA_Deep	K03720	4.15046	0.00832354		PA_Deep	OG0004789	8.25	6.53184e-05
PA_Deep	K19291	4.15046	0.00832354		PA_Deep	OG0003052	6.00791	6.90969e-05
PA_Deep	K01200	3.84906	0.00832354		PA_Deep	OG0003444	6.00791	6.90969e-05
PA_Deep	K01312	3.84906	0.00832354		PA_Deep	OG0003503	6.00791	6.90969e-05
PA_Deep	K11022	3.84906	0.00832354		PA_Deep	OG0002019	4.82531	7.14244e-05
PA_Deep	K04568	2.5542	0.00843434		PA_Deep	OG0003877	9.11373	7.16897e-05
PA_Deep	K00748	2.77228	0.00846883		PA_Deep	OG0005091	9.11373	7.16897e-05
PA_Deep	K03495	2.77228	0.00846883		PA_Deep	OG0005263	9.11373	7.16897e-05
PA_Deep	K03834	5.85965	0.00852255		PA_Deep	OG0004365	10.4375	7.17374e-05
PA_Deep	K05363	5.85965	0.00852255		PA_Deep	OG0005216	10.4375	7.17374e-05
PA_Deep	K05798	5.85965	0.00852255		PA_Deep	OG0005612	10.4375	7.17374e-05
PA_Deep	K15446	5.85965	0.00852255		PA_Deep	OG0005980	10.4375	7.17374e-05
PA_Deep	K22153	5.85965	0.00852255		PA_Deep	OG0006027	10.4375	7.17374e-05
PA_Deep	K00651	2.69652	0.00874827		PA_Deep	OG0001758	4.2001	7.17374e-05
PA_Deep	K18954	2.69652	0.00874827		PA_Deep	OG0001956	4.41946	7.30059e-05
PA_Deep	K03296	3.05	0.00888087		PA_Deep	OG0002117	4.41946	7.30059e-05
PA_Deep	K02495	2.47431	0.00900537		PA_Deep	OG0000707	3.99755	7.37584e-05
PA_Deep	K00043	2.78982	0.00910873		PA_Deep	OG0001242	4.15533	7.4483e-05
PA_Deep	K02902	2.97297	0.00918187		PA_Deep	OG0007431	20.5455	7.4483e-05
PA_Deep	K03315	2.64359	0.00943583		PA_Deep	OG0008300	20.5455	7.4483e-05
PA_Deep	K16165	2.64359	0.00943583		PA_Deep	OG0008302	20.5455	7.4483e-05
PA_Deep	K09862	2.5446	0.00949464		PA_Deep	OG0008395	20.5455	7.4483e-05
PA_Deep	K01825	2.8599	0.00952334		PA_Deep	OG0008843	20.5455	7.4483e-05
PA_Deep	K03092	2.69841	0.00956215		PA_Deep	OG0008848	20.5455	7.4483e-05
PA_Deep	K01419	2.44615	0.00970832		PA_Deep	OG0008863	20.5455	7.4483e-05
PA_Deep	K00086	14.1667	0.00973299		PA_Deep	OG0008865	20.5455	7.4483e-05
PA_Deep	K01034	14.1667	0.00973299		PA_Deep	OG0008871	20.5455	7.4483e-05
PA_Deep	K05809	14.1667	0.00973299		PA_Deep	OG0008916	20.5455	7.4483e-05
PA_Deep	K10562	14.1667	0.00973299		PA_Deep	OG0003394	6.77083	7.4483e-05
PA_Deep	K11933	14.1667	0.00973299		PA_Deep	OG0003777	6.77083	7.4483e-05
PA_Deep	K16506	14.1667	0.00973299		PA_Deep	OG0002630	5.13278	7.72455e-05
PA_Deep	K17213	14.1667	0.00973299		PA_Deep	OG0002867	5.35227	7.72455e-05
PA_Deep	K18941	14.1667	0.00973299		PA_Deep	OG0001444	3.93355	8.20075e-05
PA_Deep	K19353	14.1667	0.00973299		PA_Deep	OG0000033	4.34341	8.60533e-05
PA_Deep	K20966	14.1667	0.00973299		PA_Deep	OG0001045	3.85138	8.61655e-05
PA_Deep	K03417	2.42647	0.00979802		PA_Deep	OG0001906	4.20354	8.7974e-05
PA_Deep	K02339	2.51232	0.0098606		PA_Deep	OG0001943	4.58841	8.79876e-05
PA_Deep	K13730	2.57326	0.00986963		PA_Deep	OG0001978	4.58841	8.79876e-05
PA_Deep	K03561	3.20021	0.00987562		PA_Deep	OG0001346	3.92727	8.91622e-05
PA_Deep	K11910	6.75862	0.0100448		PA_Deep	OG0001604	3.94872	9.11449e-05
PA_Deep	K16962	6.75862	0.0100448		PA_Deep	OG0003658	6.16596	9.17217e-05
PA_Deep	K23227	6.75862	0.0100448		PA_Deep	OG0003688	6.16596	9.17217e-05
PA_Deep	K03185	2.47403	0.0102487		PA_Deep	OG0004240	7.11837	9.42513e-05
PA_Deep	K01529	4.83604	0.0102487		PA_Deep	OG0002059	4.45969	0.000103538
PA_Deep	K03827	4.83604	0.0102487		PA_Deep	OG0003377	5.72873	0.000104921
PA_Deep	K04033	4.83604	0.0102487		PA_Deep	OG0001285	4.8034	0.000106541
PA_Deep	K07641	4.83604	0.0102487		PA_Deep	OG0002965	5.40171	0.000112029
PA_Deep	K12548	4.83604	0.0102487		PA_Deep	OG0003102	5.40171	0.000112029
PA_Deep	K15536	4.83604	0.0102487		PA_Deep	OG0003150	5.40171	0.000112029
PA_Deep	K03578	2.59233	0.0102499		PA_Deep	OG0008844	27.3214	0.000112029
PA_Deep	K09748	2.57115	0.0104614		PA_Deep	OG0009182	27.3214	0.000112029
PA_Deep	K07004	2.3929	0.0104614		PA_Deep	OG0009451	27.3214	0.000112029
PA_Deep	K03388	3.46739	0.0104614		PA_Deep	OG0010050	27.3214	0.000112029
PA_Deep	K06138	3.46739	0.0104614		PA_Deep	OG0010059	27.3214	0.000112029
PA_Deep	K06143	3.23793	0.0104862		PA_Deep	OG0010108	27.3214	0.000112029
PA_Deep	K06373	3.23793	0.0104862		PA_Deep	OG0004037	7.59231	0.000114257
PA_Deep	K07979	3.05751	0.01052		PA_Deep	OG0007159	13.7296	0.000115359
PA_Deep	K02233	2.4088	0.0106591		PA_Deep	OG0007164	13.7296	0.000115359
PA_Deep	K03931	2.89149	0.0107651		PA_Deep	OG0007359	13.7296	0.000115359
PA_Deep	K11621	2.89149	0.0107651		PA_Deep	OG0007378	13.7296	0.000115359
PA_Deep	K20483	8.59322	0.0107651		PA_Deep	OG0007471	13.7296	0.000115359
PA_Deep	K21009	8.59322	0.0107651		PA_Deep	OG0007492	13.7296	0.000115359
PA_Deep	K21429	8.59322	0.0107651		PA_Deep	OG0001963	4.35197	0.000117962
PA_Deep	K22883	8.59322	0.0107651		PA_Deep	OG0002182	4.35197	0.000117962
PA_Deep	K23061	8.59322	0.0107651		PA_Deep	OG0001177	3.76471	0.000117962
PA_Deep	K08982	8.59322	0.0107651		PA_Deep	OG0001898	4.46429	0.000119771
PA_Deep	K11898	8.59322	0.0107651		PA_Deep	OG0002402	4.46429	0.000119771
PA_Deep	K19690	8.59322	0.0107651		PA_Deep	OG0003789	6.375	0.000120524
PA_Deep	K13643	2.52107	0.0107738		PA_Deep	OG0003857	6.375	0.000120524
PA_Deep	K16264	2.4366	0.010782		PA_Deep	OG0001555	3.82083	0.000122693
PA_Deep	K03673	2.47231	0.010852		PA_Deep	OG0010028	inf	0.000122799
PA_Deep	K04042	2.50752	0.0108959		PA_Deep	OG0012734	inf	0.000122799
PA_Deep	K06972	3.64528	0.0109619		PA_Deep	OG0012736	inf	0.000122799
PA_Deep	K20973	4.25974	0.0110357		PA_Deep	OG0012739	inf	0.000122799
PA_Deep	K07323	2.42793	0.0111387		PA_Deep	OG0012756	inf	0.000122799
PA_Deep	K02405	2.37634	0.0111913		PA_Deep	OG0012774	inf	0.000122799
PA_Deep	K02457	2.37634	0.0111913		PA_Deep	OG0012846	inf	0.000122799
PA_Deep	K14287	3.10655	0.0112555		PA_Deep	OG0013006	inf	0.000122799
PA_Deep	K03719	2.41444	0.0113262		PA_Deep	OG0014151	inf	0.000122799
PA_Deep	K03442	2.39365	0.0113324		PA_Deep	OG0014162	inf	0.000122799
PA_Deep	K09888	2.39365	0.0113324		PA_Deep	OG0014163	inf	0.000122799
PA_Deep	K01924	2.7421	0.0113862		PA_Deep	OG0014196	inf	0.000122799
PA_Deep	K11755	2.44118	0.0115987		PA_Deep	OG0014200	inf	0.000122799
PA_Deep	K01791	2.4	0.0116421		PA_Deep	OG0014201	inf	0.000122799
PA_Deep	K01002	3.48078	0.0118699		PA_Deep	OG0014205	inf	0.000122799
PA_Deep	K02616	3.48078	0.0118699		PA_Deep	OG0014249	inf	0.000122799
PA_Deep	K03776	3.48078	0.0118699		PA_Deep	OG0014256	inf	0.000122799
PA_Deep	K06926	3.48078	0.0118699		PA_Deep	OG0014258	inf	0.000122799
PA_Deep	K09640	3.48078	0.0118699		PA_Deep	OG0014263	inf	0.000122799
PA_Deep	K19339	3.48078	0.0118699		PA_Deep	OG0014266	inf	0.000122799
PA_Deep	K05526	3.12	0.012389		PA_Deep	OG0014267	inf	0.000122799
PA_Deep	K07233	3.12	0.012389		PA_Deep	OG0014288	inf	0.000122799
PA_Deep	K13639	3.12	0.012389		PA_Deep	OG0001355	3.96048	0.000123697
[truncated: 4,881 more rows]
