# Supplementary material for: Diverse Genomic Traits Differentiate Sinking-Particle-Associated versus Free-Living Microbes throughout the Oligotrophic Open Ocean Water Column
Source: mBio. 2022 Jul 12;13(4):e01569-22. doi: 10.1128/mbio.01569-22 (PMC9426571; doi:10.1128/mbio.01569-22)
Supplement: TABLE S4 [file mbio.01569-22-st004.xlsx]

## Sheet: Supp_Table4
Supplementary Table 4. Count tables of transporter genes (Suppl. Table 4A), peptidase genes (Suppl. Table 4B), CAZymes genes (Suppl. Table 4C), and extracellular secretion systems (Suppl. Table 4D) encoded in MAGs.
SUPPLEMENTARY TABLE 4A															SUPPLEMENTARY TABLE 4B														SUPPLEMENTARY TABLE 4C							SUPPLEMENTARY TABLE 4D
Sample_type	MAG_ID	Amino_acids	Aromatic_compound	Carbohydrates	Di-Oligopeptides	Mannopine	Metal	Nitrate/Nitrite	Peptide	Phosphate	Spermidine/putrescine	Sulfate/thiosulfate	Taurine		Sample_type	Bin_id	Asparagine	Aspartic	Cysteine	Glutamic	Inhibitor	Metallo	Mixed	Serine	Threonine	Unknown	Perc_secreted		Genome	Locus_tag	Family	Description	Substrate			Bacterial_Flagellum	T1SS	T2SS	T3SS	T4P	T4SS_typeB	T4SS_typeC	T4SS_typeF	T4SS_typeG	T4SS_typeI	T4SS_typeT	T5aSS	T5bSS	T5cSS
FL_Mid	A2.0-Acidobacteriae-1	0	1	1	0	0	1	0	0	1	0	0	0		FL_Mid	A2.0-Acidobacteriae-1	0	2	14	0	8	74	0	56	4	3	0.156863		A2.0-Deinococcales-1	A2.0-Deinococcales-1_00248	GH4	alpha-galactosidase (EC 3.2.1.22)	Galactoside;Fucose;			0	0	0	0	0	0	0	0	0	0	0	0	0	0
FL_Shallow	A2.0-Alphaproteobacteria-1	1	1	1	0	0	1	0	0	1	0	0	0		FL_Shallow	A2.0-Alphaproteobacteria-1	0	2	12	0	2	22	0	39	2	2	0.101266		A2.0-Deinococcales-1	A2.0-Deinococcales-1_00249	GH4	alpha-galactosidase (EC 3.2.1.22)	Galactoside;Fucose;			0	0	0	0	0	0	0	0	0	0	0	0	0	0
FL_Mid	A2.0-Alphaproteobacteria-2	0	0	0	0	0	0	0	0	1	0	0	0		FL_Mid	A2.0-Alphaproteobacteria-2	1	1	12	0	2	18	0	12	2	2	0.166667		A2.0-Deinococcales-1	A2.0-Deinococcales-1_01613	GH51	alpha-L-arabinofuranosidase (EC 3.2.1.55)	alpha-L-arabinofuranosides, alpha-L-arabinans, arabinoxylans and arabinogalactans			0	0	0	0	0	0	0	0	0	0	0	0	0	0
FL_Mid	A2.0-Dehalococcoidia-10	0	0	0	0	0	1	0	0	1	0	0	0		FL_Mid	A2.0-Dehalococcoidia-10	0	1	15	0	3	45	1	80	7	1	0.0533333		A2.0-Gemmatimonadetes-1	A2.0-Gemmatimonadetes-1_00831	GH109	alpha-N-acetylgalactosaminidase (EC 3.2.1.49)	Galactosamine;			0	0	0	0	0	0	0	0	0	0	0	0	0	0
FL_Shallow	A2.0-Dehalococcoidia-11	0	0	0	0	0	1	0	0	1	0	0	0		FL_Shallow	A2.0-Dehalococcoidia-11	0	1	15	0	2	26	1	43	3	1	0.0555556		A2.0-Latescibacterota-2	A2.0-Latescibacterota-2_00278	GH51	alpha-L-arabinofuranosidase (EC 3.2.1.55)	alpha-L-arabinofuranosides, alpha-L-arabinans, arabinoxylans and arabinogalactans			0	0	0	0	0	0	0	0	0	0	0	0	0	0
FL_Mid	A2.0-Dehalococcoidia-12	0	1	0	0	0	1	0	0	0	0	0	0		FL_Mid	A2.0-Dehalococcoidia-12	0	1	10	0	1	20	1	36	2	1	0.0140845		A2.0-Latescibacterota-2	A2.0-Latescibacterota-2_00732	GH4	alpha-galactosidase (EC 3.2.1.22)	Galactoside;Fucose;			0	0	0	0	0	0	0	0	0	0	0	0	0	0
FL_Shallow	A2.0-Dehalococcoidia-2	0	0	0	0	0	1	0	0	1	0	0	0		FL_Shallow	A2.0-Dehalococcoidia-2	0	1	11	0	2	20	1	25	4	1	0.047619		A2.0-Latescibacterota-2	A2.0-Latescibacterota-2_01928	GH4	alpha-galactosidase (EC 3.2.1.22)	Galactoside;Fucose;			0	0	0	0	0	0	0	0	0	0	0	0	0	0
FL_Mid	A2.0-Dehalococcoidia-6	1	0	0	0	0	1	0	0	1	0	0	0		FL_Mid	A2.0-Dehalococcoidia-6	0	0	16	0	4	51	0	96	6	0	0.035503		A2.0-Marinisomatales-1	A2.0-Marinisomatales-1_00514	GH109	alpha-N-acetylgalactosaminidase (EC 3.2.1.49)	Galactosamine;			0	0	0	0	0	0	0	0	0	0	0	0	0	0
FL_Shallow	A2.0-Deinococcales-1	0	0	1	0	0	1	0	0	1	0	0	0		FL_Shallow	A2.0-Deinococcales-1	0	1	12	0	1	49	1	25	5	1	0.0851064		A2.0-Marinisomatales-1	A2.0-Marinisomatales-1_00518	GH2	beta-galactosidase (EC 3.2.1.23)	Galactoside;			0	0	0	0	0	0	0	0	0	0	0	0	0	0
FL_Shallow	A2.0-Flavobacteriales-1	0	0	0	0	0	0	0	0	0	0	0	0		FL_Shallow	A2.0-Flavobacteriales-1	1	2	10	0	2	26	0	21	2	0	0.33871		A2.0-Marinisomatales-1	A2.0-Marinisomatales-1_01335	GH2	beta-mannosidase (EC 3.2.1.25)	beta-mannan			0	0	0	0	0	0	0	0	0	0	0	0	0	0
FL_Shallow	A2.0-Gammaproteobacteria-1	0	0	0	0	0	1	0	0	1	0	0	0		FL_Shallow	A2.0-Gammaproteobacteria-1	0	2	13	0	3	42	0	52	7	3	0.260504		A2.0-Marinisomatales-1	A2.0-Marinisomatales-1_01533	GH77	amylomaltase or 4-alpha-glucanotransferase (EC 2.4.1.25)	Starch;			0	0	0	0	0	0	0	0	0	0	0	0	0	0
FL_Shallow	A2.0-Gammaproteobacteria-4	0	0	0	0	0	0	0	0	1	0	0	0		FL_Shallow	A2.0-Gammaproteobacteria-4	1	2	13	0	14	30	0	53	2	0	0.287129		A2.0-Marinisomatales-1	A2.0-Marinisomatales-1_01534	GH38	alpha-mannosidase (EC 3.2.1.24)	alpha-mannan			0	0	1	0	0	0	0	0	0	0	0	0	0	0
FL_Mid	A2.0-Gemmatimonadetes-1	0	0	0	0	0	1	0	0	1	0	0	0		FL_Mid	A2.0-Gemmatimonadetes-1	0	2	10	0	2	106	4	66	8	1	0.502538		A2.0-MGIIa-L1-1	A2.0-MGIIa-L1-1_01312	GH77	amylomaltase or 4-alpha-glucanotransferase (EC 2.4.1.25)	Starch;			0	0	0	0	0	0	0	0	0	0	0	0	0	0
FL_Mid	A2.0-Latescibacterota-1	1	1	1	0	0	1	0	0	1	0	0	0		FL_Mid	A2.0-Latescibacterota-1	1	1	18	0	3	85	1	48	6	3	0.165644		A2.0-MGIIa-L1-1	A2.0-MGIIa-L1-1_01402	GH1	beta-glucosidase (EC 3.2.1.21)	Cellulose			0	0	0	0	0	0	0	0	0	0	0	0	0	0
FL_Shallow	A2.0-Latescibacterota-2	0	1	0	0	0	1	0	0	1	0	0	0		FL_Shallow	A2.0-Latescibacterota-2	1	1	19	0	3	56	0	43	8	5	0.18797		A2.0-MGIIa-L2-1	A2.0-MGIIa-L2-1_00220	GH1	beta-glucosidase (EC 3.2.1.21)	Cellulose			0	0	0	0	0	0	0	0	0	0	0	0	0	0
FL_Mid	A2.0-MGIII-1	0	0	0	0	0	0	0	0	0	0	0	0		FL_Mid	A2.0-Marinisomatales-1	1	1	10	0	10	50	1	30	6	0	0.414141		A2.0-MGIIa-L2-1	A2.0-MGIIa-L2-1_00757	GH77	amylomaltase or 4-alpha-glucanotransferase (EC 2.4.1.25)	Starch;			0	0	0	0	0	0	0	0	0	0	0	0	0	0
FL_Shallow	A2.0-MGIIa-K1-1	0	0	1	0	0	0	0	0	1	0	0	0		FL_Shallow	A2.0-MGIIa-K1-1	0	1	10	0	2	27	0	30	2	2	0.291667		A2.0-MGIIb-O3-1	A2.0-MGIIb-O3-1_01222	GH1	beta-glucosidase (EC 3.2.1.21)	Cellulose			0	0	0	0	0	0	0	0	0	0	0	0	0	0
FL_Shallow	A2.0-MGIIa-L1-1	0	0	1	0	0	0	0	0	0	0	0	0		FL_Shallow	A2.0-MGIIa-L1-1	1	1	11	0	2	27	0	20	3	2	0.169231		A2.0-MGIIb-O3-2	A2.0-MGIIb-O3-2_01228	GH1	beta-glucosidase (EC 3.2.1.21)	Cellulose			0	0	0	0	0	0	0	0	0	0	0	0	0	0
FL_Shallow	A2.0-MGIIa-L2-1	0	0	0	0	0	0	0	0	1	0	0	0		FL_Shallow	A2.0-MGIIa-L2-1	1	1	12	0	2	30	0	22	3	0	0.144928		A2.0-MGIIb-P-1	A2.0-MGIIb-P-1_00007	GH77	amylomaltase or 4-alpha-glucanotransferase (EC 2.4.1.25)	Starch;			0	0	0	0	0	0	0	0	0	0	0	0	0	0
FL_Shallow	A2.0-MGIIb-O1-1	1	0	0	0	0	0	0	0	1	0	0	0		FL_Shallow	A2.0-MGIIb-O1-1	1	1	11	0	2	29	0	29	3	0	0.243243		A2.0-MGIIb-P-1	A2.0-MGIIb-P-1_00139	GH1	beta-glucosidase (EC 3.2.1.21)	Cellulose			0	0	0	0	0	0	0	0	0	0	0	0	0	0
FL_Shallow	A2.0-MGIIb-O1-2	0	0	0	0	0	0	0	0	0	0	0	0		FL_Shallow	A2.0-MGIIb-O1-2	1	1	12	0	1	28	0	26	3	1	0.236111		A2.0-MGIIb-P-2	A2.0-MGIIb-P-2_00395	GH77	amylomaltase or 4-alpha-glucanotransferase (EC 2.4.1.25)	Starch;			0	0	0	0	0	0	0	0	0	0	0	0	0	0
FL_Shallow	A2.0-MGIIb-O3-1	0	0	0	0	0	0	0	0	1	0	0	0		FL_Shallow	A2.0-MGIIb-O3-1	1	1	10	0	1	23	0	23	3	2	0.190476		A2.0-Microtrichales-1	A2.0-Microtrichales-1_01816	GH51	alpha-L-arabinofuranosidase (EC 3.2.1.55)	alpha-L-arabinofuranosides, alpha-L-arabinans, arabinoxylans and arabinogalactans			0	0	0	0	0	0	0	0	0	0	0	0	0	0
FL_Shallow	A2.0-MGIIb-O3-2	0	0	0	0	0	0	0	0	1	0	0	0		FL_Shallow	A2.0-MGIIb-O3-2	1	1	10	0	1	28	0	28	3	2	0.260274		A2.0-Microtrichales-11	A2.0-Microtrichales-11_00472	GH3	beta-glucosidase (EC 3.2.1.21)	Cellulose			0	0	0	0	0	0	0	0	0	0	0	0	0	0
FL_Shallow	A2.0-MGIIb-P-1	0	0	1	0	0	0	0	0	1	0	0	0		FL_Shallow	A2.0-MGIIb-P-1	1	1	14	0	1	27	0	25	3	1	0.166667		A2.0-Microtrichales-12	A2.0-Microtrichales-12_01234	GH4	alpha-galactosidase (EC 3.2.1.22)	Galactoside;Fucose;			0	0	0	0	0	0	0	0	0	0	0	0	0	0
FL_Shallow	A2.0-MGIIb-P-2	0	0	0	0	0	0	0	0	1	0	0	0		FL_Shallow	A2.0-MGIIb-P-2	1	2	14	0	1	25	0	27	3	1	0.164384		A2.0-Microtrichales-7	A2.0-Microtrichales-7_00140	GH51	alpha-L-arabinofuranosidase (EC 3.2.1.55)	alpha-L-arabinofuranosides, alpha-L-arabinans, arabinoxylans and arabinogalactans			0	0	0	0	0	0	0	0	0	0	0	0	0	0
FL_Mid	A2.0-Marinisomatales-1	0	0	0	0	0	1	0	0	0	0	0	0		FL_Mid	A2.0-MGIII-1	2	2	10	0	1	28	0	11	3	2	0.206897		A2.0-Microtrichales-7	A2.0-Microtrichales-7_01597	GH2	beta-glucosidase (EC 3.2.1.21)	Cellulose			0	0	0	0	0	0	0	0	0	0	0	0	0	0
FL_Shallow	A2.0-Microtrichales-1	0	0	0	0	0	1	0	0	0	0	0	0		FL_Shallow	A2.0-Microtrichales-1	0	1	15	0	1	39	1	99	5	2	0.0308642		A2.0-Opitutales-1	A2.0-Opitutales-1_00214	GH63	mannosylglycerate alpha-mannosidase / mannosylglycerate hydrolase (EC 3.2.1.170)	Mannosylglycerate			0	0	0	0	0	0	0	0	0	0	0	0	0	0
FL_Mid	A2.0-Microtrichales-11	1	0	0	0	0	1	0	0	0	1	0	0		FL_Mid	A2.0-Microtrichales-11	0	0	16	0	0	47	1	51	8	3	0.047619		A2.0-Opitutales-1	A2.0-Opitutales-1_00352	GH109	alpha-N-acetylgalactosaminidase (EC 3.2.1.49)	Galactosamine;			0	0	0	0	0	0	0	0	0	0	0	0	0	0
FL_Shallow	A2.0-Microtrichales-12	0	0	0	0	0	1	0	0	1	1	0	0		FL_Shallow	A2.0-Microtrichales-12	0	0	12	0	1	28	1	38	4	2	0.0705882		A2.0-Pedosphaerales-3	A2.0-Pedosphaerales-3_01801	GH84	[protein]-3-O-(GlcNAc)-L-Ser/Thr beta-N-acetylglucosaminidase (EC 3.2.1.169)	N-Acetylglucosamine (GlcNAc)			0	0	0	0	0	0	0	0	0	0	0	0	0	0
FL_Mid	A2.0-Microtrichales-3	1	0	0	0	0	1	0	0	0	0	0	0		FL_Mid	A2.0-Microtrichales-3	0	1	14	0	1	46	1	97	5	2	0.0240964		A2.0-Pirellulales-4	A2.0-Pirellulales-4_01645	GH33	sialidase or neuraminidase (EC 3.2.1.18)	Sialic acids			0	0	0	0	0	0	0	0	0	0	0	0	0	0
FL_Shallow	A2.0-Microtrichales-5	1	0	0	0	0	1	0	0	0	1	0	0		FL_Shallow	A2.0-Microtrichales-5	0	1	12	0	2	37	1	38	3	2	0.0957447		A2.0-Planctomycetales-1	A2.0-Planctomycetales-1_02878	GH109	alpha-N-acetylgalactosaminidase (EC 3.2.1.49)	Galactosamine;			0	0	0	0	0	0	0	0	0	0	0	0	0	0
FL_Mid	A2.0-Microtrichales-6	1	1	0	0	0	1	0	0	0	0	0	0		FL_Mid	A2.0-Microtrichales-6	0	1	12	0	2	49	0	102	5	2	0.0292398		A2.0-Planctomycetes-1	A2.0-Planctomycetes-1_02398	GH33	sialidase or neuraminidase (EC 3.2.1.18)	Sialic acids			0	0	0	0	0	0	0	0	0	0	0	0	0	0
FL_Shallow	A2.0-Microtrichales-7	1	0	0	0	0	1	0	0	0	0	0	0		FL_Shallow	A2.0-Microtrichales-7	0	1	9	0	1	40	1	91	4	2	0.0337838		A2.0-Poribacteria-1	A2.0-Poribacteria-1_00769	GH5	endo-beta-1,4-glucanase / cellulase (EC 3.2.1.4)	Cellulose, Lichenin, beta-D-glucans			0	0	0	0	0	0	0	0	0	0	0	0	0	0
FL_Shallow	A2.0-Nisaeales-1	1	1	0	0	0	1	0	0	0	1	0	0		FL_Shallow	A2.0-Nisaeales-1	2	2	25	0	3	57	1	75	13	0	0.0685714		A2.0-Poribacteria-1	A2.0-Poribacteria-1_02227	GH51	alpha-L-arabinofuranosidase (EC 3.2.1.55)	alpha-L-arabinofuranosides, alpha-L-arabinans, arabinoxylans and arabinogalactans			1	1	0	0	0	0	0	0	0	0	0	0	0	0
FL_Mid	A2.0-Nitrosopelagicus-1	0	0	0	0	0	1	0	0	1	0	0	0		FL_Mid	A2.0-Nitrosopelagicus-1	0	0	13	0	1	19	0	7	4	2	0		A2.0-Pseudomonadales-1	A2.0-Pseudomonadales-1_00698	GH3	beta-N-acetylhexosaminidase (EC 3.2.1.52)	N-Acetylglucosamine (GlcNAc)			0	0	0	0	0	0	0	0	0	0	0	0	0	0
FL_Mid	A2.0-Nitrosopelagicus-2	0	0	0	0	0	1	0	0	0	0	0	0		FL_Mid	A2.0-Nitrosopelagicus-2	1	0	12	0	2	18	0	5	4	2	0.047619		A2.0-Pseudomonadales-2	A2.0-Pseudomonadales-2_00614	GH16	endo-1,3-beta-glucanase / laminarinase (EC 3.2.1.39)	Laminarin			0	0	0	0	0	0	0	0	0	0	0	0	0	0
FL_Mid	A2.0-Nitrospinales-1	1	1	0	0	0	1	1	0	0	0	0	0		FL_Mid	A2.0-Nitrospinales-1	0	1	10	0	3	26	0	22	5	2	0.242424		A2.0-Pseudomonadales-2	A2.0-Pseudomonadales-2_00905	GH3	beta-N-acetylhexosaminidase (EC 3.2.1.52)	N-Acetylglucosamine (GlcNAc)			0	0	0	0	0	0	0	0	0	0	0	0	1	0
FL_Mid	A2.0-Opitutales-1	1	1	1	0	0	1	0	0	0	0	0	0		FL_Mid	A2.0-Opitutales-1	0	1	10	0	2	22	1	34	2	1	0.28169		A2.0-SAR202-5	A2.0-SAR202-5_00541	GH3	beta-glucosidase (EC 3.2.1.21)	Cellulose			0	0	0	0	0	0	0	0	0	0	0	0	0	0
FL_Shallow	A2.0-Pedosphaerales-1	0	0	1	0	0	1	0	0	1	0	0	0		FL_Shallow	A2.0-Pedosphaerales-1	1	2	12	0	6	31	0	44	2	2	0.425532		A2.0-SAR202-5	A2.0-SAR202-5_00542	GH3	beta-glucosidase (EC 3.2.1.21)	Cellulose			0	0	0	0	0	0	0	0	0	0	0	0	0	0
FL_Shallow	A2.0-Pedosphaerales-2	0	1	1	0	0	1	0	0	0	0	0	0		FL_Shallow	A2.0-Pedosphaerales-2	0	1	9	0	3	38	0	52	5	2	0.383178		A2.0-SAR324-2	A2.0-SAR324-2_01123	GH1	beta-glucosidase (EC 3.2.1.21)	Cellulose			0	0	0	0	0	0	0	0	0	0	0	0	1	0
FL_Mid	A2.0-Pedosphaerales-3	0	1	1	0	0	1	0	0	1	0	0	0		FL_Mid	A2.0-Pedosphaerales-3	0	2	13	0	11	49	0	57	8	2	0.473282		A2.0-SAR324-7	A2.0-SAR324-7_00538	GH4	alpha-galactosidase (EC 3.2.1.22)	Galactoside;Fucose;			0	0	0	0	0	0	0	0	0	0	0	0	0	0
FL_Shallow	A2.0-Pirellulales-3	0	0	1	0	0	1	0	0	1	0	0	0		FL_Shallow	A2.0-Pirellulales-3	1	3	21	0	3	52	0	90	4	3	0.367816		A2.0-SAR324-7	A2.0-SAR324-7_00620	GH1	beta-glucosidase (EC 3.2.1.21)	Cellulose			0	0	0	0	0	0	0	0	0	0	0	0	0	0
FL_Mid	A2.0-Pirellulales-4	0	0	1	0	0	1	0	0	1	0	0	0		FL_Mid	A2.0-Pirellulales-4	1	2	17	0	3	53	0	85	4	4	0.355422		A2.0-SAR324-8	A2.0-SAR324-8_01926	GH77	amylomaltase or 4-alpha-glucanotransferase (EC 2.4.1.25)	Starch;			0	0	0	0	0	0	0	0	0	0	0	0	0	0
FL_Shallow	A2.0-Pirellulales-5	0	0	1	0	0	1	0	0	1	0	0	0		FL_Shallow	A2.0-Pirellulales-5	3	3	15	0	1	42	0	46	6	2	0.145299		A2.0-SAR324-8	A2.0-SAR324-8_02129	GH63	mannosylglycerate alpha-mannosidase / mannosylglycerate hydrolase (EC 3.2.1.170)	Mannosylglycerate			0	0	0	0	0	0	0	0	0	0	0	0	0	0
FL_Shallow	A2.0-Planctomycetales-1	0	1	1	0	0	1	0	0	0	0	0	0		FL_Shallow	A2.0-Planctomycetales-1	1	4	27	0	5	86	1	110	9	3	0.373444		A2.0-SAR324-8	A2.0-SAR324-8_02859	GH1	beta-glucosidase (EC 3.2.1.21)	Cellulose			0	0	0	0	0	0	0	0	0	0	0	0	0	0
FL_Mid	A2.0-Planctomycetes-1	0	0	1	0	1	1	0	0	1	0	0	0		FL_Mid	A2.0-Planctomycetes-1	1	1	19	0	5	64	0	65	5	0	0.251613		A2.0-SAR86-1	A2.0-SAR86-1_00157	GH3	beta-glucosidase (EC 3.2.1.21)	Cellulose			0	0	0	0	0	0	0	0	0	0	0	0	0	0
FL_Mid	A2.0-Planctomycetota-1	0	1	1	0	0	1	0	0	0	0	0	0		FL_Mid	A2.0-Planctomycetota-1	1	1	14	0	4	47	0	49	3	2	0.17094		A2.0-Vicinamibacterales-1	A2.0-Vicinamibacterales-1_00698	GH65	trehalose phosphorylase (EC 2.4.1.64)	Trehalose			0	0	0	0	0	0	0	0	0	0	0	0	0	0
FL_Mid	A2.0-Planctomycetota-2	0	0	1	0	0	1	0	0	0	0	0	0		FL_Mid	A2.0-Planctomycetota-2	1	2	17	0	6	42	0	56	1	1	0.166667		A2.5-Alcanivorax-1	A2.5-Alcanivorax-1_02363	GH3	beta-N-acetylhexosaminidase (EC 3.2.1.52)	N-Acetylglucosamine (GlcNAc)			0	0	0	0	0	0	0	0	0	0	0	0	0	0
FL_Mid	A2.0-Poribacteria-1	1	1	1	0	0	1	0	0	1	1	0	0		FL_Mid	A2.0-Poribacteria-1	2	1	16	0	8	78	1	57	6	6	0.263473		A2.5-Alcanivorax-2	A2.5-Alcanivorax-2_01487	GH3	beta-N-acetylhexosaminidase (EC 3.2.1.52)	N-Acetylglucosamine (GlcNAc)			1	0	0	0	0	0	0	0	0	0	0	0	0	0
FL_Shallow	A2.0-Prochlorococcus_A-1	0	0	0	0	0	0	1	0	0	0	0	0		FL_Shallow	A2.0-Prochlorococcus_A-1	0	1	12	0	0	22	0	27	1	2	0.0769231		A2.5-Alphaproteobacteria-1	A2.5-Alphaproteobacteria-1_00559	GH4	alpha-glucosidase (EC 3.2.1.20)	Starch;			0	0	0	0	0	0	0	0	0	0	0	0	0	0
FL_Shallow	A2.0-Prochlorococcus_C-2	1	0	1	0	0	1	0	0	1	0	0	0		FL_Shallow	A2.0-Prochlorococcus_C-2	0	2	17	0	3	34	0	37	1	0	0.164835		A2.5-Alphaproteobacteria-1	A2.5-Alphaproteobacteria-1_01336	GH4	alpha-glucosidase (EC 3.2.1.20)	Starch;			0	0	0	0	0	0	0	0	0	0	0	0	0	0
FL_Mid	A2.0-Pseudomonadales-1	1	0	1	0	1	1	0	0	0	0	0	0		FL_Mid	A2.0-Pseudomonadales-1	0	3	11	0	10	62	1	86	6	2	0.415205		A2.5-Alphaproteobacteria-5	A2.5-Alphaproteobacteria-5_02000	GH37	alpha,alpha-trehalase (EC 3.2.1.28).	Trehalose			0	0	0	0	0	0	0	0	0	0	0	0	0	0
FL_Shallow	A2.0-Pseudomonadales-2	0	0	1	0	0	1	0	0	1	1	0	0		FL_Shallow	A2.0-Pseudomonadales-2	1	2	16	0	10	33	0	53	6	0	0.306306		A2.5-Dehalococcoidia-2	A2.5-Dehalococcoidia-2_00637	GH15	alpha,alpha-trehalase (EC 3.2.1.28)	Trehalose			0	0	0	0	0	0	0	0	0	0	0	0	0	0
FL_Shallow	A2.0-Pseudomonadales-4	1	0	0	0	0	1	0	0	0	0	0	0		FL_Shallow	A2.0-Pseudomonadales-4	0	4	11	0	5	50	0	88	7	1	0.0993789		A2.5-Dehalococcoidia-20	A2.5-Dehalococcoidia-20_01672	GH15	alpha,alpha-trehalase (EC 3.2.1.28)	Trehalose			0	0	0	0	0	0	0	0	0	0	0	0	0	0
FL_Shallow	A2.0-Puniceispirillales-1	1	0	1	0	0	1	0	0	0	1	0	0		FL_Shallow	A2.0-Puniceispirillales-1	0	1	11	0	3	32	1	25	1	0	0.084507		A2.5-Dehalococcoidia-6	A2.5-Dehalococcoidia-6_00343	GH15	alpha,alpha-trehalase (EC 3.2.1.28)	Trehalose			0	0	0	0	0	0	0	0	0	0	0	0	0	0
FL_Shallow	A2.0-Puniceispirillales-2	1	0	1	0	0	0	0	0	0	1	0	0		FL_Shallow	A2.0-Puniceispirillales-2	0	1	10	0	2	34	1	23	3	0	0.0277778		A2.5-Dehalococcoidia-7	A2.5-Dehalococcoidia-7_00545	GH15	alpha,alpha-trehalase (EC 3.2.1.28)	Trehalose			0	0	0	0	0	0	0	0	0	0	0	0	0	0
FL_Mid	A2.0-SAR202-3	1	0	1	0	0	1	0	0	1	0	0	0		FL_Mid	A2.0-SAR202-3	0	3	12	0	3	20	0	27	7	0	0.0434783		A2.5-Flavobacteriales-1	A2.5-Flavobacteriales-1_00497	GH109	alpha-N-acetylgalactosaminidase (EC 3.2.1.49)	Galactosamine;			0	0	0	0	0	0	0	0	0	0	0	0	0	0
FL_Mid	A2.0-SAR202-4	1	0	0	0	0	1	0	0	1	0	0	1		FL_Mid	A2.0-SAR202-4	0	2	12	0	5	41	1	64	8	1	0.0542636		A2.5-Flavobacteriales-2	A2.5-Flavobacteriales-2_01315	GH2	beta-mannosidase (EC 3.2.1.25)	beta-mannan			0	0	0	0	0	0	0	0	0	0	0	0	0	0
FL_Mid	A2.0-SAR202-5	0	0	1	0	0	1	0	0	1	0	0	0		FL_Mid	A2.0-SAR202-5	0	2	8	0	4	51	1	42	9	0	0.106195		A2.5-Gammaproteobacteria-1	A2.5-Gammaproteobacteria-1_00716	GH3	beta-N-acetylhexosaminidase (EC 3.2.1.52)	N-Acetylglucosamine (GlcNAc)			0	0	0	0	0	0	0	0	0	0	0	0	0	0
FL_Mid	A2.0-SAR202-8	1	0	0	0	0	1	0	0	1	0	0	0		FL_Mid	A2.0-SAR202-8	0	1	12	0	3	40	2	39	6	0	0.03		A2.5-Gammaproteobacteria-2	A2.5-Gammaproteobacteria-2_02406	GH3	beta-N-acetylhexosaminidase (EC 3.2.1.52)	N-Acetylglucosamine (GlcNAc)			0	0	0	0	0	0	0	0	0	0	0	1	0	0
FL_Mid	A2.0-SAR324-1	1	0	1	0	1	1	0	0	0	0	0	0		FL_Mid	A2.0-SAR324-1	1	0	6	0	3	35	0	34	6	2	0.0833333		A2.5-Gammaproteobacteria-5	A2.5-Gammaproteobacteria-5_01325	GH3	beta-N-acetylhexosaminidase (EC 3.2.1.52)	N-Acetylglucosamine (GlcNAc)			0	0	0	0	0	0	0	0	0	0	0	0	0	0
FL_Shallow	A2.0-SAR324-2	1	0	1	1	1	1	0	0	0	0	0	0		FL_Shallow	A2.0-SAR324-2	2	0	9	0	2	32	1	31	2	2	0.0379747		A2.5-Gemmatimonadetes-2	A2.5-Gemmatimonadetes-2_00057	GH109	alpha-N-acetylgalactosaminidase (EC 3.2.1.49)	Galactosamine;			0	0	0	0	0	0	0	0	0	0	0	0	0	0
FL_Mid	A2.0-SAR324-3	1	0	1	0	0	1	0	0	0	0	0	0		FL_Mid	A2.0-SAR324-3	1	3	6	0	3	26	0	31	5	1	0.0547945		A2.5-Gemmatimonadetes-3	A2.5-Gemmatimonadetes-3_00357	GH109	alpha-N-acetylgalactosaminidase (EC 3.2.1.49)	Galactosamine;			0	0	0	0	0	0	0	0	0	0	0	0	0	0
FL_Mid	A2.0-SAR324-4	1	0	1	0	0	1	0	0	0	0	0	0		FL_Mid	A2.0-SAR324-4	0	1	7	0	1	44	1	41	4	2	0.04		A2.5-Gemmatimonadetes-4	A2.5-Gemmatimonadetes-4_00123	GH109	alpha-N-acetylgalactosaminidase (EC 3.2.1.49)	Galactosamine;			0	0	0	0	0	0	0	0	0	0	0	0	0	0
FL_Mid	A2.0-SAR324-7	1	0	1	0	0	1	0	0	0	0	0	0		FL_Mid	A2.0-SAR324-7	1	1	6	0	2	41	1	35	8	2	0.0315789		A2.5-Gemmatimonadetes-5	A2.5-Gemmatimonadetes-5_00638	GH109	alpha-N-acetylgalactosaminidase (EC 3.2.1.49)	Galactosamine;			0	0	0	0	0	0	0	0	0	0	0	0	0	0
FL_Shallow	A2.0-SAR324-8	1	0	1	0	1	1	0	0	1	0	0	0		FL_Shallow	A2.0-SAR324-8	1	3	12	0	3	55	1	55	6	2	0.0888889		A2.5-Gracilimonas-1	A2.5-Gracilimonas-1_01483	GH109	alpha-N-acetylgalactosaminidase (EC 3.2.1.49)	Galactosamine;			0	0	0	0	0	0	0	0	0	0	0	0	0	0
FL_Mid	A2.0-SAR86-1	0	0	0	0	0	0	0	0	0	0	0	1		FL_Mid	A2.0-SAR86-1	0	2	7	0	8	32	0	67	5	0	0.221239		A2.5-Gracilimonas-1	A2.5-Gracilimonas-1_02147	GH53	endo-beta-1,4-galactanase (EC 3.2.1.89).	Arabinogalactans;			0	0	0	0	0	0	0	0	0	0	0	0	0	0
FL_Shallow	A2.0-Thalassarchaeum-1	0	0	0	0	0	0	0	0	0	0	0	0		FL_Shallow	A2.0-Thalassarchaeum-1	1	2	12	0	2	29	0	27	3	1	0.253333		A2.5-Gracilimonas-1	A2.5-Gracilimonas-1_02633	GH16	endo-1,3-beta-glucanase / laminarinase (EC 3.2.1.39)	Laminarin			0	0	0	0	0	0	0	0	0	0	0	0	0	0
FL_Shallow	A2.0-Thalassarchaeum-2	0	0	0	0	0	0	0	0	0	0	0	0		FL_Shallow	A2.0-Thalassarchaeum-2	1	2	14	0	2	33	0	25	3	1	0.240506		A2.5-Gracilimonas-1	A2.5-Gracilimonas-1_02806	GH2	beta-galactosidase (EC 3.2.1.23)	Galactoside;			0	0	0	0	0	0	0	0	0	0	0	0	0	0
FL_Mid	A2.0-Thalassarchaeum-3	0	0	0	0	0	0	0	0	0	0	0	0		FL_Mid	A2.0-Thalassarchaeum-3	1	2	13	0	1	30	0	17	3	2	0.235294		A2.5-Idiomarina-1	A2.5-Idiomarina-1_01818	GH3	beta-N-acetylhexosaminidase (EC 3.2.1.52)	N-Acetylglucosamine (GlcNAc)			0	0	0	0	0	0	0	0	0	0	0	0	0	0
FL_Shallow	A2.0-UBA8248-1	0	0	1	0	0	1	0	0	0	0	0	0		FL_Shallow	A2.0-UBA8248-1	0	1	12	0	3	49	1	62	6	1	0.0606061		A2.5-Marinisomatales-1	A2.5-Marinisomatales-1_00563	GH2	beta-mannosidase (EC 3.2.1.25)	beta-mannan			0	0	0	0	0	0	0	0	0	0	0	0	0	0
FL_Mid	A2.0-Vicinamibacterales-1	0	1	0	0	0	1	0	0	1	0	0	0		FL_Mid	A2.0-Vicinamibacterales-1	0	3	11	0	4	72	1	67	6	1	0.347826		A2.5-Marinisomatales-1	A2.5-Marinisomatales-1_00883	GH109	alpha-N-acetylgalactosaminidase (EC 3.2.1.49)	Galactosamine;			0	0	0	0	0	0	0	0	0	0	0	0	0	0
FL_Deep	A2.5-Alcanivorax-1	1	1	1	0	0	0	1	0	1	0	0	0		FL_Deep	A2.5-Alcanivorax-1	2	3	19	0	13	41	0	86	4	2	0.280255		A2.5-MGIIb-O3-3	A2.5-MGIIb-O3-3_01105	GH1	beta-glucosidase (EC 3.2.1.21)	Cellulose			1	0	1	0	1	0	0	0	0	0	0	1	1	0
FL_Deep	A2.5-Alcanivorax-2	1	1	1	0	0	1	0	0	1	0	0	0		FL_Deep	A2.5-Alcanivorax-2	2	3	23	0	17	50	0	91	7	3	0.251397		A2.5-Microtrichales-11	A2.5-Microtrichales-11_01914	GH3	beta-glucosidase (EC 3.2.1.21)	Cellulose			1	0	1	0	1	0	0	0	0	0	0	1	3	0
FL_Deep	A2.5-Alphaproteobacteria-1	1	0	1	0	0	1	0	0	0	0	0	0		FL_Deep	A2.5-Alphaproteobacteria-1	0	2	17	0	2	34	0	28	6	0	0.0804598		A2.5-Microtrichales-12	A2.5-Microtrichales-12_01507	GH3	beta-glucosidase (EC 3.2.1.21)	Cellulose			0	0	0	0	0	0	0	0	0	0	0	0	0	0
FL_Mid	A2.5-Alphaproteobacteria-2	0	1	1	0	0	1	0	0	1	0	0	0		FL_Mid	A2.5-Alphaproteobacteria-2	0	1	13	0	5	37	0	88	6	2	0.0612245		A2.5-Microtrichales-13	A2.5-Microtrichales-13_00591	GH3	beta-glucosidase (EC 3.2.1.21)	Cellulose			0	1	0	0	0	0	0	0	0	0	0	0	0	0
FL_Mid	A2.5-Alphaproteobacteria-3	1	0	1	0	0	0	0	0	0	1	0	0		FL_Mid	A2.5-Alphaproteobacteria-3	0	1	9	0	4	16	0	19	2	0	0.0851064		A2.5-Microtrichales-15	A2.5-Microtrichales-15_01614	GH3	beta-glucosidase (EC 3.2.1.21)	Cellulose			0	0	0	0	0	0	0	0	0	0	0	0	0	0
FL_Mid	A2.5-Alphaproteobacteria-4	0	0	1	0	0	0	0	0	1	0	0	0		FL_Mid	A2.5-Alphaproteobacteria-4	0	2	8	0	2	16	0	20	3	2	0.156863		A2.5-Microtrichales-16	A2.5-Microtrichales-16_02079	GH3	beta-glucosidase (EC 3.2.1.21)	Cellulose			0	0	0	0	0	0	0	0	0	0	0	1	0	0
FL_Deep	A2.5-Alphaproteobacteria-5	0	0	1	0	0	1	0	0	0	0	0	0		FL_Deep	A2.5-Alphaproteobacteria-5	2	7	16	0	7	41	0	39	6	1	0.232143		A2.5-Microtrichales-3	A2.5-Microtrichales-3_00307	GH3	beta-glucosidase (EC 3.2.1.21)	Cellulose			0	2	0	0	0	0	0	0	0	0	0	0	1	0
FL_Shallow	A2.5-Anaerolineales-1	1	0	1	0	0	1	0	0	1	0	0	0		FL_Shallow	A2.5-Anaerolineales-1	0	2	14	0	2	42	0	24	1	1	0.142857		A2.5-Opitutales-1	A2.5-Opitutales-1_00160	GH63	mannosylglycerate alpha-mannosidase / mannosylglycerate hydrolase (EC 3.2.1.170)	Mannosylglycerate			0	0	0	0	0	0	0	0	0	0	0	0	0	0
FL_Shallow	A2.5-Atelocyanobacterium-1	1	0	1	0	0	1	0	0	1	1	0	0		FL_Shallow	A2.5-Atelocyanobacterium-1	2	2	9	0	2	31	0	24	1	0	0.144928		A2.5-Opitutales-1	A2.5-Opitutales-1_00547	GH77	amylomaltase or 4-alpha-glucanotransferase (EC 2.4.1.25)	Starch;			0	0	0	0	0	0	0	0	0	0	0	0	0	0
FL_Deep	A2.5-Bdellovibrionales-1	0	0	0	1	0	0	0	0	1	1	0	0		FL_Deep	A2.5-Bdellovibrionales-1	1	3	18	0	3	59	0	55	2	2	0.278571		A2.5-Opitutales-1	A2.5-Opitutales-1_00622	GH109	alpha-N-acetylgalactosaminidase (EC 3.2.1.49)	Galactosamine;			1	0	0	0	0	0	0	0	0	0	0	0	0	1
FL_Mid	A2.5-Dehalococcoidia-1	0	0	0	0	0	1	0	0	1	0	0	0		FL_Mid	A2.5-Dehalococcoidia-1	0	1	11	0	2	51	1	39	7	1	0.0630631		A2.5-Pedosphaerales-2	A2.5-Pedosphaerales-2_00655	GH33	sialidase or neuraminidase (EC 3.2.1.18)	Sialic acids			0	0	0	0	0	0	0	0	0	0	0	0	0	0
FL_Mid	A2.5-Dehalococcoidia-10	0	0	0	0	0	1	0	0	0	0	0	0		FL_Mid	A2.5-Dehalococcoidia-10	0	1	13	0	3	57	1	94	5	1	0.0465116		A2.5-Pedosphaerales-3	A2.5-Pedosphaerales-3_01610	GH84	[protein]-3-O-(GlcNAc)-L-Ser/Thr beta-N-acetylglucosaminidase (EC 3.2.1.169)	N-Acetylglucosamine (GlcNAc)			0	0	0	0	0	0	0	0	0	0	0	0	0	0
FL_Shallow	A2.5-Dehalococcoidia-11	0	0	0	0	0	1	0	0	1	0	0	0		FL_Shallow	A2.5-Dehalococcoidia-11	0	1	11	0	2	24	0	59	5	1	0.0594059		A2.5-Pirellulales-3	A2.5-Pirellulales-3_00085	GH33	sialidase or neuraminidase (EC 3.2.1.18)	Sialic acids			0	0	0	0	0	0	0	0	0	0	0	0	0	0
FL_Shallow	A2.5-Dehalococcoidia-12	0	0	0	0	0	1	0	0	1	0	0	0		FL_Shallow	A2.5-Dehalococcoidia-12	0	1	12	0	2	26	1	45	6	1	0.0543478		A2.5-Poseidoniales-1	A2.5-Poseidoniales-1_00220	GH77	amylomaltase or 4-alpha-glucanotransferase (EC 2.4.1.25)	Starch;			0	0	0	0	0	0	0	0	0	0	0	0	0	0
FL_Shallow	A2.5-Dehalococcoidia-13	0	0	0	0	0	1	1	0	0	0	0	0		FL_Shallow	A2.5-Dehalococcoidia-13	0	1	11	0	3	23	1	57	2	1	0.0416667		A2.5-Poseidoniales-2	A2.5-Poseidoniales-2_00885	GH77	amylomaltase or 4-alpha-glucanotransferase (EC 2.4.1.25)	Starch;			0	0	0	0	0	0	0	0	0	0	0	0	0	0
FL_Mid	A2.5-Dehalococcoidia-14	0	0	0	0	0	1	0	0	1	0	0	0		FL_Mid	A2.5-Dehalococcoidia-14	0	1	12	0	2	20	1	34	2	0	0.0714286		A2.5-Pseudomonadales-10	A2.5-Pseudomonadales-10_01166	GH29	alpha-L-fucosidase (EC 3.2.1.51)	Fucose			0	0	0	0	0	0	0	0	0	0	0	0	0	0
FL_Mid	A2.5-Dehalococcoidia-15	0	0	0	0	0	1	0	0	1	0	0	0		FL_Mid	A2.5-Dehalococcoidia-15	0	1	10	0	3	24	1	34	3	1	0.027027		A2.5-Pseudomonadales-10	A2.5-Pseudomonadales-10_01566	GH114	endo-alpha-1,4-polygalactosaminidase (EC 3.2.1.109)	Galactosamine;			0	0	0	0	0	0	0	0	0	0	0	0	0	0
FL_Shallow	A2.5-Dehalococcoidia-16	1	0	0	0	0	1	0	0	0	0	0	0		FL_Shallow	A2.5-Dehalococcoidia-16	0	1	10	0	0	25	0	46	3	0	0.0352941		A2.5-Pseudomonadales-10	A2.5-Pseudomonadales-10_02726	GH3	beta-N-acetylhexosaminidase (EC 3.2.1.52)	N-Acetylglucosamine (GlcNAc)			0	0	0	0	0	0	0	0	0	0	0	0	0	0
FL_Mid	A2.5-Dehalococcoidia-17	0	0	0	0	0	1	0	0	1	0	0	0		FL_Mid	A2.5-Dehalococcoidia-17	0	0	11	0	3	26	1	41	4	1	0.0833333		A2.5-Pseudomonadales-3	A2.5-Pseudomonadales-3_00363	GH20	beta-hexosaminidase (EC 3.2.1.52)	N-Acetylglucosamine (GlcNAc)			0	0	0	0	0	0	0	0	0	0	0	0	0	0
FL_Deep	A2.5-Dehalococcoidia-2	0	0	0	0	0	1	0	0	1	0	0	0		FL_Deep	A2.5-Dehalococcoidia-2	0	1	14	0	4	58	1	53	10	2	0.0719424		A2.5-Pseudomonadales-4	A2.5-Pseudomonadales-4_00361	GH3	beta-N-acetylhexosaminidase (EC 3.2.1.52)	N-Acetylglucosamine (GlcNAc)			0	0	0	0	0	0	0	0	0	0	0	0	0	0
FL_Deep	A2.5-Dehalococcoidia-20	0	0	0	0	0	1	0	0	0	0	0	0		FL_Deep	A2.5-Dehalococcoidia-20	0	1	16	0	4	63	1	124	9	1	0.0418605		A2.5-Pseudomonadales-5	A2.5-Pseudomonadales-5_01953	GH3	beta-N-acetylhexosaminidase (EC 3.2.1.52)	N-Acetylglucosamine (GlcNAc)			0	0	0	0	0	0	0	0	0	0	0	0	0	0
FL_Mid	A2.5-Dehalococcoidia-21	0	0	0	0	0	1	0	0	0	0	0	0		FL_Mid	A2.5-Dehalococcoidia-21	0	0	13	0	3	53	1	91	5	1	0.0365854		A2.5-Pseudomonadales-7	A2.5-Pseudomonadales-7_01305	GH51	alpha-L-arabinofuranosidase (EC 3.2.1.55)	alpha-L-arabinofuranosides, alpha-L-arabinans, arabinoxylans and arabinogalactans			0	0	0	0	0	0	0	0	0	0	0	0	0	0
FL_Mid	A2.5-Dehalococcoidia-22	1	0	0	0	0	1	0	0	0	0	0	0		FL_Mid	A2.5-Dehalococcoidia-22	0	2	10	0	1	26	0	31	6	0	0.04		A2.5-Pseudomonas_A-1	A2.5-Pseudomonas_A-1_00002	GH37	alpha,alpha-trehalase (EC 3.2.1.28).	Trehalose			0	0	0	0	0	0	0	0	0	0	0	0	0	0
FL_Shallow	A2.5-Dehalococcoidia-3	1	1	0	0	0	1	0	0	1	0	0	0		FL_Shallow	A2.5-Dehalococcoidia-3	0	0	8	0	2	21	1	27	4	0	0.0327869		A2.5-Pseudomonas_A-1	A2.5-Pseudomonas_A-1_00224	GH13	trehalose synthase (EC 5.4.99.16)	Starch			0	0	0	0	0	0	0	0	0	0	0	0	0	0
FL_Mid	A2.5-Dehalococcoidia-5	0	0	0	0	0	1	0	0	1	0	0	0		FL_Mid	A2.5-Dehalococcoidia-5	0	1	16	0	0	35	1	77	5	0	0.00740741		A2.5-Pseudomonas_A-1	A2.5-Pseudomonas_A-1_00628	GH5	endo-beta-1,4-glucanase / cellulase (EC 3.2.1.4)	Cellulose, Lichenin, beta-D-glucans			0	0	0	0	0	0	0	0	0	0	0	0	0	0
FL_Deep	A2.5-Dehalococcoidia-6	0	0	0	0	0	1	0	0	1	0	0	0		FL_Deep	A2.5-Dehalococcoidia-6	0	1	16	0	4	58	1	110	6	1	0.0466321		A2.5-Pseudomonas_A-1	A2.5-Pseudomonas_A-1_00633	GH5	endo-beta-1,4-glucanase / cellulase (EC 3.2.1.4)	Cellulose, Lichenin, beta-D-glucans			0	0	0	0	0	0	0	0	0	0	0	0	0	0
FL_Mid	A2.5-Dehalococcoidia-7	1	0	0	0	0	1	0	0	0	0	0	0		FL_Mid	A2.5-Dehalococcoidia-7	0	1	18	0	4	56	1	85	7	0	0.0357143		A2.5-Pseudomonas_A-1	A2.5-Pseudomonas_A-1_01099	GH5	endo-beta-1,4-glucanase / cellulase (EC 3.2.1.4)	Cellulose, Lichenin, beta-D-glucans			0	0	0	0	0	0	0	0	0	0	0	0	0	0
FL_Mid	A2.5-Dehalococcoidia-8	0	0	0	0	0	1	0	0	1	0	0	0		FL_Mid	A2.5-Dehalococcoidia-8	0	1	15	0	1	56	1	92	9	0	0.0344828		A2.5-Pseudomonas_A-1	A2.5-Pseudomonas_A-1_01296	GH13	trehalose synthase (EC 5.4.99.16)	Starch			0	0	0	0	0	0	0	0	0	0	0	0	0	0
FL_Deep	A2.5-Erythrobacter_A-1	1	0	0	0	0	1	0	0	1	0	0	0		FL_Deep	A2.5-Erythrobacter_A-1	1	5	21	0	31	75	0	84	6	4	0.403061		A2.5-Pseudomonas_A-1	A2.5-Pseudomonas_A-1_01297	GH13	alpha-1,4-glucan: phosphate alpha-maltosyltransferase (EC 2.4.99.16)	Starch			1	1	0	0	0	0	0	0	0	0	0	0	1	1
FL_Deep	A2.5-Erythrobacter_A-2	0	1	0	0	0	1	0	0	0	0	0	0		FL_Deep	A2.5-Erythrobacter_A-2	1	3	12	0	8	39	0	57	4	1	0.239316		A2.5-Pseudomonas_A-1	A2.5-Pseudomonas_A-1_01912	GH3	beta-N-acetylhexosaminidase (EC 3.2.1.52)	N-Acetylglucosamine (GlcNAc)			0	0	0	0	0	0	0	0	0	0	0	0	1	1
FL_Deep	A2.5-Flavobacteriales-1	0	0	1	0	0	0	0	0	0	0	0	0		FL_Deep	A2.5-Flavobacteriales-1	1	1	8	0	5	39	0	25	3	0	0.428571		A2.5-Pseudomonas_A-1	A2.5-Pseudomonas_A-1_02411	GH5	endo-beta-1,4-glucanase / cellulase (EC 3.2.1.4)	Cellulose, Lichenin, beta-D-glucans			0	0	0	0	0	0	0	0	0	0	0	0	0	0
FL_Deep	A2.5-Flavobacteriales-2	0	0	0	0	0	1	0	0	0	0	0	0		FL_Deep	A2.5-Flavobacteriales-2	1	2	20	0	10	78	0	74	3	3	0.530387		A2.5-Pseudomonas_A-1	A2.5-Pseudomonas_A-1_04644	GH15	alpha,alpha-trehalase (EC 3.2.1.28)	Trehalose			0	1	0	0	0	0	0	0	0	0	0	0	0	0
FL_Mid	A2.5-Gammaproteobacteria-1	1	0	0	0	1	1	0	0	0	1	0	0		FL_Mid	A2.5-Gammaproteobacteria-1	0	1	16	0	3	65	0	60	11	0	0.0653595		A2.5-Rhizobiales-1	A2.5-Rhizobiales-1_00721	GH3	beta-glucosidase (EC 3.2.1.21)	Cellulose			0	0	0	0	0	0	0	0	0	0	0	0	0	0
FL_Deep	A2.5-Gammaproteobacteria-2	1	0	0	0	1	1	0	0	0	1	0	0		FL_Deep	A2.5-Gammaproteobacteria-2	0	2	19	0	6	83	1	68	13	0	0.0537634		A2.5-Rhodobacterales-1	A2.5-Rhodobacterales-1_00112	GH1	beta-glucosidase (EC 3.2.1.21)	Cellulose			0	0	0	0	0	0	0	0	0	0	0	0	0	0
FL_Mid	A2.5-Gammaproteobacteria-3	1	0	1	0	0	1	0	0	0	1	0	0		FL_Mid	A2.5-Gammaproteobacteria-3	0	2	20	0	4	74	1	60	11	0	0.047619		A2.5-Rhodobacterales-1	A2.5-Rhodobacterales-1_00403	GH63	mannosylglycerate alpha-mannosidase / mannosylglycerate hydrolase (EC 3.2.1.170)	Mannosylglycerate			0	0	0	0	1	0	0	0	0	0	0	0	0	0
FL_Shallow	A2.5-Gammaproteobacteria-5	0	0	1	0	0	0	0	0	0	0	0	0		FL_Shallow	A2.5-Gammaproteobacteria-5	0	1	9	0	13	30	0	43	3	0	0.337209		A2.5-Rhodobacterales-1	A2.5-Rhodobacterales-1_00748	GH42	beta-galactosidase (EC 3.2.1.23)	Galactoside;			0	0	0	0	0	0	0	0	0	0	0	0	0	0
FL_Mid	A2.5-Gammaproteobacteria-6	0	0	1	0	1	0	0	0	0	0	0	0		FL_Mid	A2.5-Gammaproteobacteria-6	0	1	11	0	14	44	0	54	5	0	0.321739		A2.5-SAR202-5	A2.5-SAR202-5_01239	GH4	alpha-galactosidase (EC 3.2.1.22)	Galactoside;Fucose;			0	0	0	0	0	0	0	0	0	0	0	0	0	0
FL_Mid	A2.5-Gammaproteobacteria-7	0	0	1	0	0	0	0	0	0	0	0	0		FL_Mid	A2.5-Gammaproteobacteria-7	0	2	11	0	12	32	0	40	5	0	0.255556		A2.5-SAR324-11	A2.5-SAR324-11_01070	GH2	beta-galactosidase (EC 3.2.1.23)	Galactoside;			0	0	0	0	0	0	0	0	0	0	0	0	0	0
FL_Mid	A2.5-Gemmatimonadetes-2	0	0	0	0	0	1	0	0	1	0	0	0		FL_Mid	A2.5-Gemmatimonadetes-2	0	2	10	0	8	109	3	78	7	2	0.545024		A2.5-SAR324-12	A2.5-SAR324-12_00638	GH4	alpha-galactosidase (EC 3.2.1.22)	Galactoside;Fucose;			0	0	0	0	0	0	0	0	0	0	0	0	0	0
FL_Mid	A2.5-Gemmatimonadetes-3	0	0	0	0	0	1	0	0	1	0	0	0		FL_Mid	A2.5-Gemmatimonadetes-3	0	1	11	0	9	116	3	85	9	2	0.555066		A2.5-SAR324-12	A2.5-SAR324-12_01020	GH2	beta-galactosidase (EC 3.2.1.23)	Galactoside;			0	0	0	0	0	0	0	0	0	0	0	0	0	0
FL_Deep	A2.5-Gemmatimonadetes-4	0	0	0	0	0	1	0	0	1	0	0	0		FL_Deep	A2.5-Gemmatimonadetes-4	0	1	7	0	5	87	2	73	6	2	0.5		A2.5-SAR324-16	A2.5-SAR324-16_01254	GH2	beta-galactosidase (EC 3.2.1.23)	Galactoside;			0	0	0	0	0	0	0	0	0	0	0	0	0	0
FL_Deep	A2.5-Gemmatimonadetes-5	0	0	1	0	0	1	0	0	0	0	0	0		FL_Deep	A2.5-Gemmatimonadetes-5	0	2	15	0	16	206	3	160	8	2	0.638889		A2.5-SAR324-16	A2.5-SAR324-16_02267	GH1	beta-glucosidase (EC 3.2.1.21)	Cellulose			0	0	0	0	0	0	0	0	0	0	0	0	0	0
FL_Shallow	A2.5-Gemmatimonadetes-6	0	0	0	0	0	1	0	0	1	0	0	0		FL_Shallow	A2.5-Gemmatimonadetes-6	0	0	6	0	3	51	2	51	7	3	0.483333		A2.5-SAR324-17	A2.5-SAR324-17_00949	GH77	amylomaltase or 4-alpha-glucanotransferase (EC 2.4.1.25)	Starch;			0	0	0	0	0	0	0	0	0	0	0	0	0	0
FL_Mid	A2.5-Gemmatimonadetes-7	0	0	0	0	0	0	0	0	1	0	0	0		FL_Mid	A2.5-Gemmatimonadetes-7	0	2	5	0	5	69	1	51	4	0	0.424242		A2.5-SAR324-17	A2.5-SAR324-17_02025	GH2	beta-galactosidase (EC 3.2.1.23)	Galactoside;			0	0	0	0	0	0	0	0	0	0	0	0	0	0
FL_Mid	A2.5-Gemmatimonadetes-8	0	0	0	0	0	1	0	0	0	0	0	0		FL_Mid	A2.5-Gemmatimonadetes-8	0	2	13	0	14	93	1	73	6	2	0.542105		A2.5-SAR324-17	A2.5-SAR324-17_02568	GH1	beta-glucosidase (EC 3.2.1.21)	Cellulose			0	0	0	0	0	0	0	0	0	0	0	0	0	0
FL_Deep	A2.5-Gracilimonas-1	0	0	0	0	0	1	0	0	0	0	0	0		FL_Deep	A2.5-Gracilimonas-1	1	2	15	0	22	103	0	80	4	0	0.531707		A2.5-SAR324-21	A2.5-SAR324-21_02282	GH1	beta-glucosidase (EC 3.2.1.21)	Cellulose			0	0	0	0	0	0	0	0	0	0	0	0	0	0
FL_Mid	A2.5-Halobacteriales-1	0	0	0	0	0	1	0	0	1	0	0	0		FL_Mid	A2.5-Halobacteriales-1	0	1	9	0	1	26	0	8	3	0	0		A2.5-SAR324-23	A2.5-SAR324-23_00652	GH77	amylomaltase or 4-alpha-glucanotransferase (EC 2.4.1.25)	Starch;			0	0	0	0	0	0	0	0	0	0	0	0	0	0
FL_Deep	A2.5-Henriciella-1	1	0	0	0	0	0	0	0	1	0	0	0		FL_Deep	A2.5-Henriciella-1	0	5	14	0	11	50	1	75	7	0	0.282895		A2.5-Thalassospira-1	A2.5-Thalassospira-1_03259	GH51	alpha-L-arabinofuranosidase (EC 3.2.1.55)	alpha-L-arabinofuranosides, alpha-L-arabinans, arabinoxylans and arabinogalactans			0	0	0	0	0	0	0	0	0	0	0	0	0	1
FL_Deep	A2.5-Idiomarina-1	1	0	0	0	0	1	1	1	1	0	0	0		FL_Deep	A2.5-Idiomarina-1	1	4	17	0	16	61	0	57	3	7	0.353333		A2.5-Thioglobus-1	A2.5-Thioglobus-1_01308	GH1	beta-glucosidase (EC 3.2.1.21)	Cellulose			1	0	1	0	0	0	0	0	0	0	0	0	0	0
FL_Mid	A2.5-MGIII-3	0	0	1	0	0	0	0	0	0	0	0	0		FL_Mid	A2.5-Marinisomatales-1	1	1	13	0	7	73	1	39	5	1	0.492537		A2.5-Vicinamibacterales-1	A2.5-Vicinamibacterales-1_02618	GH109	alpha-N-acetylgalactosaminidase (EC 3.2.1.49)	Galactosamine;			0	0	0	0	0	0	0	0	0	0	0	0	0	0
FL_Deep	A2.5-MGIII-4	0	1	0	0	0	0	0	0	0	0	0	0		FL_Deep	A2.5-Marinisomatia-1	1	1	13	0	1	16	0	25	1	2	0.152542		DT-Alcanivorax-1	DT-Alcanivorax-1_01518	GH3	beta-N-acetylhexosaminidase (EC 3.2.1.52)	N-Acetylglucosamine (GlcNAc)			0	0	0	0	0	0	0	0	0	0	0	0	0	0
FL_Shallow	A2.5-MGIII-5	0	1	0	0	0	0	0	0	0	0	0	0		FL_Shallow	A2.5-MGIIa-K1-1	0	1	10	0	2	24	0	31	3	2	0.225352		DT-Algicola-1	DT-Algicola-1_03618	GH5	endo-beta-1,4-glucanase / cellulase (EC 3.2.1.4)	Cellulose, Lichenin, beta-D-glucans			0	0	0	0	0	0	0	0	0	0	0	0	0	0
FL_Deep	A2.5-MGIII-7	0	0	0	0	0	0	0	0	0	0	0	0		FL_Deep	A2.5-MGIIb-O1-1	1	1	16	0	2	34	0	27	3	2	0.25		DT-Algicola-1	DT-Algicola-1_04873	GH31	oligosaccharide alpha-1,4-glucosyltransferase (EC 2.4.1.161)	Starch			0	0	0	0	0	0	0	0	0	0	0	0	0	0
FL_Mid	A2.5-MGIII-8	0	0	0	0	0	0	0	0	0	0	0	0		FL_Mid	A2.5-MGIIb-O1-3	1	1	15	0	1	28	0	27	3	2	0.220779		DT-Algicola-1	DT-Algicola-1_05555	GH3	beta-N-acetylhexosaminidase (EC 3.2.1.52)	N-Acetylglucosamine (GlcNAc)			0	0	0	0	0	0	0	0	0	0	0	0	0	0
FL_Shallow	A2.5-MGIII-9	0	0	0	0	0	0	0	0	0	0	0	0		FL_Shallow	A2.5-MGIIb-O3-3	1	2	13	0	1	27	0	21	2	1	0.179104		DT-Alteromonadaceae-1	DT-Alteromonadaceae-1_01745	GH94	cellobionic acid phosphorylase (EC 2.4.1.321)	Cellulose			0	0	0	0	0	0	0	0	0	0	0	0	0	0
FL_Mid	A2.5-MGIIa-K1-1	0	0	1	0	0	0	0	0	0	0	0	0		FL_Mid	A2.5-MGIII-3	2	1	7	0	0	22	0	9	2	1	0.136364		DT-Alteromonadaceae-1	DT-Alteromonadaceae-1_01766	GH3	beta-glucosidase (EC 3.2.1.21)	Cellulose			0	0	0	0	0	0	0	0	0	0	0	0	0	0
FL_Deep	A2.5-MGIIb-O1-1	0	0	0	0	0	0	0	0	0	0	0	0		FL_Deep	A2.5-MGIII-4	1	0	10	0	0	25	0	6	3	2	0.170213		DT-Alteromonadaceae-1	DT-Alteromonadaceae-1_02435	GH20	beta-hexosaminidase (EC 3.2.1.52)	N-Acetylglucosamine (GlcNAc)			0	0	0	0	0	0	0	0	0	0	0	0	0	0
FL_Mid	A2.5-MGIIb-O1-3	1	0	0	0	0	0	0	0	0	0	0	0		FL_Mid	A2.5-MGIII-5	1	1	11	0	1	24	0	5	2	2	0.0652174		DT-Alteromonadaceae-1	DT-Alteromonadaceae-1_02482	GH2	beta-galactosidase (EC 3.2.1.23)	Galactoside;			0	0	0	0	0	0	0	0	0	0	0	0	0	0
FL_Shallow	A2.5-MGIIb-O3-3	0	0	0	0	0	0	0	0	0	0	0	0		FL_Shallow	A2.5-MGIII-7	2	1	11	0	2	29	0	13	3	1	0.25		DT-Alteromonadaceae-1	DT-Alteromonadaceae-1_02861	GH2	beta-galactosidase (EC 3.2.1.23)	Galactoside;			0	0	0	0	0	0	0	0	0	0	0	0	0	0
FL_Deep	A2.5-Marinisomatales-1	0	1	1	0	0	0	0	0	0	0	0	0		FL_Deep	A2.5-MGIII-8	2	1	13	0	1	27	0	11	3	2	0.20339		DT-Alteromonadaceae-1	DT-Alteromonadaceae-1_04329	GH31	oligosaccharide alpha-1,4-glucosyltransferase (EC 2.4.1.161)	Starch			0	0	0	0	0	0	0	0	0	0	0	0	0	0
FL_Deep	A2.5-Marinisomatia-1	0	0	0	0	0	0	0	0	0	0	0	0		FL_Deep	A2.5-MGIII-9	1	2	8	0	0	27	0	14	3	3	0.241379		DT-Alteromonadaceae-1	DT-Alteromonadaceae-1_04377	GH2	beta-galactosidase (EC 3.2.1.23)	Galactoside;			0	0	0	0	0	0	0	0	0	0	0	0	0	0
FL_Shallow	A2.5-Microtrichales-1	1	1	0	0	0	1	0	0	0	1	0	0		FL_Shallow	A2.5-Microtrichales-1	0	1	18	0	1	56	2	63	6	2	0.0675676		DT-Alteromonadaceae-1	DT-Alteromonadaceae-1_04428	GH16	endo-1,3-beta-glucanase / laminarinase (EC 3.2.1.39)	Laminarin			0	0	0	0	0	0	0	0	0	0	0	0	0	0
FL_Deep	A2.5-Microtrichales-11	1	0	0	0	0	1	0	0	0	0	0	0		FL_Deep	A2.5-Microtrichales-11	0	2	15	0	1	54	1	56	6	3	0.080292		DT-Alteromonadaceae-1	DT-Alteromonadaceae-1_04817	GH3	beta-N-acetylhexosaminidase (EC 3.2.1.52)	N-Acetylglucosamine (GlcNAc)			0	0	0	0	0	0	0	0	0	0	0	0	0	0
FL_Mid	A2.5-Microtrichales-12	0	0	0	0	0	1	0	0	0	1	0	1		FL_Mid	A2.5-Microtrichales-12	0	1	16	0	1	56	1	59	5	3	0.0638298		DT-Alteromonadaceae-1	DT-Alteromonadaceae-1_05105	GH2	beta-galactosidase (EC 3.2.1.23)	Galactoside;			0	0	0	0	0	0	0	0	0	0	0	0	0	0
FL_Mid	A2.5-Microtrichales-13	0	0	0	0	0	1	0	0	0	1	0	0		FL_Mid	A2.5-Microtrichales-13	0	1	12	0	0	38	1	36	1	0	0.0449438		DT-Alteromonadaceae-2	DT-Alteromonadaceae-2_00709	GH2	beta-galactosidase (EC 3.2.1.23)	Galactoside;			0	0	0	0	0	0	0	0	0	0	0	0	0	0
FL_Mid	A2.5-Microtrichales-14	1	0	0	0	0	1	0	0	0	1	0	0		FL_Mid	A2.5-Microtrichales-14	0	0	17	0	1	46	1	59	3	3	0.0620155		DT-Alteromonadaceae-2	DT-Alteromonadaceae-2_01651	GH31	oligosaccharide alpha-1,4-glucosyltransferase (EC 2.4.1.161)	Starch			0	0	0	0	0	0	0	0	0	0	0	0	0	0
FL_Mid	A2.5-Microtrichales-15	0	1	0	0	0	1	0	0	0	0	0	0		FL_Mid	A2.5-Microtrichales-15	0	2	16	0	2	48	1	58	5	2	0.0757576		DT-Alteromonadaceae-2	DT-Alteromonadaceae-2_01992	GH16	endo-1,3-beta-glucanase / laminarinase (EC 3.2.1.39)	Laminarin			0	0	0	0	0	0	0	0	0	0	0	0	0	0
FL_Deep	A2.5-Microtrichales-16	1	1	0	0	0	1	0	0	0	1	0	0		FL_Deep	A2.5-Microtrichales-16	1	2	15	0	1	52	1	63	5	2	0.0851064		DT-Alteromonadaceae-2	DT-Alteromonadaceae-2_02082	GH3	beta-N-acetylhexosaminidase (EC 3.2.1.52)	N-Acetylglucosamine (GlcNAc)			0	0	0	0	0	0	0	0	0	0	0	0	0	0
FL_Mid	A2.5-Microtrichales-17	0	0	0	0	0	1	0	0	0	1	0	0		FL_Mid	A2.5-Microtrichales-17	0	0	11	0	1	42	1	44	4	2	0.0480769		DT-Alteromonadaceae-2	DT-Alteromonadaceae-2_02543	GH3	beta-glucosidase (EC 3.2.1.21)	Cellulose			0	0	0	0	0	0	0	0	0	0	0	0	0	0
FL_Mid	A2.5-Microtrichales-2	0	1	0	0	0	1	0	0	0	1	0	0		FL_Mid	A2.5-Microtrichales-2	0	2	16	0	1	45	1	60	4	2	0.0923077		DT-Alteromonadaceae-2	DT-Alteromonadaceae-2_02904	GH1	beta-glucosidase (EC 3.2.1.21)	Cellulose			0	0	0	0	0	0	0	0	0	0	0	0	0	0
FL_Mid	A2.5-Microtrichales-3	0	1	0	0	0	1	0	0	0	0	0	0		FL_Mid	A2.5-Microtrichales-3	0	1	11	0	1	28	1	37	5	2	0.0352941		DT-Alteromonadaceae-2	DT-Alteromonadaceae-2_02979	GH1	beta-glucosidase (EC 3.2.1.21)	Cellulose			0	0	0	0	0	0	0	0	0	0	0	0	0	0
FL_Mid	A2.5-Microtrichales-4	0	0	1	0	0	1	0	0	0	1	0	0		FL_Mid	A2.5-Microtrichales-4	0	1	12	0	2	34	1	43	3	2	0.0729167		DT-Alteromonas-1	DT-Alteromonas-1_00365	GH77	amylomaltase or 4-alpha-glucanotransferase (EC 2.4.1.25)	Starch;			0	0	0	0	0	0	0	0	0	0	0	0	0	0
FL_Shallow	A2.5-Microtrichales-5	0	0	0	0	0	1	0	0	0	0	0	0		FL_Shallow	A2.5-Microtrichales-5	0	1	10	0	1	33	1	28	3	2	0.0897436		DT-Alteromonas-1	DT-Alteromonas-1_00433	GH37	alpha,alpha-trehalase (EC 3.2.1.28).	Trehalose			0	0	0	0	0	0	0	0	0	0	0	0	0	0
FL_Mid	A2.5-Myxococcota-1	0	1	0	0	0	1	0	0	0	0	0	0		FL_Mid	A2.5-Myxococcota-1	0	1	10	0	5	43	0	61	5	1	0.0661157		DT-Alteromonas-1	DT-Alteromonas-1_00494	GH2	beta-galactosidase (EC 3.2.1.23)	Galactoside;			0	0	0	0	0	0	0	0	0	0	0	0	0	0
FL_Mid	A2.5-Nitrosopelagicus-1	0	0	0	0	0	1	0	0	0	0	0	0		FL_Mid	A2.5-Nitrosopelagicus-1	1	0	9	0	1	17	0	6	5	1	0.102564		DT-Alteromonas-1	DT-Alteromonas-1_01082	GH13	amylosucrase (EC 2.4.1.4)	Sucrose			0	0	0	0	0	0	0	0	0	0	0	0	0	0
FL_Mid	A2.5-Nitrosopelagicus-4	0	0	1	0	0	1	0	0	0	0	0	0		FL_Mid	A2.5-Nitrosopelagicus-4	1	0	10	0	0	16	0	9	5	0	0.097561		DT-Alteromonas-1	DT-Alteromonas-1_01301	GH13	alpha-amylase (EC 3.2.1.1)	Starch			0	0	0	0	0	0	0	0	0	0	0	0	0	0
FL_Deep	A2.5-Nitrosopumilus-1	0	0	0	0	0	1	0	0	0	0	0	0		FL_Deep	A2.5-Nitrosopumilus-1	1	3	13	0	1	17	0	12	10	1	0.0175439		DT-Alteromonas-1	DT-Alteromonas-1_01301	GH13	[retaining] alpha-amylase (EC 3.2.1.1)	Starch			0	0	0	0	0	0	0	0	0	0	0	0	0	0
FL_Deep	A2.5-Nitrososphaerales-2	0	0	1	0	0	1	0	0	0	0	0	0		FL_Deep	A2.5-Nitrososphaerales-2	1	1	13	0	2	13	0	11	3	1	0.0697674		DT-Alteromonas-1	DT-Alteromonas-1_01392	GH31	oligosaccharide alpha-1,4-glucosyltransferase (EC 2.4.1.161)	Starch			0	0	0	0	0	0	0	0	0	0	0	0	0	0
FL_Mid	A2.5-Nitrososphaerales-4	0	0	1	0	0	1	0	0	1	1	0	0		FL_Mid	A2.5-Nitrososphaerales-4	1	1	10	0	2	12	0	8	3	0	0.0857143		DT-Alteromonas-1	DT-Alteromonas-1_01796	GH13	sucrose phosphorylase (EC 2.4.1.7)	Sucrose			0	0	0	0	0	0	0	0	0	0	0	0	0	0
FL_Mid	A2.5-Nitrososphaerales-5	0	0	0	0	0	0	0	0	0	0	0	0		FL_Mid	A2.5-Nitrososphaerales-5	2	1	12	0	0	20	0	11	4	1	0.137255		DT-Alteromonas-1	DT-Alteromonas-1_02616	GH3	beta-N-acetylhexosaminidase (EC 3.2.1.52)	N-Acetylglucosamine (GlcNAc)			0	0	0	0	0	0	0	0	0	0	0	0	0	0
FL_Mid	A2.5-Nitrospinales-2	0	0	1	0	0	1	0	0	0	1	0	0		FL_Mid	A2.5-Nitrospinales-2	2	1	11	0	3	33	0	23	4	4	0.205128		DT-Alteromonas-1	DT-Alteromonas-1_02791	GH3	beta-N-acetylhexosaminidase (EC 3.2.1.52)	N-Acetylglucosamine (GlcNAc)			0	0	0	0	0	0	0	0	0	0	0	0	0	0
FL_Mid	A2.5-Nitrospinales-3	0	0	1	0	0	1	1	0	0	0	0	0		FL_Mid	A2.5-Nitrospinales-3	1	2	6	0	3	21	0	20	8	2	0.166667		DT-Alteromonas-1	DT-Alteromonas-1_03294	GH2	beta-galactosidase (EC 3.2.1.23)	Galactoside;			0	0	0	0	0	0	0	0	0	0	0	0	0	0
FL_Deep	A2.5-Oceanibaculum-1	1	1	1	0	1	1	1	0	1	1	0	0		FL_Deep	A2.5-Oceanibaculum-1	2	2	22	0	9	79	1	70	16	2	0.118557		DT-Alteromonas-1	DT-Alteromonas-1_03483	GH37	alpha,alpha-trehalase (EC 3.2.1.28).	Trehalose			1	2	0	0	0	0	0	0	0	0	0	0	0	0
FL_Mid	A2.5-Opitutales-1	0	1	1	0	0	1	0	0	1	0	0	0		FL_Mid	A2.5-Opitutales-1	0	1	11	0	2	26	0	42	2	1	0.313253		DT-Alteromonas-1	DT-Alteromonas-1_03803	GH16	endo-1,3-beta-glucanase / laminarinase (EC 3.2.1.39)	Laminarin			0	0	0	0	0	0	0	0	0	0	0	0	0	0
FL_Deep	A2.5-Pedosphaerales-2	0	1	1	0	0	1	0	0	0	0	0	0		FL_Deep	A2.5-Pedosphaerales-2	0	1	14	0	12	44	0	65	7	2	0.473684		DT-Cetobacterium-1	DT-Cetobacterium-1_01017	GH77	amylomaltase or 4-alpha-glucanotransferase (EC 2.4.1.25)	Starch;			0	0	0	0	0	0	0	0	0	0	0	0	0	0
FL_Mid	A2.5-Pedosphaerales-3	0	1	1	0	0	1	0	0	0	0	0	0		FL_Mid	A2.5-Pedosphaerales-3	0	2	15	0	7	41	0	53	4	2	0.444444		DT-Chromohalobacter-1	DT-Chromohalobacter-1_02279	GH51	alpha-L-arabinofuranosidase (EC 3.2.1.55)	alpha-L-arabinofuranosides, alpha-L-arabinans, arabinoxylans and arabinogalactans			0	0	0	0	0	0	0	0	0	0	0	0	0	0
FL_Deep	A2.5-Pedosphaerales-6	1	0	1	0	0	1	0	0	0	0	0	0		FL_Deep	A2.5-Pedosphaerales-6	1	1	9	0	4	27	0	32	1	2	0.39726		DT-Cognatishimia-1	DT-Cognatishimia-1_01031	GH63	mannosylglycerate alpha-mannosidase / mannosylglycerate hydrolase (EC 3.2.1.170)	Mannosylglycerate			0	0	0	0	0	0	0	0	0	0	0	0	0	0
FL_Deep	A2.5-Pelagibacterales-1	0	0	0	0	0	0	0	0	0	0	0	1		FL_Deep	A2.5-Pelagibacterales-1	0	1	9	0	1	16	0	15	4	0	0.0666667		DT-Cognatishimia-1	DT-Cognatishimia-1_01073	GH42	beta-galactosidase (EC 3.2.1.23)	Galactoside;			0	0	0	0	0	0	0	0	0	0	0	0	0	0
FL_Mid	A2.5-Pirellulales-1	0	0	1	0	0	0	0	0	1	0	0	0		FL_Mid	A2.5-Pirellulales-1	0	2	19	0	6	68	2	79	4	3	0.271186		DT-Cognatishimia-1	DT-Cognatishimia-1_01079	GH4	alpha-galactosidase (EC 3.2.1.22)	Galactoside;Fucose;			0	0	0	0	0	0	0	0	0	0	0	0	0	0
FL_Shallow	A2.5-Pirellulales-2	0	0	1	0	0	1	0	0	1	0	0	0		FL_Shallow	A2.5-Pirellulales-2	1	3	23	0	4	57	0	102	5	4	0.358974		DT-Colwellia-1	DT-Colwellia-1_00019	GH2	beta-galactosidase (EC 3.2.1.23)	Galactoside;			0	0	0	0	0	0	0	0	0	0	0	0	0	0
FL_Shallow	A2.5-Pirellulales-3	0	0	1	0	0	1	0	0	1	0	0	0		FL_Shallow	A2.5-Pirellulales-3	1	3	23	0	3	64	0	94	6	5	0.428571		DT-Colwellia-1	DT-Colwellia-1_01114	GH3	beta-N-acetylhexosaminidase (EC 3.2.1.52)	N-Acetylglucosamine (GlcNAc)			0	0	0	0	0	0	0	0	0	0	0	0	0	0
FL_Mid	A2.5-Planctomycetota-1	0	0	1	0	0	1	0	0	0	0	0	0		FL_Mid	A2.5-Planctomycetota-1	0	2	16	0	5	46	0	53	3	2	0.245902		DT-Colwellia-1	DT-Colwellia-1_01470	GH94	cellobionic acid phosphorylase (EC 2.4.1.321)	Cellulose			0	0	0	0	0	0	0	0	0	0	0	0	0	0
FL_Mid	A2.5-Planctomycetota-2	0	1	1	0	0	0	0	0	0	0	0	0		FL_Mid	A2.5-Planctomycetota-2	0	3	17	0	4	57	0	81	6	1	0.381818		DT-Colwellia-1	DT-Colwellia-1_01844	GH109	alpha-N-acetylgalactosaminidase (EC 3.2.1.49)	Galactosamine;			0	0	0	0	0	0	0	0	0	0	0	0	0	0
FL_Mid	A2.5-Planctomycetota-3	0	0	1	0	0	1	1	0	1	0	0	0		FL_Mid	A2.5-Planctomycetota-3	1	4	17	0	2	55	0	52	4	3	0.198529		DT-Colwellia-1	DT-Colwellia-1_02685	GH31	oligosaccharide alpha-1,4-glucosyltransferase (EC 2.4.1.161)	Starch			0	0	0	0	0	0	0	0	0	0	0	0	0	0
FL_Deep	A2.5-Poseidoniales-1	0	0	1	0	0	0	0	0	0	0	0	0		FL_Deep	A2.5-Poseidoniales-1	1	0	11	0	2	24	0	17	3	4	0.166667		DT-Colwellia-1	DT-Colwellia-1_03387	GH20	beta-hexosaminidase (EC 3.2.1.52)	N-Acetylglucosamine (GlcNAc)			0	0	0	0	0	0	0	0	0	0	0	0	0	0
FL_Deep	A2.5-Poseidoniales-2	0	0	0	0	0	0	0	0	0	0	0	0		FL_Deep	A2.5-Poseidoniales-2	1	1	12	0	3	22	0	20	3	3	0.193548		DT-Colwellia-2	DT-Colwellia-2_00349	GH31	oligosaccharide alpha-1,4-glucosyltransferase (EC 2.4.1.161)	Starch			0	0	0	0	0	0	0	0	0	0	0	0	0	0
FL_Deep	A2.5-Pseudomonadales-10	0	0	1	0	0	1	0	0	0	0	0	0		FL_Deep	A2.5-Pseudomonadales-10	0	1	11	0	4	73	0	79	6	2	0.424419		DT-Colwellia-2	DT-Colwellia-2_00922	GH3	beta-N-acetylhexosaminidase (EC 3.2.1.52)	N-Acetylglucosamine (GlcNAc)			0	0	0	0	0	0	0	0	0	0	0	0	0	0
FL_Mid	A2.5-Pseudomonadales-2	0	0	0	0	0	0	0	0	0	0	0	0		FL_Mid	A2.5-Pseudomonadales-2	0	1	9	0	7	45	0	71	6	0	0.136364		DT-Colwellia-2	DT-Colwellia-2_01957	GH20	beta-hexosaminidase (EC 3.2.1.52)	N-Acetylglucosamine (GlcNAc)			0	0	0	0	0	0	0	0	0	0	0	0	0	0
FL_Shallow	A2.5-Pseudomonadales-3	1	0	1	0	0	1	0	0	0	0	0	0		FL_Shallow	A2.5-Pseudomonadales-3	0	3	12	0	10	57	0	124	6	1	0.133005		DT-Colwellia-2	DT-Colwellia-2_02156	GH3	beta-N-acetylhexosaminidase (EC 3.2.1.52)	N-Acetylglucosamine (GlcNAc)			0	0	1	0	0	0	0	0	0	0	0	0	0	0
FL_Mid	A2.5-Pseudomonadales-4	1	0	1	0	0	1	0	0	0	1	0	0		FL_Mid	A2.5-Pseudomonadales-4	0	3	14	0	11	75	0	98	11	1	0.420792		DT-Colwellia-2	DT-Colwellia-2_02501	GH13	sucrose phosphorylase (EC 2.4.1.7)	Sucrose			0	0	0	0	0	0	0	0	0	0	0	0	0	0
FL_Mid	A2.5-Pseudomonadales-5	1	0	1	0	1	1	0	0	0	0	0	0		FL_Mid	A2.5-Pseudomonadales-5	0	2	11	0	9	57	0	74	8	1	0.366013		DT-Colwellia-2	DT-Colwellia-2_03123	GH20	beta-hexosaminidase (EC 3.2.1.52)	N-Acetylglucosamine (GlcNAc)			0	0	0	0	0	0	0	0	0	0	0	0	0	0
FL_Mid	A2.5-Pseudomonadales-6	0	0	0	0	0	0	0	0	0	0	0	0		FL_Mid	A2.5-Pseudomonadales-6	0	1	11	0	11	48	0	104	10	0	0.155172		DT-Colwellia-3	DT-Colwellia-3_00999	GH20	beta-hexosaminidase (EC 3.2.1.52)	N-Acetylglucosamine (GlcNAc)			0	0	1	0	0	0	0	0	0	0	0	0	0	0
FL_Mid	A2.5-Pseudomonadales-7	0	0	0	0	0	0	0	0	0	0	0	0		FL_Mid	A2.5-Pseudomonadales-7	0	2	11	0	12	50	0	102	6	1	0.151163		DT-Colwellia-3	DT-Colwellia-3_01074	GH2	beta-mannosidase (EC 3.2.1.25)	beta-mannan			0	0	0	0	0	0	0	0	0	0	0	0	0	0
FL_Mid	A2.5-Pseudomonadales-8	1	0	0	0	0	1	0	0	1	0	0	0		FL_Mid	A2.5-Pseudomonadales-8	0	2	10	0	8	71	0	92	5	0	0.522222		DT-Colwellia-3	DT-Colwellia-3_01086	GH92	alpha-mannosidase (EC 3.2.1.24)	alpha-mannan			0	0	0	0	0	0	0	0	0	0	0	0	0	0
FL_Deep	A2.5-Pseudomonas_A-1	1	1	1	0	0	1	1	0	1	1	0	0		FL_Deep	A2.5-Pseudomonas_A-1	2	5	34	0	17	57	0	78	4	8	0.239362		DT-Colwellia-3	DT-Colwellia-3_02049	GH3	beta-N-acetylhexosaminidase (EC 3.2.1.52)	N-Acetylglucosamine (GlcNAc)			1	0	1	0	1	0	0	0	0	0	0	1	0	0
FL_Shallow	A2.5-Rhizobiales-1	0	0	0	0	0	0	0	0	1	1	0	0		FL_Shallow	A2.5-Rhizobiales-1	0	1	6	0	12	13	1	33	2	0	0.142857		DT-Colwellia-3	DT-Colwellia-3_03130	GH37	alpha,alpha-trehalase (EC 3.2.1.28).	Trehalose			0	0	0	0	0	0	0	0	0	0	0	0	0	0
FL_Shallow	A2.5-Rhodobacterales-1	1	0	1	0	0	1	0	0	0	1	0	0		FL_Shallow	A2.5-Rhodobacterales-1	0	3	20	0	1	51	3	36	2	1	0.103448		DT-Colwellia-3	DT-Colwellia-3_03333	GH109	alpha-N-acetylgalactosaminidase (EC 3.2.1.49)	Galactosamine;			0	0	0	0	0	0	0	0	0	0	0	0	0	0
FL_Deep	A2.5-Rhodospirillales_A-1	1	1	0	0	0	1	0	0	0	0	0	0		FL_Deep	A2.5-Rhodospirillales_A-1	2	0	16	0	2	36	0	40	7	2	0.184466		DT-Colwellia-3	DT-Colwellia-3_03895	GH20	beta-hexosaminidase (EC 3.2.1.52)	N-Acetylglucosamine (GlcNAc)			1	0	0	0	0	0	0	0	0	0	0	0	0	0
FL_Shallow	A2.5-Roseibacillus-1	0	0	1	0	0	1	1	0	1	0	0	0		FL_Shallow	A2.5-Roseibacillus-1	0	2	9	0	8	39	0	50	3	0	0.281553		DT-Colwellia-3	DT-Colwellia-3_03928	GH2	beta-galactosidase (EC 3.2.1.23)	Galactoside;			0	0	0	0	0	0	0	0	0	0	0	0	0	0
FL_Mid	A2.5-SAR202-1	1	0	1	0	0	1	0	0	1	0	0	0		FL_Mid	A2.5-SAR202-1	0	1	12	0	8	48	1	63	9	1	0.0888889		DT-Colwellia-3	DT-Colwellia-3_04124	GH20	beta-hexosaminidase (EC 3.2.1.52)	N-Acetylglucosamine (GlcNAc)			0	0	0	0	0	0	0	0	0	0	0	0	0	0
FL_Mid	A2.5-SAR202-10	0	0	0	0	0	1	0	0	1	0	0	0		FL_Mid	A2.5-SAR202-10	0	1	10	0	4	33	1	53	7	1	0.0377358		DT-Colwellia-3	DT-Colwellia-3_04748	GH1	beta-glucosidase (EC 3.2.1.21)	Cellulose			0	0	0	0	0	0	0	0	0	0	0	0	0	0
FL_Mid	A2.5-SAR202-11	0	0	0	0	0	1	0	0	1	0	0	0		FL_Mid	A2.5-SAR202-11	0	2	15	0	4	44	1	39	6	1	0.0462963		DT-Colwellia-4	DT-Colwellia-4_02074	GH109	alpha-N-acetylgalactosaminidase (EC 3.2.1.49)	Galactosamine;			0	0	0	0	0	0	0	0	0	0	0	0	0	0
FL_Shallow	A2.5-SAR202-13	0	0	0	0	0	1	0	0	1	0	0	0		FL_Shallow	A2.5-SAR202-13	0	1	12	0	2	23	1	29	7	1	0.027027		DT-Colwellia-4	DT-Colwellia-4_02293	GH3	beta-N-acetylhexosaminidase (EC 3.2.1.52)	N-Acetylglucosamine (GlcNAc)			0	0	0	0	0	0	0	0	0	0	0	0	0	0
FL_Deep	A2.5-SAR202-4	0	0	0	0	0	1	0	0	0	0	0	0		FL_Deep	A2.5-SAR202-4	0	1	15	0	3	74	3	120	14	1	0.0350877		DT-Colwellia-4	DT-Colwellia-4_02445	GH94	cellobionic acid phosphorylase (EC 2.4.1.321)	Cellulose			0	0	0	0	0	0	0	0	0	0	0	0	0	0
FL_Shallow	A2.5-SAR202-5	0	0	0	0	0	1	0	0	1	0	0	0		FL_Shallow	A2.5-SAR202-5	0	2	11	0	3	22	1	21	5	2	0.0625		DT-Colwellia-4	DT-Colwellia-4_02930	GH16	endo-1,3-beta-glucanase / laminarinase (EC 3.2.1.39)	Laminarin			0	0	0	0	0	0	0	0	0	0	0	0	0	0
FL_Shallow	A2.5-SAR202-6	0	0	0	0	0	1	0	0	0	0	0	0		FL_Shallow	A2.5-SAR202-6	0	2	12	0	3	24	0	14	3	2	0.0877193		DT-Colwellia-4	DT-Colwellia-4_04003	GH2	beta-galactosidase (EC 3.2.1.23)	Galactoside;			0	0	0	0	0	0	0	0	0	0	0	0	0	0
FL_Mid	A2.5-SAR202-7	0	0	0	0	0	1	0	0	1	0	0	0		FL_Mid	A2.5-SAR202-7	0	1	10	0	3	34	1	39	6	2	0.0430108		DT-Colwellia-4	DT-Colwellia-4_04350	GH3	beta-glucosidase (EC 3.2.1.21)	Cellulose			0	0	0	0	0	0	0	0	0	0	0	0	0	0
FL_Mid	A2.5-SAR202-8	0	0	0	0	0	1	0	0	1	0	0	0		FL_Mid	A2.5-SAR202-8	0	1	11	0	3	23	0	21	3	1	0.05		DT-Colwellia-5	DT-Colwellia-5_00597	GH20	beta-hexosaminidase (EC 3.2.1.52)	N-Acetylglucosamine (GlcNAc)			0	0	0	0	0	0	0	0	0	0	0	0	0	0
FL_Shallow	A2.5-SAR202-9	0	0	0	0	0	1	0	0	1	0	0	0		FL_Shallow	A2.5-SAR202-9	0	2	15	0	3	21	0	27	6	0	0.056338		DT-Colwellia-5	DT-Colwellia-5_01779	GH3	beta-glucosidase (EC 3.2.1.21)	Cellulose			0	0	0	0	0	0	0	0	0	0	0	0	0	0
FL_Mid	A2.5-SAR324-11	1	0	1	0	1	1	0	0	0	0	0	0		FL_Mid	A2.5-SAR324-11	0	1	7	0	3	42	0	42	4	2	0.0612245		DT-Colwellia-5	DT-Colwellia-5_01789	GH16	endo-1,3-beta-glucanase / laminarinase (EC 3.2.1.39)	Laminarin			0	0	0	0	0	0	0	0	0	0	0	0	0	0
FL_Shallow	A2.5-SAR324-12	1	0	1	0	0	1	0	0	0	0	0	0		FL_Shallow	A2.5-SAR324-12	1	2	10	0	2	29	0	29	7	1	0.0632911		DT-Colwellia-5	DT-Colwellia-5_02716	GH3	beta-N-acetylhexosaminidase (EC 3.2.1.52)	N-Acetylglucosamine (GlcNAc)			0	0	0	0	0	0	0	0	0	0	0	0	0	0
FL_Mid	A2.5-SAR324-13	1	0	1	0	1	0	0	0	1	0	0	0		FL_Mid	A2.5-SAR324-13	1	3	8	0	0	47	2	49	6	2	0.0254237		DT-Colwellia-5	DT-Colwellia-5_02975	GH37	alpha,alpha-trehalase (EC 3.2.1.28).	Trehalose			1	0	0	0	0	0	0	0	0	0	0	0	0	0
FL_Mid	A2.5-SAR324-15	1	0	1	0	0	1	0	0	0	0	0	0		FL_Mid	A2.5-SAR324-15	1	2	11	0	3	37	1	39	5	2	0.0510204		DT-Colwellia-5	DT-Colwellia-5_03755	GH94	cellobionic acid phosphorylase (EC 2.4.1.321)	Cellulose			1	0	0	0	0	0	0	0	0	0	0	0	0	0
FL_Mid	A2.5-SAR324-16	1	0	1	0	0	1	0	0	0	0	0	0		FL_Mid	A2.5-SAR324-16	1	2	8	0	2	44	0	41	6	1	0.0582524		DT-Colwellia-5	DT-Colwellia-5_03768	GH3	beta-glucosidase (EC 3.2.1.21)	Cellulose			0	0	0	0	0	0	0	0	0	0	0	0	0	0
FL_Shallow	A2.5-SAR324-17	1	0	1	0	0	1	0	0	0	0	0	0		FL_Shallow	A2.5-SAR324-17	1	3	11	0	2	52	1	46	7	2	0.0487805		DT-Colwellia-5	DT-Colwellia-5_04212	PL1	pectate lyase (EC 4.2.2.2)	Pectin			0	0	0	0	0	0	0	0	0	0	0	0	0	0
FL_Mid	A2.5-SAR324-19	0	0	1	0	0	1	0	0	0	0	0	0		FL_Mid	A2.5-SAR324-19	1	2	9	0	0	25	0	20	4	0	0.0491803		DT-Colwellia-5	DT-Colwellia-5_04341	GH2	beta-galactosidase (EC 3.2.1.23)	Galactoside;			0	0	0	0	0	0	0	0	0	0	0	0	0	0
FL_Mid	A2.5-SAR324-2	0	0	0	0	1	1	0	0	0	0	0	0		FL_Mid	A2.5-SAR324-2	0	3	14	0	3	39	0	39	2	2	0.0909091		DT-Colwellia-6	DT-Colwellia-6_00144	GH1	beta-glucosidase (EC 3.2.1.21)	Cellulose			0	0	0	0	0	0	0	0	0	0	0	0	0	0
FL_Mid	A2.5-SAR324-20	1	0	1	0	0	1	0	0	0	1	0	0		FL_Mid	A2.5-SAR324-20	0	2	13	0	2	46	1	33	5	2	0.107843		DT-Colwellia-6	DT-Colwellia-6_00149	GH94	cellobionic acid phosphorylase (EC 2.4.1.321)	Cellulose			0	0	0	0	0	0	0	0	0	0	0	0	0	0
FL_Mid	A2.5-SAR324-21	1	0	1	0	0	1	0	0	0	1	0	0		FL_Mid	A2.5-SAR324-21	1	5	12	0	3	52	1	40	3	3	0.102564		DT-Colwellia-6	DT-Colwellia-6_00152	GH3	beta-glucosidase (EC 3.2.1.21)	Cellulose			1	0	0	0	0	0	0	0	0	0	0	0	0	0
FL_Deep	A2.5-SAR324-22	1	0	1	0	1	1	0	0	0	0	0	0		FL_Deep	A2.5-SAR324-22	1	3	20	0	2	62	2	49	4	3	0.0763889		DT-Colwellia-6	DT-Colwellia-6_00903	GH2	beta-galactosidase (EC 3.2.1.23)	Galactoside;			1	0	0	0	0	0	0	0	0	0	0	0	0	0
FL_Deep	A2.5-SAR324-23	1	0	1	0	0	1	0	0	0	0	0	0		FL_Deep	A2.5-SAR324-23	1	3	18	0	3	61	2	46	2	3	0.110294		DT-Colwellia-6	DT-Colwellia-6_01109	GH3	beta-N-acetylhexosaminidase (EC 3.2.1.52)	N-Acetylglucosamine (GlcNAc)			1	0	0	0	0	0	0	0	0	0	0	0	0	0
FL_Mid	A2.5-SAR86-1	0	0	0	0	0	0	0	0	0	0	0	0		FL_Mid	A2.5-SAR86-1	0	1	7	0	6	26	0	48	5	0	0.321839		DT-Colwellia-6	DT-Colwellia-6_01116	GH20	beta-hexosaminidase (EC 3.2.1.52)	N-Acetylglucosamine (GlcNAc)			0	0	0	0	0	0	0	0	0	0	0	0	0	0
FL_Deep	A2.5-SAR86-4	0	0	0	0	0	0	0	0	0	0	0	1		FL_Deep	A2.5-SAR86-4	0	2	10	0	16	31	0	68	5	0	0.301724		DT-Colwellia-6	DT-Colwellia-6_01756	GH20	beta-hexosaminidase (EC 3.2.1.52)	N-Acetylglucosamine (GlcNAc)			0	0	1	0	0	0	0	0	0	0	0	0	0	0
FL_Deep	A2.5-Thalassarchaeum-3	0	0	0	0	0	0	0	0	0	0	0	0		FL_Deep	A2.5-Thalassarchaeum-3	1	2	15	0	1	28	0	20	3	1	0.257143		DT-Colwellia-6	DT-Colwellia-6_03063	GH109	alpha-N-acetylgalactosaminidase (EC 3.2.1.49)	Galactosamine;			0	0	0	0	0	0	0	0	0	0	0	0	0	0
FL_Mid	A2.5-Thalassarchaeum-4	0	0	0	0	0	0	0	0	0	0	0	0		FL_Mid	A2.5-Thalassarchaeum-4	1	2	13	0	1	24	0	19	3	2	0.171875		DT-Colwellia-6	DT-Colwellia-6_03343	GH20	beta-hexosaminidase (EC 3.2.1.52)	N-Acetylglucosamine (GlcNAc)			0	0	0	0	0	0	0	0	0	0	0	0	0	0
FL_Mid	A2.5-Thalassarchaeum-6	0	0	0	0	0	0	0	0	0	0	0	0		FL_Mid	A2.5-Thalassarchaeum-6	1	2	10	0	1	28	0	20	1	2	0.21875		DT-Colwellia-6	DT-Colwellia-6_04075	GH31	oligosaccharide alpha-1,4-glucosyltransferase (EC 2.4.1.161)	Starch			0	0	0	0	0	0	0	0	0	0	0	0	0	0
FL_Deep	A2.5-Thalassospira-1	1	1	1	1	0	1	1	0	1	1	0	0		FL_Deep	A2.5-Thalassospira-1	2	1	34	0	3	80	0	69	15	8	0.162679		DT-Colwellia-7	DT-Colwellia-7_00201	GH20	beta-hexosaminidase (EC 3.2.1.52)	N-Acetylglucosamine (GlcNAc)			1	4	0	0	0	0	0	0	0	0	0	3	1	0
FL_Mid	A2.5-Thioglobus-1	1	0	1	1	0	1	0	0	0	0	0	0		FL_Mid	A2.5-Thioglobus-1	0	1	16	0	4	35	0	25	1	1	0.113924		DT-Colwellia-7	DT-Colwellia-7_00223	GH31	oligosaccharide alpha-1,4-glucosyltransferase (EC 2.4.1.161)	Starch			0	0	0	0	0	0	0	0	0	0	0	0	0	0
FL_Mid	A2.5-Vicinamibacterales-1	1	1	1	0	0	1	0	0	0	1	0	0		FL_Mid	A2.5-Vicinamibacterales-1	0	1	9	0	9	94	3	62	8	1	0.426966		DT-Colwellia-7	DT-Colwellia-7_01346	GH2	beta-galactosidase (EC 3.2.1.23)	Galactoside;			0	0	0	0	0	0	0	0	0	0	0	0	0	0
FL_Deep	A2.5-Vicinamibacterales-3	0	0	0	0	0	1	0	0	0	0	0	0		FL_Deep	A2.5-Vicinamibacterales-3	0	2	9	0	8	118	3	114	12	1	0.602317		DT-Colwellia-7	DT-Colwellia-7_01488	GH20	beta-hexosaminidase (EC 3.2.1.52)	N-Acetylglucosamine (GlcNAc)			0	0	0	0	0	0	0	0	0	0	0	0	0	0
PA_Shallow	DT-Alcanivorax-1	1	1	0	0	0	1	1	0	1	0	0	0		PA_Shallow	DT-Alcanivorax-1	1	2	14	0	8	30	0	68	4	1	0.175		DT-Colwellia-7	DT-Colwellia-7_01516	GH2	beta-galactosidase (EC 3.2.1.23)	Galactoside;			0	0	0	0	0	0	0	0	0	0	0	1	1	0
PA_Deep	DT-Algicola-1	1	0	1	0	0	1	0	1	1	0	0	0		PA_Deep	DT-Algicola-1	5	4	29	0	26	193	0	197	4	11	0.455982		DT-Colwellia-7	DT-Colwellia-7_02929	GH20	beta-hexosaminidase (EC 3.2.1.52)	N-Acetylglucosamine (GlcNAc)			0	3	1	0	1	0	0	0	0	0	0	0	0	0
PA_Deep	DT-Alphaproteobacteria-1	1	0	0	0	0	1	0	0	1	0	0	0		PA_Deep	DT-Alphaproteobacteria-1	2	0	15	0	3	22	0	16	2	1	0.12069		DT-Colwellia-7	DT-Colwellia-7_03450	GH3	beta-glucosidase (EC 3.2.1.21)	Cellulose			0	0	0	0	0	0	0	0	0	0	0	0	0	0
PA_Deep	DT-Alteromonadaceae-1	1	1	1	0	0	1	1	1	1	0	0	0		PA_Deep	DT-Alteromonadaceae-1	2	6	32	0	26	129	0	124	4	7	0.375		DT-Colwellia-7	DT-Colwellia-7_03968	GH3	beta-N-acetylhexosaminidase (EC 3.2.1.52)	N-Acetylglucosamine (GlcNAc)			2	3	1	0	1	0	0	0	0	0	0	1	0	0
PA_Deep	DT-Alteromonadaceae-2	0	1	1	0	0	1	1	1	0	0	0	0		PA_Deep	DT-Alteromonadaceae-2	1	5	25	0	13	95	0	93	3	6	0.328947		DT-Colwellia-8	DT-Colwellia-8_00435	GH31	oligosaccharide alpha-1,4-glucosyltransferase (EC 2.4.1.161)	Starch			1	1	1	0	1	0	0	0	0	0	0	0	0	0
PA_Shallow	DT-Alteromonas-1	1	1	1	0	0	1	1	1	1	0	0	0		PA_Shallow	DT-Alteromonas-1	2	5	22	0	24	80	0	72	6	4	0.340314		DT-Colwellia-8	DT-Colwellia-8_01596	GH16	endo-1,3-beta-glucanase / laminarinase (EC 3.2.1.39)	Laminarin			0	3	1	0	1	0	0	0	0	0	0	0	0	0
PA_Deep	DT-Arcobacteraceae-1	1	1	1	0	0	1	0	0	1	1	0	0		PA_Deep	DT-Arcobacteraceae-1	1	3	21	0	6	34	0	29	4	2	0.255319		DT-Colwellia-8	DT-Colwellia-8_02917	GH20	beta-hexosaminidase (EC 3.2.1.52)	N-Acetylglucosamine (GlcNAc)			1	2	0	0	0	0	0	0	0	0	0	0	2	0
PA_Deep	DT-Arcobacteraceae-2	1	1	1	0	0	1	1	0	1	1	0	0		PA_Deep	DT-Arcobacteraceae-2	2	2	29	0	7	41	0	38	3	4	0.226891		DT-Colwellia-8	DT-Colwellia-8_03771	GH94	cellobionic acid phosphorylase (EC 2.4.1.321)	Cellulose			0	2	0	0	0	0	0	0	0	0	0	0	1	0
PA_Deep	DT-Arcobacteraceae-4	1	1	1	0	0	1	1	0	1	1	0	0		PA_Deep	DT-Arcobacteraceae-4	1	1	24	0	3	29	0	35	3	2	0.178947		DT-Dinoroseobacter-1	DT-Dinoroseobacter-1_00368	GH63	mannosylglycerate alpha-mannosidase / mannosylglycerate hydrolase (EC 3.2.1.170)	Mannosylglycerate			0	1	0	0	0	0	0	0	0	0	0	1	0	0
PA_Shallow	DT-Bdellovibrionales-2	1	0	0	1	0	1	0	0	1	0	0	0		PA_Shallow	DT-Bdellovibrionales-2	1	3	17	0	12	61	0	80	1	2	0.357576		DT-Dinoroseobacter-1	DT-Dinoroseobacter-1_01070	GH36	alpha-galactosidase (EC 3.2.1.22)	Galactoside;Fucose;			1	0	0	0	0	0	0	0	0	0	0	0	0	0
PA_Shallow	DT-Bdellovibrionales-3	1	0	0	0	0	0	0	0	0	0	0	0		PA_Shallow	DT-Bdellovibrionales-3	1	3	10	0	3	36	0	56	1	1	0.268519		DT-Dinoroseobacter-1	DT-Dinoroseobacter-1_02660	GH1	beta-glucosidase (EC 3.2.1.21)	Cellulose			0	0	0	0	0	0	0	0	0	0	0	0	0	0
PA_Deep	DT-Binatia-1	0	1	1	0	0	1	1	0	1	0	0	0		PA_Deep	DT-Binatia-1	0	3	17	0	4	35	0	64	4	2	0.24		DT-Ekhidna-1	DT-Ekhidna-1_00947	GH65	maltose phosphorylase (EC 2.4.1.8)	Starch			0	0	0	0	0	0	0	0	0	0	0	0	0	0
PA_Shallow	DT-Caenarcaniphilales-1	0	0	1	0	0	0	0	0	1	0	0	0		PA_Shallow	DT-Caenarcaniphilales-1	2	1	16	0	3	28	0	28	2	5	0.268293		DT-Ekhidna-1	DT-Ekhidna-1_00982	GH13	cyclomaltodextrinase (EC 3.2.1.54)	Cyclomaltodextrins			1	1	0	0	0	0	0	0	0	0	0	0	0	0
PA_Deep	DT-Campylobacterales-1	1	1	1	0	0	1	1	0	1	1	0	0		PA_Deep	DT-Campylobacterales-1	2	3	20	0	9	40	0	31	4	3	0.281553		DT-Ekhidna-1	DT-Ekhidna-1_01626	GH53	endo-beta-1,4-galactanase (EC 3.2.1.89).	Arabinogalactans;			1	3	0	0	0	0	0	0	0	0	0	0	2	0
PA_Deep	DT-Cetobacterium-1	1	0	1	0	0	1	0	0	1	1	0	0		PA_Deep	DT-Cetobacterium-1	0	3	23	0	4	54	0	26	5	3	0.0964912		DT-Ekhidna-1	DT-Ekhidna-1_03116	GH3	beta-glucosidase (EC 3.2.1.21)	Cellulose			0	0	0	0	0	0	0	0	0	0	0	5	0	2
PA_Shallow	DT-Chromohalobacter-1	1	1	1	0	0	1	1	0	1	1	0	0		PA_Shallow	DT-Chromohalobacter-1	2	3	27	0	10	53	1	57	5	2	0.206667		DT-Ekhidna-1	DT-Ekhidna-1_03135	GH2	beta-galactosidase (EC 3.2.1.23)	Galactoside;			1	0	0	0	1	0	0	0	0	0	0	0	0	0
PA_Shallow	DT-Cognatishimia-1	1	0	1	0	0	1	1	0	1	0	0	1		PA_Shallow	DT-Cognatishimia-1	2	3	31	0	2	56	1	56	5	1	0.187097		DT-Ekhidna-1	DT-Ekhidna-1_03268	GH16	endo-1,3-beta-glucanase / laminarinase (EC 3.2.1.39)	Laminarin			0	3	0	0	0	0	0	0	0	0	0	0	0	0
PA_Deep	DT-Colwellia-1	1	1	1	0	0	1	1	1	1	1	0	0		PA_Deep	DT-Colwellia-1	1	5	22	0	20	95	0	78	3	6	0.395238		DT-Ekhidna-1	DT-Ekhidna-1_03378	GH53	endo-beta-1,4-galactanase (EC 3.2.1.89).	Arabinogalactans;			1	0	1	0	1	0	0	0	0	0	0	0	1	0
PA_Deep	DT-Colwellia-2	1	1	1	0	0	1	1	1	1	0	0	0		PA_Deep	DT-Colwellia-2	1	4	35	0	44	73	0	68	5	13	0.266332		DT-Epibacterium_A-1	DT-Epibacterium_A-1_02679	GH36	alpha-galactosidase (EC 3.2.1.22)	Galactoside;Fucose;			1	1	1	0	1	0	0	0	0	0	0	0	0	0
PA_Deep	DT-Colwellia-3	1	1	1	0	0	1	1	1	1	1	0	0		PA_Deep	DT-Colwellia-3	1	5	31	0	36	122	0	138	5	7	0.498382		DT-Erythrobacter-1	DT-Erythrobacter-1_01116	GH36	alpha-galactosidase (EC 3.2.1.22)	Galactoside;Fucose;			1	1	1	0	1	0	0	0	0	0	0	0	0	0
PA_Deep	DT-Colwellia-4	1	1	1	0	0	1	1	1	1	0	0	0		PA_Deep	DT-Colwellia-4	1	3	31	0	28	125	0	101	4	4	0.464684		DT-Erythrobacter-2	DT-Erythrobacter-2_00529	GH65	kojibiose phosphorylase (EC 2.4.1.230)	Kojibiose			1	2	1	0	1	0	0	0	0	0	0	0	0	0
PA_Deep	DT-Colwellia-5	1	1	1	0	0	1	1	1	1	0	0	0		PA_Deep	DT-Colwellia-5	1	4	27	0	35	122	0	165	2	9	0.512121		DT-Erythrobacter-2	DT-Erythrobacter-2_01965	GH36	alpha-galactosidase (EC 3.2.1.22)	Galactoside;Fucose;			1	0	1	0	1	0	0	0	0	0	0	0	0	0
PA_Deep	DT-Colwellia-6	1	1	1	0	0	1	1	1	1	1	0	0		PA_Deep	DT-Colwellia-6	1	4	23	0	30	109	0	88	4	8	0.434599		DT-Erythrobacter-2	DT-Erythrobacter-2_02588	GH42	beta-galactosidase (EC 3.2.1.23)	Galactoside;			1	2	1	0	1	0	0	0	0	0	0	0	1	0
PA_Deep	DT-Colwellia-7	1	0	1	0	0	1	0	1	1	1	0	0		PA_Deep	DT-Colwellia-7	1	3	25	0	22	93	0	78	4	7	0.393365		DT-Flavobacteriaceae-1	DT-Flavobacteriaceae-1_00907	GH37	alpha,alpha-trehalase (EC 3.2.1.28).	Trehalose			0	1	1	0	1	0	0	0	0	0	0	0	0	0
PA_Deep	DT-Colwellia-8	1	0	1	0	0	1	1	1	1	0	0	0		PA_Deep	DT-Colwellia-8	1	4	28	0	21	109	0	130	3	11	0.465035		DT-Flavobacteriaceae-1	DT-Flavobacteriaceae-1_01423	GH109	alpha-N-acetylgalactosaminidase (EC 3.2.1.49)	Galactosamine;			0	0	1	0	1	0	0	0	0	0	0	0	0	0
PA_Shallow	DT-Coraliomargarita-1	1	0	0	0	0	1	1	0	1	0	0	0		PA_Shallow	DT-Coraliomargarita-1	0	1	9	0	0	23	0	26	2	2	0.253968		DT-Flavobacteriaceae-1	DT-Flavobacteriaceae-1_01532	GH16	endo-1,3-beta-glucanase / laminarinase (EC 3.2.1.39)	Laminarin			0	0	0	0	0	0	0	0	0	0	0	0	0	0
PA_Deep	DT-Crocinitomicaceae-1	0	0	0	0	0	1	0	0	0	0	0	0		PA_Deep	DT-Crocinitomicaceae-1	1	1	20	0	5	69	0	55	1	1	0.412162		DT-Flavobacteriaceae-1	DT-Flavobacteriaceae-1_01668	GH65	maltose phosphorylase (EC 2.4.1.8)	Starch			0	0	0	0	0	0	0	0	0	0	0	0	0	0
PA_Shallow	DT-Dinoroseobacter-1	1	0	1	0	0	1	1	0	1	1	0	1		PA_Shallow	DT-Dinoroseobacter-1	1	2	23	0	3	48	1	50	4	3	0.19697		DT-Flavobacteriaceae-1	DT-Flavobacteriaceae-1_02142	GH13	amylosucrase (EC 2.4.1.4)	Sucrose;			1	0	0	0	0	0	0	0	0	0	0	0	0	0
PA_Shallow	DT-Ekhidna-1	0	0	1	0	0	1	0	0	0	0	0	0		PA_Shallow	DT-Ekhidna-1	0	1	24	0	9	92	0	119	4	7	0.421053		DT-Flavobacteriaceae-1	DT-Flavobacteriaceae-1_02366	GH13	alpha-1,4-glucan: phosphate alpha-maltosyltransferase (EC 2.4.99.16)	Starch			0	1	0	0	0	0	0	0	0	0	0	0	0	0
PA_Shallow	DT-Epibacterium_A-1	1	0	1	0	0	1	0	0	1	0	0	0		PA_Shallow	DT-Epibacterium_A-1	1	4	24	0	5	57	0	42	5	3	0.183824		DT-Flavobacteriaceae-3	DT-Flavobacteriaceae-3_00150	GH2	beta-mannosidase (EC 3.2.1.25)	beta-mannan			0	3	0	0	0	0	0	0	0	0	0	0	0	0
PA_Shallow	DT-Erythrobacter-1	1	0	1	0	0	1	0	0	1	0	0	0		PA_Shallow	DT-Erythrobacter-1	1	1	15	0	10	30	0	59	6	3	0.278261		DT-Flavobacteriaceae-4	DT-Flavobacteriaceae-4_02501	GH2	beta-mannosidase (EC 3.2.1.25)	beta-mannan			0	0	0	0	0	0	0	0	0	0	0	0	0	0
PA_Shallow	DT-Erythrobacter-2	0	0	1	0	0	1	0	0	1	0	0	0		PA_Shallow	DT-Erythrobacter-2	1	2	13	0	14	45	0	81	4	3	0.328859		DT-Flavobacteriaceae-5	DT-Flavobacteriaceae-5_00598	GH2	beta-galactosidase (EC 3.2.1.23)	Galactoside;			0	0	0	0	0	0	0	0	0	0	0	1	1	1
PA_Shallow	DT-Flavobacteriaceae-1	1	0	1	0	0	1	0	0	0	0	0	0		PA_Shallow	DT-Flavobacteriaceae-1	1	3	22	0	21	89	2	122	3	4	0.53252		DT-Flavobacteriales-5	DT-Flavobacteriales-5_02154	GH109	alpha-N-acetylgalactosaminidase (EC 3.2.1.49)	Galactosamine;			0	1	0	0	0	0	0	0	0	0	0	0	0	0
PA_Deep	DT-Flavobacteriaceae-2	0	0	0	0	0	1	1	0	0	0	0	0		PA_Deep	DT-Flavobacteriaceae-2	1	2	16	0	18	72	0	73	1	5	0.411765		DT-Gilvibacter-1	DT-Gilvibacter-1_00896	GH37	alpha,alpha-trehalase (EC 3.2.1.28).	Trehalose			0	1	0	0	0	0	0	0	0	0	0	0	0	0
PA_Shallow	DT-Flavobacteriaceae-3	0	0	0	0	0	1	0	0	0	0	0	0		PA_Shallow	DT-Flavobacteriaceae-3	1	3	28	0	14	71	1	63	4	3	0.454023		DT-Gilvibacter-1	DT-Gilvibacter-1_01036	GH13	alpha-1,4-glucan: phosphate alpha-maltosyltransferase (EC 2.4.99.16)	Starch			0	2	0	0	0	0	0	0	0	0	0	0	0	0
PA_Shallow	DT-Flavobacteriaceae-4	0	0	0	0	0	1	0	0	0	0	0	0		PA_Shallow	DT-Flavobacteriaceae-4	0	2	19	0	11	83	0	66	3	3	0.443182		DT-Gilvibacter-1	DT-Gilvibacter-1_01070	GH13	alpha-amylase (EC 3.2.1.1)	Starch			0	0	0	0	0	0	0	0	0	0	0	0	0	0
PA_Deep	DT-Flavobacteriaceae-5	1	0	1	0	0	1	0	0	1	0	0	0		PA_Deep	DT-Flavobacteriaceae-5	1	2	20	0	12	91	0	74	2	4	0.458763		DT-Gilvibacter-1	DT-Gilvibacter-1_01070	GH13	[retaining] alpha-amylase (EC 3.2.1.1)	Starch			0	0	0	0	0	0	0	0	0	0	0	0	1	0
PA_Deep	DT-Flavobacteriales-1	0	0	0	0	0	1	0	0	0	0	0	0		PA_Deep	DT-Flavobacteriales-1	1	1	28	0	8	103	0	68	2	3	0.436893		DT-Gilvibacter-1	DT-Gilvibacter-1_01072	GH65	maltose phosphorylase (EC 2.4.1.8)	Starch			0	0	0	0	0	0	0	0	0	0	0	0	0	0
PA_Deep	DT-Flavobacteriales-2	0	0	0	0	0	1	0	0	1	0	0	0		PA_Deep	DT-Flavobacteriales-2	1	1	18	0	4	49	0	34	2	3	0.240741		DT-Gilvibacter-1	DT-Gilvibacter-1_01778	GH16	endo-1,3-beta-glucanase / laminarinase (EC 3.2.1.39)	Laminarin			0	0	0	0	0	0	0	0	0	0	0	0	0	0
PA_Deep	DT-Flavobacteriales-3	1	0	0	0	0	1	0	0	1	0	0	0		PA_Deep	DT-Flavobacteriales-3	0	2	19	0	5	57	0	53	0	2	0.300752		DT-Gilvibacter-1	DT-Gilvibacter-1_02454	GH109	alpha-N-acetylgalactosaminidase (EC 3.2.1.49)	Galactosamine;			0	0	0	0	0	0	0	0	0	0	0	0	0	0
PA_Shallow	DT-Flavobacteriales-4	0	0	0	0	0	1	0	0	0	0	0	0		PA_Shallow	DT-Flavobacteriales-4	1	1	15	0	5	56	0	58	2	2	0.325926		DT-Halioglobus-1	DT-Halioglobus-1_00148	GH106	alpha-L-rhamnosidase (EC 3.2.1.40)	Rhamnose			0	1	0	0	0	0	0	0	0	0	0	0	0	0
PA_Deep	DT-Flavobacteriales-5	1	0	0	0	0	1	0	0	0	0	0	0		PA_Deep	DT-Flavobacteriales-5	1	2	39	0	17	99	0	119	2	3	0.535849		DT-Halomonas-3	DT-Halomonas-3_02114	GH3	beta-N-acetylhexosaminidase (EC 3.2.1.52)	N-Acetylglucosamine (GlcNAc)			0	0	0	0	0	0	0	0	0	0	0	0	0	0
PA_Shallow	DT-Gilvibacter-1	0	0	1	0	0	1	0	0	0	0	0	0		PA_Shallow	DT-Gilvibacter-1	1	2	20	0	15	82	0	78	4	2	0.518519		DT-Halomonas-3	DT-Halomonas-3_02536	PL14	alginate lyase (EC 4.2.2.3)	Alginate			0	0	0	0	0	0	0	0	0	0	0	0	0	0
PA_Shallow	DT-Halieaceae-1	1	1	0	0	0	1	0	0	1	0	0	0		PA_Shallow	DT-Halieaceae-1	0	4	24	0	22	65	0	79	6	3	0.359116		DT-Halomonas-3	DT-Halomonas-3_04248	PL14	alginate lyase (EC 4.2.2.3)	Alginate			0	2	1	0	0	0	0	0	0	0	0	0	0	0
PA_Shallow	DT-Halioglobus-1	1	0	0	0	0	1	1	0	1	0	0	0		PA_Shallow	DT-Halioglobus-1	0	4	26	0	20	42	0	86	4	4	0.192771		DT-Henriciella-1	DT-Henriciella-1_02220	GH36	alpha-galactosidase (EC 3.2.1.22)	Galactoside;Fucose;			0	1	1	0	1	0	0	0	0	0	0	0	0	0
PA_Shallow	DT-Halomonas-1	1	0	1	0	0	1	1	0	1	0	0	0		PA_Shallow	DT-Halomonas-1	3	4	30	0	10	48	0	56	5	3	0.234899		DT-Henriciella-1	DT-Henriciella-1_02334	GH2	beta-galactosidase (EC 3.2.1.23)	Galactoside;			1	1	0	0	1	0	0	0	0	0	0	0	0	0
PA_Shallow	DT-Halomonas-3	1	1	1	0	0	1	1	0	1	1	0	0		PA_Shallow	DT-Halomonas-3	2	5	40	0	12	66	0	63	7	15	0.207071		DT-Henriciella-1	DT-Henriciella-1_02479	GH3	beta-glucosidase (EC 3.2.1.21)	Cellulose			1	2	0	0	1	0	0	0	0	0	0	1	1	1
PA_Shallow	DT-Henriciella-1	1	0	1	0	0	1	0	0	1	0	0	0		PA_Shallow	DT-Henriciella-1	1	4	24	0	26	54	1	114	6	1	0.4		DT-Henriciella-2	DT-Henriciella-2_00474	GH36	alpha-galactosidase (EC 3.2.1.22)	Galactoside;Fucose;			1	2	1	0	0	0	0	0	0	0	0	0	0	2
PA_Shallow	DT-Henriciella-2	0	0	0	0	0	1	0	0	1	0	0	0		PA_Shallow	DT-Henriciella-2	1	4	18	0	29	68	1	124	6	1	0.38565		DT-Henriciella-2	DT-Henriciella-2_01161	GH2	beta-galactosidase (EC 3.2.1.23)	Galactoside;			0	0	1	0	0	0	0	0	0	0	0	2	0	1
PA_Shallow	DT-Henriciella-3	0	0	1	0	0	1	0	0	1	0	0	0		PA_Shallow	DT-Henriciella-3	1	4	19	0	21	52	1	113	6	1	0.324873		DT-Henriciella-3	DT-Henriciella-3_01768	GH36	alpha-galactosidase (EC 3.2.1.22)	Galactoside;Fucose;			1	2	1	0	0	0	0	0	0	0	0	1	0	2
PA_Deep	DT-Hepatoplasmataceae-1	0	0	0	0	0	0	0	0	0	1	0	0		PA_Deep	DT-Hepatoplasmataceae-1	0	0	2	0	0	11	0	1	1	0	0		DT-Henriciella-3	DT-Henriciella-3_02934	GH65	kojibiose phosphorylase (EC 2.4.1.230)	Kojibiose			0	0	0	0	0	0	0	0	0	0	0	0	0	0
PA_Deep	DT-Hepatoplasmataceae-2	0	0	0	0	0	0	0	0	0	0	0	0		PA_Deep	DT-Hepatoplasmataceae-2	0	0	3	0	0	7	0	3	0	1	0		DT-Idiomarina-1	DT-Idiomarina-1_00861	GH3	beta-N-acetylhexosaminidase (EC 3.2.1.52)	N-Acetylglucosamine (GlcNAc)			0	0	0	0	0	0	0	0	0	0	0	0	0	0
PA_Shallow	DT-Hyphomicrobiaceae-1	1	1	0	0	0	1	0	0	1	0	0	0		PA_Shallow	DT-Hyphomicrobiaceae-1	0	4	15	0	2	22	0	21	3	0	0.0615385		DT-Idiomarina-1	DT-Idiomarina-1_01549	GH16	endo-1,3-beta-glucanase / laminarinase (EC 3.2.1.39)	Laminarin			0	1	0	0	0	0	0	0	0	0	0	0	0	0
PA_Shallow	DT-Idiomarina-1	1	0	0	0	0	1	0	1	1	0	0	0		PA_Shallow	DT-Idiomarina-1	2	5	16	0	14	76	0	61	3	4	0.431138		DT-Idiomarina-3	DT-Idiomarina-3_00250	GH3	beta-N-acetylhexosaminidase (EC 3.2.1.52)	N-Acetylglucosamine (GlcNAc)			1	0	1	0	0	0	0	0	0	0	0	0	0	0
PA_Shallow	DT-Idiomarina-3	1	0	0	0	0	1	1	1	1	0	0	0		PA_Shallow	DT-Idiomarina-3	2	5	15	0	12	73	0	50	4	7	0.371795		DT-Ilumatobacteraceae-1	DT-Ilumatobacteraceae-1_00035	GH65	trehalose phosphorylase (EC 2.4.1.64)	Trehalose			1	0	1	0	0	0	0	0	0	0	0	0	0	0
PA_Shallow	DT-Ilumatobacteraceae-1	0	1	1	0	0	1	0	0	1	0	0	0		PA_Shallow	DT-Ilumatobacteraceae-1	0	3	28	0	3	64	1	97	6	4	0.167488		DT-Ilumatobacteraceae-1	DT-Ilumatobacteraceae-1_01153	GH13	alpha-glucosidase (EC 3.2.1.20)	Starch;			0	0	0	0	0	0	0	0	0	0	0	0	0	0
PA_Shallow	DT-Legionellales-1	1	0	1	0	0	0	0	0	0	0	0	0		PA_Shallow	DT-Legionellales-1	0	2	9	0	4	21	0	25	1	1	0.220339		DT-Ilumatobacteraceae-1	DT-Ilumatobacteraceae-1_01494	GH13	sucrose phosphorylase (EC 2.4.1.7)	Sucrose			0	1	0	0	0	0	0	0	0	0	0	1	0	0
PA_Deep	DT-Lentisphaeraceae-1	1	0	1	0	0	1	1	0	0	1	0	0		PA_Deep	DT-Lentisphaeraceae-1	0	2	21	0	19	44	0	44	3	7	0.181818		DT-Ilumatobacteraceae-1	DT-Ilumatobacteraceae-1_01643	GH36	alpha-galactosidase (EC 3.2.1.22)	Galactoside;Fucose;			0	0	0	0	0	0	0	0	0	0	0	0	0	0
PA_Deep	DT-Lentisphaeria-2	1	1	1	0	0	1	1	0	0	0	0	0		PA_Deep	DT-Lentisphaeria-2	1	2	19	0	11	43	0	55	2	7	0.186047		DT-Ilumatobacteraceae-1	DT-Ilumatobacteraceae-1_01923	GH15	alpha,alpha-trehalase (EC 3.2.1.28)	Trehalose			0	1	0	0	0	0	0	0	0	0	0	1	0	0
PA_Deep	DT-Margulisbacteria-1	0	0	1	0	0	1	0	0	0	0	0	0		PA_Deep	DT-Margulisbacteria-1	3	3	11	0	1	22	0	21	2	4	0.106061		DT-Ilumatobacteraceae-1	DT-Ilumatobacteraceae-1_02650	GH65	maltose phosphorylase (EC 2.4.1.8)	Starch			0	0	0	0	0	0	0	0	0	0	0	0	1	0
PA_Deep	DT-Methylophagaceae-1	0	0	0	0	0	0	0	0	0	0	0	0		PA_Deep	DT-Methylophagaceae-1	0	1	11	0	2	18	0	10	2	1	0.139535		DT-Ilumatobacteraceae-1	DT-Ilumatobacteraceae-1_02914	GH13	alpha-glucosidase (EC 3.2.1.20)	Starch;			0	0	0	0	0	0	0	0	0	0	0	0	0	0
PA_Deep	DT-Methylophagaceae-2	0	1	0	0	0	1	1	0	1	0	0	0		PA_Deep	DT-Methylophagaceae-2	2	3	21	0	8	39	0	19	3	8	0.252632		DT-Ilumatobacteraceae-1	DT-Ilumatobacteraceae-1_03279	GH38	alpha-mannosidase (EC 3.2.1.24)	alpha-mannan			1	1	1	0	1	0	0	0	0	0	0	0	0	0
PA_Deep	DT-Methylophagaceae-3	1	1	0	0	0	1	1	0	1	0	0	0		PA_Deep	DT-Methylophagaceae-3	2	3	21	0	9	36	0	25	4	7	0.255102		DT-Lentisphaeraceae-1	DT-Lentisphaeraceae-1_02802	GH38	alpha-mannosidase (EC 3.2.1.24)	alpha-mannan			1	1	0	0	1	0	0	0	0	0	0	0	0	0
PA_Shallow	DT-Micavibrionaceae-1	0	0	0	0	0	0	0	0	0	0	0	0		PA_Shallow	DT-Micavibrionaceae-1	2	4	19	0	8	29	0	30	3	2	0.168539		DT-Lentisphaeraceae-1	DT-Lentisphaeraceae-1_03813	GH20	beta-hexosaminidase (EC 3.2.1.52)	N-Acetylglucosamine (GlcNAc)			1	1	0	0	0	0	0	0	0	0	0	1	2	0
PA_Deep	DT-Moritella-1	1	1	1	0	0	1	1	1	1	0	0	0		PA_Deep	DT-Moritella-1	1	6	27	0	8	59	0	51	8	7	0.188679		DT-Lentisphaeria-2	DT-Lentisphaeria-2_00220	GH29	alpha-L-fucosidase (EC 3.2.1.51)	Fucose			1	1	1	0	1	0	0	0	0	0	0	3	0	0
PA_Deep	DT-Moritella-3	1	1	1	1	0	1	1	1	1	1	0	0		PA_Deep	DT-Moritella-3	1	5	33	0	6	71	0	67	5	9	0.209424		DT-Lentisphaeria-2	DT-Lentisphaeria-2_00252	GH20	beta-hexosaminidase (EC 3.2.1.52)	N-Acetylglucosamine (GlcNAc)			1	2	1	0	1	0	0	0	0	0	0	0	0	0
PA_Deep	DT-Moritella-4	1	1	1	0	0	1	1	1	1	1	0	0		PA_Deep	DT-Moritella-4	2	5	33	0	9	73	0	82	5	10	0.247619		DT-Lentisphaeria-2	DT-Lentisphaeria-2_00667	GH4	alpha-galactosidase (EC 3.2.1.22)	Galactoside;Fucose;			2	3	1	0	1	0	0	0	0	0	0	0	1	0
PA_Shallow	DT-Mycoplasmatales-1	0	0	0	0	0	0	0	0	0	0	0	0		PA_Shallow	DT-Mycoplasmatales-1	0	1	4	0	1	14	0	4	0	0	0.0869565		DT-Lentisphaeria-2	DT-Lentisphaeria-2_01770	GH52	beta-xylosidase (EC 3.2.1.37).	Xylan			0	0	0	0	0	0	0	0	0	0	0	0	0	0
PA_Shallow	DT-Mycoplasmatales-2	0	0	1	0	0	0	0	0	0	0	0	0		PA_Shallow	DT-Mycoplasmatales-2	0	1	2	0	1	11	0	5	0	0	0		DT-Lentisphaeria-2	DT-Lentisphaeria-2_03456	GH29	alpha-L-fucosidase (EC 3.2.1.51)	Fucose			0	0	0	0	0	0	0	0	0	0	0	0	0	0
PA_Deep	DT-Myxococcota-1	0	1	0	0	0	1	0	0	0	0	0	0		PA_Deep	DT-Myxococcota-1	1	3	16	0	6	66	0	107	9	3	0.190244		DT-Lentisphaeria-2	DT-Lentisphaeria-2_03931	GH38	alpha-mannosidase (EC 3.2.1.24)	alpha-mannan			0	0	0	0	1	0	0	0	0	0	0	0	0	1
PA_Deep	DT-Myxococcota-2	1	1	1	0	0	1	0	0	0	0	0	0		PA_Deep	DT-Myxococcota-2	0	2	22	0	6	107	0	164	8	7	0.219355		DT-Methylophagaceae-2	DT-Methylophagaceae-2_01056	GH3	beta-N-acetylhexosaminidase (EC 3.2.1.52)	N-Acetylglucosamine (GlcNAc)			0	0	0	0	1	0	0	0	0	0	0	4	2	0
PA_Deep	DT-Myxococcota-3	1	0	0	0	0	1	0	0	0	0	0	0		PA_Deep	DT-Myxococcota-3	0	2	23	0	8	83	0	114	5	4	0.151515		DT-Methylophagaceae-2	DT-Methylophagaceae-2_02311	GH77	amylomaltase or 4-alpha-glucanotransferase (EC 2.4.1.25)	Starch;			0	0	0	0	1	0	0	0	0	0	0	0	1	0
PA_Deep	DT-Nanoarchaeia-1	0	0	1	0	0	0	0	0	0	1	0	0		PA_Deep	DT-Nanoarchaeia-1	0	2	11	0	2	22	0	14	2	0	0.137255		DT-Methylophagaceae-3	DT-Methylophagaceae-3_00535	GH3	beta-N-acetylhexosaminidase (EC 3.2.1.52)	N-Acetylglucosamine (GlcNAc)			0	0	0	0	0	0	0	0	0	0	0	0	0	0
PA_Deep	DT-Nitrincolaceae-2	1	0	1	1	0	1	1	0	1	1	0	0		PA_Deep	DT-Nitrincolaceae-2	2	3	36	0	5	66	0	55	7	4	0.150289		DT-Methylophagaceae-3	DT-Methylophagaceae-3_01232	GH77	amylomaltase or 4-alpha-glucanotransferase (EC 2.4.1.25)	Starch;			1	1	0	0	1	0	0	0	0	0	0	1	0	0
PA_Deep	DT-Nitrincolaceae-3	1	0	1	1	0	1	1	0	1	1	0	0		PA_Deep	DT-Nitrincolaceae-3	2	3	41	0	7	70	0	54	5	9	0.211957		DT-Moritella-1	DT-Moritella-1_00545	GH114	endo-alpha-1,4-polygalactosaminidase (EC 3.2.1.109)	Galactosamine;			1	3	1	0	1	0	0	0	0	0	0	1	3	0
PA_Deep	DT-Nitrosopelagicus-1	0	0	0	0	0	0	0	0	0	0	0	1		PA_Deep	DT-Nitrosopelagicus-1	2	1	8	0	1	10	0	3	0	1	0		DT-Moritella-1	DT-Moritella-1_00935	PL8	chondroitin ABC lyase (EC 4.2.2.20)	Glycosaminoglycans			0	0	0	0	0	0	0	0	0	0	0	0	0	0
PA_Deep	DT-Nitrosopumilus-2	0	0	0	0	0	1	0	0	0	0	0	0		PA_Deep	DT-Nitrosopumilus-2	1	0	15	0	3	27	0	12	4	2	0.0819672		DT-Moritella-1	DT-Moritella-1_00937	PL8	chondroitin ABC lyase (EC 4.2.2.20)	Glycosaminoglycans			0	0	0	0	0	0	0	0	0	0	0	0	0	0
PA_Shallow	DT-Oleispira-1	1	1	0	0	0	1	1	0	1	0	0	0		PA_Shallow	DT-Oleispira-1	1	1	15	0	10	33	0	46	2	3	0.188119		DT-Moritella-1	DT-Moritella-1_00942	PL8	chondroitin ABC lyase (EC 4.2.2.20)	Glycosaminoglycans			0	0	0	0	1	0	0	0	0	0	0	0	1	0
PA_Shallow	DT-Oligoflexales-1	1	0	1	0	0	1	0	0	1	0	0	0		PA_Shallow	DT-Oligoflexales-1	2	2	28	0	3	57	0	85	3	3	0.316667		DT-Moritella-1	DT-Moritella-1_00943	PL8	chondroitin ABC lyase (EC 4.2.2.20)	Glycosaminoglycans			1	0	0	0	1	0	0	0	0	0	0	0	0	0
PA_Shallow	DT-Parvularculaceae-1	0	0	1	0	0	1	0	0	0	0	0	0		PA_Shallow	DT-Parvularculaceae-1	2	3	14	0	22	63	1	102	5	2	0.421875		DT-Moritella-1	DT-Moritella-1_01252	PL8	chondroitin ABC lyase (EC 4.2.2.20)	Glycosaminoglycans			1	0	1	0	0	0	0	0	0	0	0	0	0	0
PA_Shallow	DT-Phaeodactylibacter-1	1	0	1	0	0	1	0	0	0	0	0	0		PA_Shallow	DT-Phaeodactylibacter-1	1	4	25	0	9	101	0	130	2	3	0.379699		DT-Moritella-1	DT-Moritella-1_01253	PL8	chondroitin ABC lyase (EC 4.2.2.20)	Glycosaminoglycans			0	1	0	0	0	0	0	0	0	0	0	0	0	0
PA_Shallow	DT-Phycisphaerales-1	0	0	0	0	0	1	0	0	1	0	0	0		PA_Shallow	DT-Phycisphaerales-1	1	1	17	0	4	50	0	45	1	1	0.301724		DT-Moritella-1	DT-Moritella-1_01977	GH77	amylomaltase or 4-alpha-glucanotransferase (EC 2.4.1.25)	Starch;			0	0	0	0	1	0	0	0	0	0	0	0	0	0
PA_Deep	DT-Planctomycetota-1	0	1	1	0	0	1	0	0	0	0	0	0		PA_Deep	DT-Planctomycetota-1	1	2	25	0	9	85	2	87	4	2	0.403846		DT-Moritella-1	DT-Moritella-1_02222	GH3	beta-N-acetylhexosaminidase (EC 3.2.1.52)	N-Acetylglucosamine (GlcNAc)			1	0	0	0	1	0	0	0	0	0	0	0	0	0
PA_Deep	DT-Planctomycetota-2	1	0	1	0	0	1	1	0	1	1	0	0		PA_Deep	DT-Planctomycetota-2	2	0	7	0	2	30	0	56	1	2	0.173469		DT-Moritella-3	DT-Moritella-3_00844	GH77	amylomaltase or 4-alpha-glucanotransferase (EC 2.4.1.25)	Starch;			0	0	0	0	0	0	0	0	0	0	0	0	0	0
PA_Deep	DT-Planctomycetota-3	0	0	1	0	0	1	0	0	0	0	0	0		PA_Deep	DT-Planctomycetota-3	1	1	11	0	1	45	0	32	1	2	0.204301		DT-Moritella-3	DT-Moritella-3_01150	GH2	beta-galactosidase (EC 3.2.1.23)	Galactoside;			0	0	0	0	0	0	0	0	0	0	0	0	0	0
PA_Deep	DT-Polyangiaceae-1	0	0	0	0	0	1	1	0	0	0	0	0		PA_Deep	DT-Polyangiaceae-1	1	4	30	0	16	61	0	83	4	2	0.232432		DT-Moritella-3	DT-Moritella-3_01169	GH20	beta-hexosaminidase (EC 3.2.1.52)	N-Acetylglucosamine (GlcNAc)			0	0	0	0	0	0	0	0	0	0	0	0	0	0
PA_Shallow	DT-Pseudoalteromonas-1	1	0	1	0	0	1	1	1	1	0	0	0		PA_Shallow	DT-Pseudoalteromonas-1	3	4	27	0	27	108	0	95	5	6	0.370968		DT-Moritella-3	DT-Moritella-3_01867	GH2	beta-galactosidase (EC 3.2.1.23)	Galactoside;			1	1	1	0	1	0	0	0	0	0	0	0	0	0
PA_Shallow	DT-Pseudobacteriovorax-1	1	1	1	0	0	1	1	0	1	0	0	0		PA_Shallow	DT-Pseudobacteriovorax-1	1	3	45	0	23	106	0	188	4	6	0.439093		DT-Moritella-3	DT-Moritella-3_03652	GH114	endo-alpha-1,4-polygalactosaminidase (EC 3.2.1.109)	Galactosamine;			1	0	0	0	0	0	0	0	0	0	0	0	0	0
PA_Deep	DT-Pseudomonadales-1	1	0	1	0	0	1	1	0	1	1	0	0		PA_Deep	DT-Pseudomonadales-1	1	7	35	0	40	57	0	94	6	7	0.318841		DT-Moritella-3	DT-Moritella-3_04162	GH3	beta-N-acetylhexosaminidase (EC 3.2.1.52)	N-Acetylglucosamine (GlcNAc)			1	1	1	0	2	0	0	0	0	0	0	4	3	0
PA_Shallow	DT-Pseudomonadales-2	0	1	0	0	0	1	1	0	1	0	0	0		PA_Shallow	DT-Pseudomonadales-2	0	0	15	0	4	35	0	44	4	2	0.26		DT-Moritella-4	DT-Moritella-4_00683	GH77	amylomaltase or 4-alpha-glucanotransferase (EC 2.4.1.25)	Starch;			0	2	1	0	0	0	0	0	0	0	0	0	1	0
PA_Deep	DT-Pseudomonadales-3	1	0	1	1	0	1	1	0	1	1	0	0		PA_Deep	DT-Pseudomonadales-3	1	3	44	0	5	63	1	75	4	8	0.160804		DT-Moritella-4	DT-Moritella-4_02090	GH20	beta-hexosaminidase (EC 3.2.1.52)	N-Acetylglucosamine (GlcNAc)			1	3	1	0	1	0	0	0	0	0	0	1	0	0
PA_Deep	DT-Pseudomonadales-4	1	0	1	0	0	1	1	0	0	0	0	0		PA_Deep	DT-Pseudomonadales-4	2	5	26	0	6	61	0	71	5	4	0.281609		DT-Moritella-4	DT-Moritella-4_02523	GH3	beta-N-acetylhexosaminidase (EC 3.2.1.52)	N-Acetylglucosamine (GlcNAc)			1	1	1	0	2	0	0	0	0	0	0	1	1	0
PA_Deep	DT-Pseudomonadales-5	1	0	1	1	0	1	0	0	0	1	0	0		PA_Deep	DT-Pseudomonadales-5	3	1	23	0	4	43	0	54	3	0	0.125984		DT-Moritella-4	DT-Moritella-4_03287	GH114	endo-alpha-1,4-polygalactosaminidase (EC 3.2.1.109)	Galactosamine;			0	1	0	0	0	0	0	0	0	0	0	0	0	0
PA_Deep	DT-Psychrobiaceae-1	1	0	0	0	0	1	1	1	1	0	0	0		PA_Deep	DT-Psychrobiaceae-1	2	2	23	0	19	76	0	70	4	7	0.25		DT-Myxococcota-1	DT-Myxococcota-1_01263	GH2	beta-glucuronidase (EC 3.2.1.31)	Glycosaminoglycans			1	1	1	0	1	0	0	0	0	0	0	0	0	0
PA_Deep	DT-Psychrobiaceae-2	1	1	1	0	0	1	1	1	1	1	0	0		PA_Deep	DT-Psychrobiaceae-2	2	4	35	0	11	68	0	62	2	12	0.210811		DT-Myxococcota-1	DT-Myxococcota-1_02424	GH4	alpha-galactosidase (EC 3.2.1.22)	Galactoside;Fucose;			1	1	1	0	1	0	0	0	0	0	0	0	0	0
PA_Deep	DT-Psychrobiaceae-3	1	1	1	0	0	1	1	1	1	0	0	0		PA_Deep	DT-Psychrobiaceae-3	2	5	26	0	29	94	1	81	3	10	0.342342		DT-Nanoarchaeia-1	DT-Nanoarchaeia-1_01005	GH38	alpha-mannosidase (EC 3.2.1.24)	alpha-mannan			1	3	1	0	1	0	0	0	0	0	0	0	0	0
PA_Deep	DT-Psychrobium-1	1	1	1	0	0	1	1	1	1	0	0	0		PA_Deep	DT-Psychrobium-1	2	2	19	0	18	90	0	66	5	8	0.369792		DT-Nitrincolaceae-2	DT-Nitrincolaceae-2_00930	GH36	alpha-galactosidase (EC 3.2.1.22)	Galactoside;Fucose;			0	1	1	0	0	0	0	0	0	0	0	0	0	0
PA_Shallow	DT-Psychroserpens-1	0	0	0	0	0	1	0	0	0	0	0	0		PA_Shallow	DT-Psychroserpens-1	0	5	23	0	9	68	0	67	3	2	0.333333		DT-Nitrincolaceae-2	DT-Nitrincolaceae-2_00936	GH42	beta-galactosidase (EC 3.2.1.23)	Galactoside;			0	1	0	0	0	0	0	0	0	0	0	0	0	0
PA_Shallow	DT-Psychrosphaera-1	1	0	1	0	0	1	1	1	0	0	0	0		PA_Shallow	DT-Psychrosphaera-1	1	4	22	0	18	128	0	146	1	8	0.296774		DT-Nitrincolaceae-2	DT-Nitrincolaceae-2_01117	GH3	beta-N-acetylhexosaminidase (EC 3.2.1.52)	N-Acetylglucosamine (GlcNAc)			0	1	0	0	1	0	0	0	0	0	0	0	0	0
PA_Deep	DT-Rhizobiales-1	1	1	1	1	0	1	1	0	1	1	0	0		PA_Deep	DT-Rhizobiales-1	1	4	21	0	5	60	2	45	7	6	0.10274		DT-Nitrincolaceae-3	DT-Nitrincolaceae-3_00728	GH1	beta-glucosidase (EC 3.2.1.21)	Cellulose			0	4	0	0	0	0	0	0	0	0	0	0	1	0
PA_Deep	DT-Rhizobiales-3	1	1	1	1	0	1	1	0	1	0	0	0		PA_Deep	DT-Rhizobiales-3	1	3	20	0	3	63	1	53	6	5	0.125		DT-Nitrincolaceae-3	DT-Nitrincolaceae-3_00788	GH3	beta-N-acetylhexosaminidase (EC 3.2.1.52)	N-Acetylglucosamine (GlcNAc)			1	3	0	0	0	0	0	0	0	0	0	5	0	0
PA_Shallow	DT-Rhizobiales-4	1	0	1	0	0	1	1	0	1	0	0	1		PA_Shallow	DT-Rhizobiales-4	1	3	38	0	4	71	1	71	8	8	0.199005		DT-Nitrincolaceae-3	DT-Nitrincolaceae-3_03025	GH42	beta-galactosidase (EC 3.2.1.23)	Galactoside;			1	5	0	0	0	0	0	0	0	0	0	3	0	0
PA_Shallow	DT-Rhodobacteraceae-1	1	0	1	0	0	1	1	0	1	1	0	1		PA_Shallow	DT-Rhodobacteraceae-1	2	3	29	0	3	73	1	87	7	1	0.197044		DT-Nitrincolaceae-3	DT-Nitrincolaceae-3_03031	GH36	alpha-galactosidase (EC 3.2.1.22)	Galactoside;Fucose;			1	1	0	0	0	0	0	0	0	0	0	0	0	0
PA_Shallow	DT-Rhodobacteraceae-2	1	0	1	0	0	1	0	0	1	1	0	1		PA_Shallow	DT-Rhodobacteraceae-2	1	3	27	0	3	70	1	66	8	2	0.213483		DT-Oleispira-1	DT-Oleispira-1_00692	GH114	endo-alpha-1,4-polygalactosaminidase (EC 3.2.1.109)	Galactosamine;			1	1	0	0	0	0	0	0	0	0	0	0	0	0
PA_Shallow	DT-Rhodobacteraceae-3	1	0	1	0	0	1	0	0	1	1	0	1		PA_Shallow	DT-Rhodobacteraceae-3	1	2	22	1	4	57	1	58	7	3	0.210526		DT-Oligoflexales-1	DT-Oligoflexales-1_01243	GH2	beta-galactosidase (EC 3.2.1.23)	Galactoside;			1	2	0	0	0	0	0	0	0	0	0	0	0	0
PA_Deep	DT-Rhodobacteraceae-4	1	0	1	1	1	1	1	0	1	1	0	0		PA_Deep	DT-Rhodobacteraceae-4	1	4	36	0	6	87	1	66	8	5	0.221154		DT-Parvularculaceae-1	DT-Parvularculaceae-1_00177	GH37	alpha,alpha-trehalase (EC 3.2.1.28).	Trehalose			1	2	0	0	0	0	0	0	0	0	0	1	1	0
PA_Shallow	DT-Richelia-1	1	0	1	0	0	1	0	1	1	1	1	0		PA_Shallow	DT-Richelia-1	2	4	28	0	7	70	0	78	5	4	0.078534		DT-Parvularculaceae-1	DT-Parvularculaceae-1_01855	GH42	beta-galactosidase (EC 3.2.1.23)	Galactoside;			0	0	0	0	1	0	0	0	0	0	0	0	1	0
PA_Shallow	DT-Rickettsiaceae-1	1	0	1	0	0	0	0	0	0	0	0	0		PA_Shallow	DT-Rickettsiaceae-1	2	2	2	0	3	21	0	31	1	2	0.278689		DT-Parvularculaceae-1	DT-Parvularculaceae-1_02704	GH36	alpha-galactosidase (EC 3.2.1.22)	Galactoside;Fucose;			0	1	0	0	0	0	0	0	0	0	0	11	0	0
PA_Shallow	DT-Rickettsiales-1	1	0	1	0	0	0	0	0	0	0	0	0		PA_Shallow	DT-Rickettsiales-1	0	5	4	0	1	15	0	22	1	1	0.208333		DT-Phaeodactylibacter-1	DT-Phaeodactylibacter-1_00083	GH3	beta-glucosidase (EC 3.2.1.21)	Cellulose			0	0	0	0	0	0	0	0	0	0	0	0	3	0
PA_Shallow	DT-Rivularia-1	1	1	1	0	0	1	0	0	1	0	1	0		PA_Shallow	DT-Rivularia-1	3	2	30	0	4	68	0	85	2	3	0.0829016		DT-Phaeodactylibacter-1	DT-Phaeodactylibacter-1_00312	GH13	cyclomaltodextrinase (EC 3.2.1.54)	Cyclomaltodextrins			0	2	0	0	0	0	0	0	0	0	0	0	1	0
PA_Deep	DT-Roseibacillus-1	1	0	1	0	0	1	0	0	0	0	0	0		PA_Deep	DT-Roseibacillus-1	0	1	19	0	7	42	0	61	3	2	0.375		DT-Phaeodactylibacter-1	DT-Phaeodactylibacter-1_01374	GH65	maltose phosphorylase (EC 2.4.1.8)	Starch			0	0	0	0	0	0	0	0	0	0	0	0	0	0
PA_Shallow	DT-Salinicola-1	1	1	1	1	0	1	1	0	1	1	1	0		PA_Shallow	DT-Salinicola-1	3	3	27	0	8	60	0	64	7	4	0.190476		DT-Phaeodactylibacter-1	DT-Phaeodactylibacter-1_01915	GH2	beta-mannosidase (EC 3.2.1.25)	beta-mannan			0	3	0	1	1	0	0	0	0	0	0	0	0	0
PA_Shallow	DT-Saprospiraceae-1	0	0	1	0	0	1	0	0	1	0	0	0		PA_Shallow	DT-Saprospiraceae-1	1	2	32	0	19	107	1	174	5	3	0.489231		DT-Phaeodactylibacter-1	DT-Phaeodactylibacter-1_02224	GH13	alpha-1,4-glucan: phosphate alpha-maltosyltransferase (EC 2.4.99.16)	Starch			0	1	0	0	0	0	0	0	0	0	0	0	0	0
PA_Shallow	DT-Saprospiraceae-2	1	1	1	0	0	1	1	0	0	0	0	0		PA_Shallow	DT-Saprospiraceae-2	3	5	72	0	61	218	2	380	9	4	0.548341		DT-Phaeodactylibacter-1	DT-Phaeodactylibacter-1_02744	GH29	alpha-L-fucosidase (EC 3.2.1.51)	Fucose			0	4	0	0	0	0	0	0	0	0	0	0	0	0
PA_Shallow	DT-Shewanella-1	1	1	1	0	0	1	1	1	1	0	0	0		PA_Shallow	DT-Shewanella-1	3	4	27	0	19	103	0	78	3	8	0.411504		DT-Phaeodactylibacter-1	DT-Phaeodactylibacter-1_03068	GH13	trehalose synthase (EC 5.4.99.16)	Starch			1	2	1	1	1	0	0	0	0	0	0	0	0	0
PA_Deep	DT-Shewanella-2	1	1	1	0	0	1	1	1	1	1	0	0		PA_Deep	DT-Shewanella-2	1	4	28	0	29	116	0	87	3	8	0.40081		DT-Phaeodactylibacter-1	DT-Phaeodactylibacter-1_04089	GH13	alpha-amylase (EC 3.2.1.1)	Starch			1	2	1	0	1	0	0	0	0	0	0	0	0	0
PA_Shallow	DT-Simkaniaceae-1	0	0	0	0	0	1	0	0	0	0	0	0		PA_Shallow	DT-Simkaniaceae-1	1	2	5	0	1	20	0	24	0	1	0.188679		DT-Phaeodactylibacter-1	DT-Phaeodactylibacter-1_04089	GH13	[retaining] alpha-amylase (EC 3.2.1.1)	Starch			0	0	0	0	0	0	0	0	0	0	0	0	0	0
PA_Deep	DT-Thalassarchaeum-1	0	0	0	0	0	0	0	0	0	0	0	0		PA_Deep	DT-Thalassarchaeum-1	1	0	10	0	1	24	0	13	3	1	0.115385		DT-Phycisphaerales-1	DT-Phycisphaerales-1_00245	GH57	alpha-amylase (EC 3.2.1.1)	Starch			0	0	0	0	0	0	0	0	0	0	0	0	0	0
PA_Deep	DT-UBP17-1	1	1	1	0	0	1	0	0	0	0	0	0		PA_Deep	DT-UBP17-1	1	2	22	0	12	52	0	43	0	2	0.188525		DT-Planctomycetota-1	DT-Planctomycetota-1_01374	GH18	chitinase (EC 3.2.1.14)	Chitin			0	1	0	0	0	0	0	0	0	0	0	0	0	0
PA_Deep	DT-Vermiphilaceae-1	1	0	0	0	0	0	0	0	0	1	0	0		PA_Deep	DT-Vermiphilaceae-1	1	2	3	0	2	10	0	10	0	0	0.192308		DT-Planctomycetota-2	DT-Planctomycetota-2_01030	GH51	alpha-L-arabinofuranosidase (EC 3.2.1.55)	alpha-L-arabinofuranosides, alpha-L-arabinans, arabinoxylans and arabinogalactans			0	0	0	0	0	0	0	0	0	0	0	0	0	0
PA_Shallow	DT-Verrucomicrobiales-1	1	1	1	0	0	1	1	0	1	0	0	0		PA_Shallow	DT-Verrucomicrobiales-1	0	3	37	0	10	72	0	87	1	8	0.403846		DT-Planctomycetota-2	DT-Planctomycetota-2_01370	GH1	beta-glucosidase (EC 3.2.1.21)	Cellulose			0	1	0	0	0	0	0	0	0	0	0	2	1	0
PA_Deep	DT-Verrucomicrobiales-2	0	1	1	0	0	1	0	0	0	1	0	0		PA_Deep	DT-Verrucomicrobiales-2	0	3	13	0	2	42	0	59	4	1	0.42623		DT-Planctomycetota-2	DT-Planctomycetota-2_02542	GH130	beta-1,4-mannosylglucose phosphorylase (EC 2.4.1.281)	4-O-β-d-glucopyranosyl-d-mannose (Glc-Man)			0	0	0	0	0	0	0	0	0	0	0	0	0	0
PA_Shallow	DT-Vibrio-1	1	1	1	0	0	1	0	1	1	1	0	0		PA_Shallow	DT-Vibrio-1	3	3	32	0	13	85	0	65	5	10	0.295567		DT-Pseudoalteromonas-1	DT-Pseudoalteromonas-1_00984	GH109	alpha-N-acetylgalactosaminidase (EC 3.2.1.49)	Galactosamine;			2	2	1	1	1	0	0	0	0	0	0	0	0	0
PA_Shallow	DT-Winogradskyella-1	0	0	0	0	0	1	0	0	0	0	0	0		PA_Shallow	DT-Winogradskyella-1	1	3	24	0	14	88	1	78	4	3	0.529703		DT-Pseudoalteromonas-1	DT-Pseudoalteromonas-1_01841	GH37	alpha,alpha-trehalase (EC 3.2.1.28).	Trehalose			0	0	0	0	0	0	0	0	0	0	0	0	0	0
PA_Shallow	DT-Winogradskyella-2	0	0	0	0	0	1	0	0	0	0	0	0		PA_Shallow	DT-Winogradskyella-2	1	4	34	0	15	74	0	95	4	3	0.460465		DT-Pseudoalteromonas-1	DT-Pseudoalteromonas-1_01855	GH13	sucrose phosphorylase (EC 2.4.1.7)	Sucrose			0	1	0	0	0	0	0	0	0	0	0	0	0	0
PA_Shallow	DT-Xanthomonadales-1	1	0	0	0	0	1	0	0	1	0	0	0		PA_Shallow	DT-Xanthomonadales-1	0	3	15	0	13	58	0	71	4	3	0.37013		DT-Pseudoalteromonas-1	DT-Pseudoalteromonas-1_04103	GH3	beta-N-acetylhexosaminidase (EC 3.2.1.52)	N-Acetylglucosamine (GlcNAc)			0	0	0	0	0	0	0	0	0	0	0	0	0	0
PA_Shallow	ZT-Alteromonas-1	1	1	1	0	0	1	1	1	1	0	0	0		PA_Shallow	ZT-Alteromonas-1	2	6	30	0	24	90	0	88	6	6	0.403509		DT-Pseudoalteromonas-1	DT-Pseudoalteromonas-1_04176	GH13	alpha-amylase (EC 3.2.1.1)	Starch			1	2	0	0	1	0	0	0	0	0	0	0	0	0
PA_Shallow	ZT-Aquabacterium-1	1	0	0	0	0	1	1	0	1	0	1	0		PA_Shallow	ZT-Aquabacterium-1	1	4	15	0	6	36	0	48	5	4	0.132743		DT-Pseudoalteromonas-1	DT-Pseudoalteromonas-1_04176	GH13	[retaining] alpha-amylase (EC 3.2.1.1)	Starch			0	1	0	0	1	0	0	0	0	0	0	0	0	0
PA_Shallow	ZT-Blastomonas-1	1	1	0	0	0	1	1	0	1	0	0	0		PA_Shallow	ZT-Blastomonas-1	2	7	32	0	33	86	0	121	5	6	0.401544		DT-Pseudoalteromonas-1	DT-Pseudoalteromonas-1_04313	GH146	beta-L-arabinofuranosidase (EC 3.2.1.185)	Arabinose			1	1	1	0	0	0	0	0	0	0	0	2	2	0
PA_Shallow	ZT-Caenarcaniphilales-1	0	0	1	0	0	0	0	0	1	0	0	0		PA_Shallow	ZT-Caenarcaniphilales-1	2	2	17	0	2	31	0	21	2	5	0.15		DT-Pseudoalteromonas-1	DT-Pseudoalteromonas-1_04767	GH20	beta-hexosaminidase (EC 3.2.1.52)	N-Acetylglucosamine (GlcNAc)			1	1	0	0	0	0	0	0	0	0	0	0	0	0
PA_Shallow	ZT-Cognatishimia-1	1	0	1	0	0	1	1	0	1	0	0	1		PA_Shallow	ZT-Cognatishimia-1	2	2	29	0	3	55	1	59	4	1	0.20915		DT-Pseudoalteromonas-1	DT-Pseudoalteromonas-1_05138	GH43	[inverting] endo-alpha-1,5-L-arabinanase (EC 3.2.1.99)	Arabinan -> arabinose			1	1	0	0	0	0	0	0	0	0	0	0	0	0
PA_Shallow	ZT-Crocinitomicaceae-1	0	0	0	0	0	1	0	0	0	0	0	0		PA_Shallow	ZT-Crocinitomicaceae-1	1	1	40	0	14	82	0	84	1	1	0.509524		DT-Pseudoalteromonas-1	DT-Pseudoalteromonas-1_05335	GH2	beta-galactosidase (EC 3.2.1.23)	Galactoside;			0	1	0	0	0	0	0	0	0	0	0	0	0	0
PA_Shallow	ZT-Crocinitomicaceae-2	0	0	0	0	0	1	0	0	1	0	0	0		PA_Shallow	ZT-Crocinitomicaceae-2	1	1	41	0	10	84	0	96	1	6	0.469565		DT-Pseudoalteromonas-1	DT-Pseudoalteromonas-1_05390	GH16	endo-1,3-beta-glucanase / laminarinase (EC 3.2.1.39)	Laminarin			0	4	0	0	0	0	0	0	0	0	0	0	2	0
PA_Shallow	ZT-Crocinitomicaceae-3	0	0	0	0	0	1	0	0	0	0	0	0		PA_Shallow	ZT-Crocinitomicaceae-3	0	1	31	0	13	67	0	76	2	4	0.513812		DT-Pseudobacteriovorax-1	DT-Pseudobacteriovorax-1_01697	GH13	alpha-amylase (EC 3.2.1.1)	Starch			0	1	0	0	0	0	0	0	0	0	0	0	0	0
PA_Shallow	ZT-Crocosphaera-2	1	0	1	0	0	1	1	0	1	1	0	0		PA_Shallow	ZT-Crocosphaera-2	3	5	33	0	5	74	0	84	5	6	0.138095		DT-Pseudobacteriovorax-1	DT-Pseudobacteriovorax-1_01697	GH13	[retaining] alpha-amylase (EC 3.2.1.1)	Starch			0	1	0	0	0	0	0	0	0	0	0	0	3	0
PA_Shallow	ZT-Dechloromonas-1	1	0	1	0	0	1	1	0	0	0	1	0		PA_Shallow	ZT-Dechloromonas-1	1	3	16	0	10	44	0	42	1	2	0.100917		DT-Pseudobacteriovorax-1	DT-Pseudobacteriovorax-1_03084	GH13	alpha-amylase (EC 3.2.1.1)	Starch			0	0	0	0	0	0	0	0	0	0	0	0	0	0
PA_Shallow	ZT-Flavobacteriales-1	1	0	0	0	0	1	0	0	0	0	0	0		PA_Shallow	ZT-Flavobacteriales-1	1	4	23	0	9	76	0	90	4	1	0.512563		DT-Pseudobacteriovorax-1	DT-Pseudobacteriovorax-1_03084	GH13	[retaining] alpha-amylase (EC 3.2.1.1)	Starch			0	1	0	0	0	0	0	0	0	0	0	0	0	0
PA_Shallow	ZT-Flavobacteriales-3	0	0	0	0	0	1	0	0	0	0	0	0		PA_Shallow	ZT-Flavobacteriales-3	1	1	15	0	12	59	0	54	3	2	0.340741		DT-Pseudobacteriovorax-1	DT-Pseudobacteriovorax-1_03999	GH13	alpha-amylase (EC 3.2.1.1)	Starch			0	0	0	0	0	0	0	0	0	0	0	0	0	0
PA_Shallow	ZT-Flavobacteriales-4	0	0	0	0	0	1	1	0	0	0	0	0		PA_Shallow	ZT-Flavobacteriales-4	1	2	24	0	11	88	0	90	3	2	0.504762		DT-Pseudobacteriovorax-1	DT-Pseudobacteriovorax-1_03999	GH13	[retaining] alpha-amylase (EC 3.2.1.1)	Starch			0	1	0	0	0	0	0	0	0	0	0	0	0	0
PA_Shallow	ZT-Fuerstia-1	0	0	1	0	0	1	1	0	0	0	0	0		PA_Shallow	ZT-Fuerstia-1	0	5	21	0	2	67	0	70	5	3	0.263158		DT-Pseudobacteriovorax-1	DT-Pseudobacteriovorax-1_04003	GH13	alpha-amylase (EC 3.2.1.1)	Starch			0	0	0	0	0	0	0	0	0	0	0	0	0	0
PA_Shallow	ZT-Fuerstia-2	0	0	1	0	0	1	0	0	1	0	0	0		PA_Shallow	ZT-Fuerstia-2	0	6	24	0	3	80	0	73	4	2	0.253968		DT-Pseudobacteriovorax-1	DT-Pseudobacteriovorax-1_04003	GH13	[retaining] alpha-amylase (EC 3.2.1.1)	Starch			0	0	0	0	0	0	0	0	0	0	0	0	0	0
PA_Shallow	ZT-Gammaproteobacteria-1	1	1	1	0	0	1	0	0	1	0	0	0		PA_Shallow	ZT-Gammaproteobacteria-1	0	5	31	0	21	71	0	94	5	2	0.360577		DT-Pseudomonadales-3	DT-Pseudomonadales-3_01182	GH3	beta-N-acetylhexosaminidase (EC 3.2.1.52)	N-Acetylglucosamine (GlcNAc)			0	0	1	0	1	0	0	0	0	0	0	0	1	0
PA_Shallow	ZT-Gracilibacteria-1	0	0	1	0	0	0	0	0	0	0	0	0		PA_Shallow	ZT-Gracilibacteria-1	0	2	2	0	1	11	0	8	0	0	0.130435		DT-Pseudomonadales-3	DT-Pseudomonadales-3_02619	GH42	beta-galactosidase (EC 3.2.1.23)	Galactoside;			0	0	0	0	0	0	0	0	0	0	0	0	0	0
PA_Shallow	ZT-Kordia-2	0	0	0	0	0	1	0	0	0	0	0	0		PA_Shallow	ZT-Kordia-2	1	5	34	0	24	122	1	135	3	4	0.452459		DT-Pseudomonadales-3	DT-Pseudomonadales-3_02625	GH36	alpha-galactosidase (EC 3.2.1.22)	Galactoside;Fucose;			0	2	0	0	0	0	0	0	0	0	0	0	0	0
PA_Shallow	ZT-Lentisphaerales-1	1	0	1	0	0	1	1	0	1	1	0	0		PA_Shallow	ZT-Lentisphaerales-1	1	4	28	0	18	63	0	87	2	8	0.316062		DT-Pseudomonadales-4	DT-Pseudomonadales-4_02612	GH45	endoglucanase (EC 3.2.1.4)	Cellulose, Lichenin, beta-D-glucans			1	0	0	0	0	0	0	0	0	0	0	2	0	0
PA_Shallow	ZT-Lentisphaeria-1	1	1	1	0	0	1	1	0	1	1	0	0		PA_Shallow	ZT-Lentisphaeria-1	0	4	20	0	11	36	0	57	1	2	0.233333		DT-Pseudomonadales-4	DT-Pseudomonadales-4_03949	GH94	cellobionic acid phosphorylase (EC 2.4.1.321)	Cellulose			0	0	0	0	0	0	0	0	0	0	0	0	0	0
PA_Shallow	ZT-Mariniblastus-1	0	0	1	0	0	1	0	0	1	0	0	0		PA_Shallow	ZT-Mariniblastus-1	1	6	21	0	3	59	0	90	6	4	0.44385		DT-Pseudomonadales-4	DT-Pseudomonadales-4_03950	GH94	cellobionic acid phosphorylase (EC 2.4.1.321)	Cellulose			0	1	0	0	0	0	0	0	0	0	0	0	0	0
PA_Shallow	ZT-Mariniblastus-2	0	0	1	0	0	1	0	0	1	0	0	0		PA_Shallow	ZT-Mariniblastus-2	2	6	23	0	3	91	0	107	7	5	0.427386		DT-Pseudomonadales-5	DT-Pseudomonadales-5_00987	GH42	beta-galactosidase (EC 3.2.1.23)	Galactoside;			0	1	0	0	0	0	0	0	0	0	0	2	0	0
PA_Shallow	ZT-Marinovum-1	1	0	1	0	0	1	0	0	1	0	0	1		PA_Shallow	ZT-Marinovum-1	2	3	20	0	5	62	1	56	4	4	0.177632		DT-Pseudomonadales-5	DT-Pseudomonadales-5_02239	GH36	alpha-galactosidase (EC 3.2.1.22)	Galactoside;Fucose;			0	1	0	0	0	0	0	0	0	0	0	0	0	0
PA_Shallow	ZT-Myxococcota-1	1	0	0	0	0	1	0	0	0	0	0	0		PA_Shallow	ZT-Myxococcota-1	1	2	23	0	10	98	0	152	6	8	0.186207		DT-Pseudomonadales-5	DT-Pseudomonadales-5_02419	GH3	beta-N-acetylhexosaminidase (EC 3.2.1.52)	N-Acetylglucosamine (GlcNAc)			1	0	0	0	1	0	0	0	0	0	0	3	0	0
PA_Shallow	ZT-Myxococcota-2	1	0	0	0	0	1	0	0	1	0	0	0		PA_Shallow	ZT-Myxococcota-2	0	2	8	0	6	44	0	95	4	3	0.0833333		DT-Pseudomonadales-5	DT-Pseudomonadales-5_02891	GH3	beta-glucosidase (EC 3.2.1.21)	Cellulose			0	0	0	0	0	0	0	0	0	0	0	0	0	0
PA_Shallow	ZT-Oceanicola_B-1	1	0	1	0	1	1	0	0	1	1	0	1		PA_Shallow	ZT-Oceanicola_B-1	0	3	28	0	4	62	1	60	5	3	0.179012		DT-Psychrobiaceae-1	DT-Psychrobiaceae-1_02390	GH20	beta-hexosaminidase (EC 3.2.1.52)	N-Acetylglucosamine (GlcNAc)			0	2	0	0	0	0	0	0	0	0	0	0	0	0
PA_Shallow	ZT-Oleiphilaceae-1	1	1	1	0	0	1	1	0	1	1	0	0		PA_Shallow	ZT-Oleiphilaceae-1	2	3	26	0	8	48	0	63	4	6	0.25		DT-Psychrobiaceae-1	DT-Psychrobiaceae-1_03135	GH3	beta-N-acetylhexosaminidase (EC 3.2.1.52)	N-Acetylglucosamine (GlcNAc)			1	4	1	0	1	0	0	0	0	0	0	1	0	0
PA_Shallow	ZT-Opitutales-1	1	0	1	0	0	1	1	0	1	1	0	0		PA_Shallow	ZT-Opitutales-1	1	2	18	0	8	46	1	56	5	3	0.219697		DT-Psychrobiaceae-2	DT-Psychrobiaceae-2_02966	GH1	beta-glucosidase (EC 3.2.1.21)	Cellulose			1	0	0	0	0	0	0	0	0	0	0	0	0	0
PA_Shallow	ZT-Phycisphaerales-1	0	1	1	0	0	1	0	0	0	0	0	0		PA_Shallow	ZT-Phycisphaerales-1	1	2	16	0	11	62	0	56	5	0	0.359155		DT-Psychrobiaceae-2	DT-Psychrobiaceae-2_03118	GH3	beta-N-acetylhexosaminidase (EC 3.2.1.52)	N-Acetylglucosamine (GlcNAc)			0	0	0	0	0	0	0	0	0	0	0	0	0	0
PA_Shallow	ZT-Phycisphaerales-10	1	0	1	0	0	1	0	0	1	0	0	0		PA_Shallow	ZT-Phycisphaerales-10	1	2	22	0	6	42	0	64	6	1	0.384058		DT-Psychrobiaceae-3	DT-Psychrobiaceae-3_00689	GH20	beta-hexosaminidase (EC 3.2.1.52)	N-Acetylglucosamine (GlcNAc)			0	0	0	0	1	0	0	0	0	0	0	0	0	0
PA_Shallow	ZT-Phycisphaerales-11	0	0	1	0	0	1	0	0	0	0	0	0		PA_Shallow	ZT-Phycisphaerales-11	1	1	9	0	2	30	0	26	2	1	0.185714		DT-Psychrobiaceae-3	DT-Psychrobiaceae-3_01066	GH2	beta-galactosidase (EC 3.2.1.23)	Galactoside;			1	0	0	0	0	0	0	0	0	0	0	0	0	0
PA_Shallow	ZT-Phycisphaerales-2	0	0	1	0	0	1	0	0	0	0	0	0		PA_Shallow	ZT-Phycisphaerales-2	1	2	16	0	5	61	0	66	4	1	0.437086		DT-Psychrobiaceae-3	DT-Psychrobiaceae-3_01942	GH3	beta-N-acetylhexosaminidase (EC 3.2.1.52)	N-Acetylglucosamine (GlcNAc)			1	0	0	0	0	0	0	0	0	0	0	1	0	0
PA_Shallow	ZT-Phycisphaerales-3	0	0	0	0	0	1	0	0	0	0	0	0		PA_Shallow	ZT-Phycisphaerales-3	0	2	12	0	3	36	0	23	4	0	0.194805		DT-Psychrobium-1	DT-Psychrobium-1_02627	GH20	beta-hexosaminidase (EC 3.2.1.52)	N-Acetylglucosamine (GlcNAc)			0	0	0	0	1	0	0	0	0	0	0	0	0	0
PA_Shallow	ZT-Phycisphaerales-4	0	0	0	0	0	1	0	0	1	0	0	0		PA_Shallow	ZT-Phycisphaerales-4	1	2	12	0	6	31	0	51	4	1	0.22549		DT-Psychrobium-1	DT-Psychrobium-1_02695	GH3	beta-N-acetylhexosaminidase (EC 3.2.1.52)	N-Acetylglucosamine (GlcNAc)			1	0	0	0	0	0	0	0	0	0	0	0	0	0
PA_Shallow	ZT-Phycisphaerales-5	1	0	0	0	0	1	0	0	0	0	0	0		PA_Shallow	ZT-Phycisphaerales-5	0	2	16	0	6	47	0	49	6	1	0.380165		DT-Psychroserpens-1	DT-Psychroserpens-1_00577	GH65	maltose phosphorylase (EC 2.4.1.8)	Starch			0	0	0	0	0	0	0	0	0	0	0	0	0	0
PA_Shallow	ZT-Phycisphaerales-6	1	0	0	0	0	1	0	0	0	0	0	0		PA_Shallow	ZT-Phycisphaerales-6	0	2	19	0	7	43	0	55	4	2	0.328		DT-Psychroserpens-1	DT-Psychroserpens-1_02516	GH13	alpha-1,4-glucan: phosphate alpha-maltosyltransferase (EC 2.4.99.16)	Starch			0	0	0	0	0	0	0	0	0	0	0	0	0	0
PA_Shallow	ZT-Phycisphaerales-7	0	0	0	0	0	1	0	0	0	0	0	0		PA_Shallow	ZT-Phycisphaerales-7	0	2	13	0	3	41	0	45	4	1	0.301887		DT-Psychroserpens-1	DT-Psychroserpens-1_02762	GH16	endo-1,3-beta-glucanase / laminarinase (EC 3.2.1.39)	Laminarin			0	0	0	0	0	0	0	0	0	0	0	0	0	0
PA_Shallow	ZT-Phycisphaerales-8	1	0	0	0	0	1	0	0	0	0	0	0		PA_Shallow	ZT-Phycisphaerales-8	0	2	13	0	1	42	0	36	5	1	0.333333		DT-Psychrosphaera-1	DT-Psychrosphaera-1_02342	GH77	amylomaltase or 4-alpha-glucanotransferase (EC 2.4.1.25)	Starch;			0	0	0	0	1	0	0	0	0	0	0	0	1	0
PA_Shallow	ZT-Phycisphaerales-9	1	0	1	0	0	1	0	0	0	0	0	0		PA_Shallow	ZT-Phycisphaerales-9	1	3	27	0	11	57	0	85	6	1	0.45		DT-Psychrosphaera-1	DT-Psychrosphaera-1_03726	GH3	beta-N-acetylhexosaminidase (EC 3.2.1.52)	N-Acetylglucosamine (GlcNAc)			1	0	0	0	1	0	0	0	0	0	0	0	0	0
PA_Shallow	ZT-Pirellulaceae-1	0	0	1	0	0	1	0	0	1	0	0	0		PA_Shallow	ZT-Pirellulaceae-1	2	5	25	0	5	87	0	94	3	7	0.318386		DT-Rhizobiales-3	DT-Rhizobiales-3_00943	GH20	beta-hexosaminidase (EC 3.2.1.52)	N-Acetylglucosamine (GlcNAc)			0	0	0	0	0	0	0	0	0	0	0	0	0	0
PA_Shallow	ZT-Pirellulaceae-2	0	0	1	0	0	1	0	0	1	0	0	0		PA_Shallow	ZT-Pirellulaceae-2	1	4	28	0	4	81	0	78	5	8	0.190244		DT-Rhizobiales-3	DT-Rhizobiales-3_01731	GH1	beta-glucosidase (EC 3.2.1.21)	Cellulose			0	0	0	0	0	0	0	0	0	0	0	0	0	0
PA_Shallow	ZT-Pirellulaceae-3	0	0	1	0	0	1	0	0	1	0	0	0		PA_Shallow	ZT-Pirellulaceae-3	1	5	19	0	3	64	0	100	6	2	0.436548		DT-Rhizobiales-3	DT-Rhizobiales-3_02900	GH42	beta-galactosidase (EC 3.2.1.23)	Galactoside;			0	1	0	0	0	0	0	0	0	0	0	0	0	0
PA_Shallow	ZT-Pirellulales-1	0	0	1	0	0	1	0	0	1	0	0	0		PA_Shallow	ZT-Pirellulales-1	1	5	18	0	2	62	0	64	4	4	0.259494		DT-Rhizobiales-3	DT-Rhizobiales-3_02905	GH36	alpha-galactosidase (EC 3.2.1.22)	Galactoside;Fucose;			0	0	0	0	1	0	0	0	0	0	0	0	0	0
PA_Shallow	ZT-Pirellulales-2	0	0	1	0	0	1	0	0	0	0	0	0		PA_Shallow	ZT-Pirellulales-2	1	4	16	0	3	51	0	47	3	2	0.25		DT-Rhizobiales-3	DT-Rhizobiales-3_03123	GH38	alpha-mannosidase (EC 3.2.1.24)	alpha-mannan			0	0	0	0	0	0	0	0	0	0	0	0	0	0
PA_Shallow	ZT-Planctomycetota-1	0	0	1	0	0	1	0	0	1	0	0	0		PA_Shallow	ZT-Planctomycetota-1	2	2	15	0	5	67	0	44	7	3	0.378571		DT-Rhizobiales-4	DT-Rhizobiales-4_00460	GH42	beta-galactosidase (EC 3.2.1.23)	Galactoside;			1	0	0	0	0	0	0	0	0	0	0	0	0	0
PA_Shallow	ZT-Planctomycetota-4	0	0	1	0	0	1	0	0	0	0	0	0		PA_Shallow	ZT-Planctomycetota-4	2	2	12	0	6	56	0	38	4	1	0.330435		DT-Rhodobacteraceae-1	DT-Rhodobacteraceae-1_01289	GH42	beta-galactosidase (EC 3.2.1.23)	Galactoside;			0	0	0	0	0	0	0	0	0	0	0	0	0	0
PA_Shallow	ZT-Planctomycetota-5	0	0	1	0	0	1	0	0	1	0	0	0		PA_Shallow	ZT-Planctomycetota-5	0	2	12	0	6	61	0	48	3	2	0.421875		DT-Rhodobacteraceae-1	DT-Rhodobacteraceae-1_02794	GH4	alpha-galactosidase (EC 3.2.1.22)	Galactoside;Fucose;			0	1	0	0	0	0	0	0	0	0	0	0	0	0
PA_Shallow	ZT-Planctomycetota-6	0	0	0	0	0	1	0	0	1	0	0	0		PA_Shallow	ZT-Planctomycetota-6	0	1	7	0	2	51	0	34	3	1	0.216495		DT-Rhodobacteraceae-2	DT-Rhodobacteraceae-2_00390	GH63	mannosylglycerate alpha-mannosidase / mannosylglycerate hydrolase (EC 3.2.1.170)	Mannosylglycerate			0	0	0	0	0	0	0	0	0	0	0	0	0	0
PA_Shallow	ZT-Polyangiales-1	1	0	0	0	0	1	1	0	0	0	0	0		PA_Shallow	ZT-Polyangiales-1	0	2	22	0	4	43	0	47	5	4	0.252033		DT-Rhodobacteraceae-2	DT-Rhodobacteraceae-2_01960	GH1	beta-glucosidase (EC 3.2.1.21)	Cellulose			0	0	0	0	0	0	0	0	0	0	0	0	0	0
PA_Shallow	ZT-Prochlorococcus_A-2	0	0	0	0	0	0	1	0	1	0	0	0		PA_Shallow	ZT-Prochlorococcus_A-2	0	1	14	0	2	23	0	31	1	2	0.0694444		DT-Rhodobacteraceae-2	DT-Rhodobacteraceae-2_02180	GH36	alpha-galactosidase (EC 3.2.1.22)	Galactoside;Fucose;			0	0	0	0	0	0	0	0	0	0	0	0	0	0
PA_Shallow	ZT-Pseudoalteromonas-2	1	0	1	0	0	1	1	1	1	0	0	0		PA_Shallow	ZT-Pseudoalteromonas-2	2	3	28	0	27	106	0	101	4	6	0.468		DT-Rhodobacteraceae-2	DT-Rhodobacteraceae-2_03253	GH42	beta-galactosidase (EC 3.2.1.23)	Galactoside;			1	3	1	0	1	0	0	0	0	0	0	0	0	0
PA_Shallow	ZT-Pseudomonadales-2	1	0	1	0	0	1	0	0	0	0	0	0		PA_Shallow	ZT-Pseudomonadales-2	0	4	9	0	3	49	1	98	8	0	0.213018		DT-Rhodobacteraceae-3	DT-Rhodobacteraceae-3_01341	GH77	amylomaltase or 4-alpha-glucanotransferase (EC 2.4.1.25)	Starch;			0	0	0	0	0	0	0	0	0	0	0	0	0	0
PA_Shallow	ZT-Pseudoxanthomonas_A-2	1	1	1	0	0	1	0	0	1	1	1	0		PA_Shallow	ZT-Pseudoxanthomonas_A-2	1	3	28	0	28	80	1	108	7	3	0.467532		DT-Rhodobacteraceae-3	DT-Rhodobacteraceae-3_01815	GH1	beta-glucosidase (EC 3.2.1.21)	Cellulose			1	0	0	0	1	0	0	0	0	0	0	1	0	0
PA_Shallow	ZT-Puniceicoccaceae-1	0	0	1	0	0	1	0	0	1	0	0	0		PA_Shallow	ZT-Puniceicoccaceae-1	0	3	13	0	4	26	0	27	1	1	0.225352		DT-Rhodobacteraceae-3	DT-Rhodobacteraceae-3_02822	GH42	beta-galactosidase (EC 3.2.1.23)	Galactoside;			0	0	0	0	0	0	0	0	0	0	0	0	0	0
PA_Shallow	ZT-Puniceicoccaceae-2	0	0	1	0	0	1	0	0	0	0	0	0		PA_Shallow	ZT-Puniceicoccaceae-2	0	2	13	0	5	33	0	19	1	2	0.171429		DT-Rhodobacteraceae-3	DT-Rhodobacteraceae-3_02882	GH4	alpha-galactosidase (EC 3.2.1.22)	Galactoside;Fucose;			0	0	0	0	0	0	0	0	0	0	0	0	0	0
PA_Shallow	ZT-Rhodobacteraceae-1	1	0	1	0	0	1	1	0	1	1	0	1		PA_Shallow	ZT-Rhodobacteraceae-1	1	3	27	0	5	65	1	69	5	2	0.196532		DT-Rhodobacteraceae-3	DT-Rhodobacteraceae-3_03037	GH63	mannosylglycerate alpha-mannosidase / mannosylglycerate hydrolase (EC 3.2.1.170)	Mannosylglycerate			1	2	0	0	0	0	0	0	0	0	0	0	0	0
PA_Shallow	ZT-Rhodobacteraceae-2	1	0	1	0	0	1	0	0	1	0	0	1		PA_Shallow	ZT-Rhodobacteraceae-2	3	3	43	0	3	61	1	57	4	4	0.232955		DT-Rhodobacteraceae-4	DT-Rhodobacteraceae-4_03302	GH4	alpha-galactosidase (EC 3.2.1.22)	Galactoside;Fucose;			1	2	0	0	0	0	0	0	0	0	0	1	0	0
PA_Shallow	ZT-Rickettsiales-1	1	0	0	0	0	1	0	0	1	0	0	0		PA_Shallow	ZT-Rickettsiales-1	0	1	12	0	11	22	0	32	3	4	0.175676		DT-Rhodobacteraceae-4	DT-Rhodobacteraceae-4_03307	GH42	beta-galactosidase (EC 3.2.1.23)	Galactoside;			0	0	0	0	0	0	0	0	0	0	0	1	0	0
PA_Shallow	ZT-Roseibacillus-1	1	1	1	0	0	1	0	0	1	0	0	0		PA_Shallow	ZT-Roseibacillus-1	0	1	30	0	15	62	0	92	4	5	0.515464		DT-Rhodobacteraceae-4	DT-Rhodobacteraceae-4_05011	GH2	beta-galactosidase (EC 3.2.1.23)	Galactoside;			0	0	0	0	0	0	0	0	0	0	0	0	2	0
PA_Shallow	ZT-Saccharospirillaceae-1	1	1	1	0	0	1	1	0	1	0	0	0		PA_Shallow	ZT-Saccharospirillaceae-1	2	2	30	0	11	54	0	74	4	2	0.208333		DT-Richelia-1	DT-Richelia-1_00225	GH13	trehalose synthase (EC 5.4.99.16)	Starch			1	0	1	0	1	0	0	0	0	0	0	0	0	0
PA_Shallow	ZT-Saprospiraceae-1	0	0	0	0	0	1	0	0	0	0	0	0		PA_Shallow	ZT-Saprospiraceae-1	2	2	34	0	18	102	0	113	3	8	0.450758		DT-Richelia-1	DT-Richelia-1_00226	GH77	amylomaltase or 4-alpha-glucanotransferase (EC 2.4.1.25)	Starch;			0	1	0	0	0	0	0	0	0	0	0	0	0	0
PA_Shallow	ZT-Saprospiraceae-3	0	0	1	0	0	1	0	0	0	0	0	0		PA_Shallow	ZT-Saprospiraceae-3	3	3	40	0	26	148	1	178	7	4	0.533854		DT-Richelia-1	DT-Richelia-1_02418	GH13	amylosucrase (EC 2.4.1.4)	Sucrose			0	2	0	0	0	0	0	0	0	0	0	0	0	0
PA_Shallow	ZT-Saprospiraceae-4	1	0	0	0	0	1	0	0	0	0	0	0		PA_Shallow	ZT-Saprospiraceae-4	1	2	24	0	13	81	0	95	5	3	0.488152		DT-Richelia-1	DT-Richelia-1_03097	GH77	amylomaltase or 4-alpha-glucanotransferase (EC 2.4.1.25)	Starch;			0	0	0	0	0	0	0	0	0	0	0	0	0	0
PA_Shallow	ZT-Shimia-1	1	0	1	0	0	1	1	0	1	1	0	1		PA_Shallow	ZT-Shimia-1	2	2	36	0	6	80	1	73	4	3	0.258706		DT-Richelia-1	DT-Richelia-1_03917	GH57	alpha-amylase (EC 3.2.1.1)	Starch			1	3	0	0	0	0	0	0	0	0	0	0	0	0
PA_Shallow	ZT-Tenacibaculum-1	0	0	0	0	0	1	1	0	0	0	0	0		PA_Shallow	ZT-Tenacibaculum-1	2	2	34	0	32	106	0	94	4	4	0.487805		DT-Richelia-1	DT-Richelia-1_04454	GH100	alkaline and neutral invertase (EC 3.2.1.26)	Fructose			0	3	0	0	0	0	0	0	0	0	0	0	0	0
PA_Shallow	ZT-Thalassotalea-1	1	1	1	0	0	1	1	1	1	0	0	0		PA_Shallow	ZT-Thalassotalea-1	0	4	29	0	33	82	0	81	5	4	0.35122		DT-Richelia-1	DT-Richelia-1_04558	GH100	alkaline and neutral invertase (EC 3.2.1.26)	Fructose			0	2	1	0	2	0	0	0	0	0	0	0	0	0
PA_Shallow	ZT-Trichodesmium-2	1	1	1	0	0	1	1	0	1	1	0	0		PA_Shallow	ZT-Trichodesmium-2	7	4	33	0	8	71	0	112	5	7	0.129707		DT-Rivularia-1	DT-Rivularia-1_00979	GH57	alpha-amylase (EC 3.2.1.1)	Starch			0	1	0	0	1	0	0	0	0	0	0	0	2	0
PA_Shallow	ZT-Verrucomicrobiales-1	1	1	1	0	0	1	0	0	1	1	0	0		PA_Shallow	ZT-Verrucomicrobiales-1	0	4	23	0	9	58	0	91	3	4	0.519126		DT-Rivularia-1	DT-Rivularia-1_01831	GH65	trehalose phosphorylase (EC 2.4.1.64)	Trehalose			0	0	0	0	0	0	0	0	0	0	0	0	0	0
PA_Shallow	ZT-Verrucomicrobiales-3	1	1	1	0	0	1	0	0	1	1	0	0		PA_Shallow	ZT-Verrucomicrobiales-3	0	3	16	0	8	47	0	62	3	1	0.416667		DT-Rivularia-1	DT-Rivularia-1_01939	GH100	alkaline and neutral invertase (EC 3.2.1.26)	Fructose			0	0	0	0	0	0	0	0	0	0	0	0	0	0
																													DT-Rivularia-1	DT-Rivularia-1_02881	GH13	alpha-amylase (EC 3.2.1.1)	Starch
																													DT-Rivularia-1	DT-Rivularia-1_02881	GH13	[retaining] alpha-amylase (EC 3.2.1.1)	Starch
																													DT-Rivularia-1	DT-Rivularia-1_03841	GH100	alkaline and neutral invertase (EC 3.2.1.26)	Fructose
																													DT-Rivularia-1	DT-Rivularia-1_04200	GH77	amylomaltase or 4-alpha-glucanotransferase (EC 2.4.1.25)	Starch;
																													DT-Salinicola-1	DT-Salinicola-1_01801	GH3	beta-N-acetylhexosaminidase (EC 3.2.1.52)	N-Acetylglucosamine (GlcNAc)
																													DT-Salinicola-1	DT-Salinicola-1_02544	PL14	alginate lyase (EC 4.2.2.3)	Alginate
																													DT-Salinicola-1	DT-Salinicola-1_02682	GH37	alpha,alpha-trehalase (EC 3.2.1.28).	Trehalose
																													DT-Saprospiraceae-1	DT-Saprospiraceae-1_00813	GH109	alpha-N-acetylgalactosaminidase (EC 3.2.1.49)	Galactosamine;
																													DT-Saprospiraceae-1	DT-Saprospiraceae-1_01277	GH92	alpha-mannosidase (EC 3.2.1.24)	alpha-mannan
																													DT-Saprospiraceae-1	DT-Saprospiraceae-1_01279	GH2	beta-mannosidase (EC 3.2.1.25)	beta-mannan
																													DT-Saprospiraceae-1	DT-Saprospiraceae-1_01357	GH13	cyclomaltodextrinase (EC 3.2.1.54)	Cyclomaltodextrins
																													DT-Saprospiraceae-1	DT-Saprospiraceae-1_01862	GH57	alpha-amylase (EC 3.2.1.1)	Starch
																													DT-Saprospiraceae-1	DT-Saprospiraceae-1_02207	GH37	alpha,alpha-trehalase (EC 3.2.1.28).	Trehalose
																													DT-Saprospiraceae-1	DT-Saprospiraceae-1_02669	GH13	sucrose phosphorylase (EC 2.4.1.7)	Sucrose
																													DT-Saprospiraceae-1	DT-Saprospiraceae-1_03561	GH13	alpha-amylase (EC 3.2.1.1)	Starch
																													DT-Saprospiraceae-1	DT-Saprospiraceae-1_03561	GH13	[retaining] alpha-amylase (EC 3.2.1.1)	Starch
																													DT-Saprospiraceae-2	DT-Saprospiraceae-2_00851	GH97	alpha-galactosidase (EC 3.2.1.22)	Galactoside;Fucose;
																													DT-Saprospiraceae-2	DT-Saprospiraceae-2_01266	GH29	alpha-L-fucosidase (EC 3.2.1.51)	Fucose
																													DT-Saprospiraceae-2	DT-Saprospiraceae-2_02109	GH92	alpha-mannosidase (EC 3.2.1.24)	alpha-mannan
																													DT-Saprospiraceae-2	DT-Saprospiraceae-2_03528	GH13	cyclomaltodextrinase (EC 3.2.1.54)	Cyclomaltodextrins
																													DT-Saprospiraceae-2	DT-Saprospiraceae-2_03602	GH37	alpha,alpha-trehalase (EC 3.2.1.28).	Trehalose
																													DT-Saprospiraceae-2	DT-Saprospiraceae-2_04215	GH2	beta-galactosidase (EC 3.2.1.23)	Galactoside;
																													DT-Saprospiraceae-2	DT-Saprospiraceae-2_04612	GH2	beta-galactosidase (EC 3.2.1.23)	Galactoside;
																													DT-Saprospiraceae-2	DT-Saprospiraceae-2_04652	GH57	alpha-amylase (EC 3.2.1.1)	Starch
																													DT-Saprospiraceae-2	DT-Saprospiraceae-2_04719	GH31	alpha-galactosidase (EC 3.2.1.22)	Galactoside;Fucose;
																													DT-Saprospiraceae-2	DT-Saprospiraceae-2_05426	GH130	beta-1,4-mannosylglucose phosphorylase (EC 2.4.1.281)	4-O-β-d-glucopyranosyl-d-mannose (Glc-Man)
																													DT-Saprospiraceae-2	DT-Saprospiraceae-2_05428	GH26	exo-beta-1,4-mannobiohydrolase (EC 3.2.1.100)	beta-mannan
																													DT-Saprospiraceae-2	DT-Saprospiraceae-2_06018	GH2	beta-galactosidase (EC 3.2.1.23)	Galactoside;
																													DT-Saprospiraceae-2	DT-Saprospiraceae-2_06678	GH16	[retaining] beta-porphyranase (EC 3.2.1.178)	Porphyran
																													DT-Saprospiraceae-2	DT-Saprospiraceae-2_07510	GH130	beta-1,4-mannosylglucose phosphorylase (EC 2.4.1.281)	4-O-β-d-glucopyranosyl-d-mannose (Glc-Man)
																													DT-Saprospiraceae-2	DT-Saprospiraceae-2_07775	GH109	alpha-N-acetylgalactosaminidase (EC 3.2.1.49)	Galactosamine;
																													DT-Shewanella-1	DT-Shewanella-1_01315	GH37	alpha,alpha-trehalase (EC 3.2.1.28).	Trehalose
																													DT-Shewanella-1	DT-Shewanella-1_02373	GH3	beta-N-acetylhexosaminidase (EC 3.2.1.52)	N-Acetylglucosamine (GlcNAc)
																													DT-Shewanella-2	DT-Shewanella-2_01431	GH3	beta-glucosidase (EC 3.2.1.21)	Cellulose
																													DT-Shewanella-2	DT-Shewanella-2_03492	GH3	beta-N-acetylhexosaminidase (EC 3.2.1.52)	N-Acetylglucosamine (GlcNAc)
																													DT-Verrucomicrobiales-1	DT-Verrucomicrobiales-1_04143	GH13	alpha-1,4-glucan: phosphate alpha-maltosyltransferase (EC 2.4.99.16)	Starch
																													DT-Vibrio-1	DT-Vibrio-1_00139	GH20	beta-hexosaminidase (EC 3.2.1.52)	N-Acetylglucosamine (GlcNAc)
																													DT-Vibrio-1	DT-Vibrio-1_01941	GH77	amylomaltase or 4-alpha-glucanotransferase (EC 2.4.1.25)	Starch;
																													DT-Vibrio-1	DT-Vibrio-1_02561	GH20	beta-hexosaminidase (EC 3.2.1.52)	N-Acetylglucosamine (GlcNAc)
																													DT-Vibrio-1	DT-Vibrio-1_02712	GH13	alpha-amylase (EC 3.2.1.1)	Starch
																													DT-Vibrio-1	DT-Vibrio-1_02712	GH13	[retaining] alpha-amylase (EC 3.2.1.1)	Starch
																													DT-Vibrio-1	DT-Vibrio-1_02842	GH3	beta-N-acetylhexosaminidase (EC 3.2.1.52)	N-Acetylglucosamine (GlcNAc)
																													DT-Vibrio-1	DT-Vibrio-1_03872	GH13	alpha-amylase (EC 3.2.1.1)	Starch
																													DT-Vibrio-1	DT-Vibrio-1_03872	GH13	[retaining] alpha-amylase (EC 3.2.1.1)	Starch
																													DT-Winogradskyella-1	DT-Winogradskyella-1_00043	GH31	oligosaccharide alpha-1,4-glucosyltransferase (EC 2.4.1.161)	Starch
																													DT-Winogradskyella-1	DT-Winogradskyella-1_00046	GH65	maltose phosphorylase (EC 2.4.1.8)	Starch
																													DT-Winogradskyella-1	DT-Winogradskyella-1_00514	GH13	alpha-1,4-glucan: phosphate alpha-maltosyltransferase (EC 2.4.99.16)	Starch
																													DT-Winogradskyella-1	DT-Winogradskyella-1_01674	GH20	beta-hexosaminidase (EC 3.2.1.52)	N-Acetylglucosamine (GlcNAc)
																													DT-Winogradskyella-1	DT-Winogradskyella-1_02451	GH119	alpha-amylase (EC 3.2.1.1)	Starch
																													DT-Winogradskyella-1	DT-Winogradskyella-1_02577	GH16	endo-1,3-beta-glucanase / laminarinase (EC 3.2.1.39)	Laminarin
																													DT-Winogradskyella-2	DT-Winogradskyella-2_00904	GH16	endo-1,3-beta-glucanase / laminarinase (EC 3.2.1.39)	Laminarin
																													DT-Winogradskyella-2	DT-Winogradskyella-2_02001	GH31	oligosaccharide alpha-1,4-glucosyltransferase (EC 2.4.1.161)	Starch
																													DT-Winogradskyella-2	DT-Winogradskyella-2_02004	GH65	maltose phosphorylase (EC 2.4.1.8)	Starch
																													DT-Winogradskyella-2	DT-Winogradskyella-2_02212	GH16	endo-1,3-beta-glucanase / laminarinase (EC 3.2.1.39)	Laminarin
																													DT-Winogradskyella-2	DT-Winogradskyella-2_02270	GH13	alpha-1,4-glucan: phosphate alpha-maltosyltransferase (EC 2.4.99.16)	Starch
																													DT-Xanthomonadales-1	DT-Xanthomonadales-1_00323	GH20	beta-hexosaminidase (EC 3.2.1.52)	N-Acetylglucosamine (GlcNAc)
																													DT-Xanthomonadales-1	DT-Xanthomonadales-1_01064	GH3	beta-N-acetylhexosaminidase (EC 3.2.1.52)	N-Acetylglucosamine (GlcNAc)
																													ZT-Alteromonas-1	ZT-Alteromonas-1_00398	GH13	sucrose phosphorylase (EC 2.4.1.7)	Sucrose
																													ZT-Alteromonas-1	ZT-Alteromonas-1_01138	GH16	endo-1,3-beta-glucanase / laminarinase (EC 3.2.1.39)	Laminarin
																													ZT-Alteromonas-1	ZT-Alteromonas-1_01417	GH3	beta-N-acetylhexosaminidase (EC 3.2.1.52)	N-Acetylglucosamine (GlcNAc)
																													ZT-Alteromonas-1	ZT-Alteromonas-1_02061	GH13	alpha-amylase (EC 3.2.1.1)	Starch
																													ZT-Alteromonas-1	ZT-Alteromonas-1_02061	GH13	[retaining] alpha-amylase (EC 3.2.1.1)	Starch
																													ZT-Alteromonas-1	ZT-Alteromonas-1_02096	PL6	MG-specific alginate lyase (EC 4.2.2.-)	Alginate
																													ZT-Alteromonas-1	ZT-Alteromonas-1_02670	GH36	alpha-galactosidase (EC 3.2.1.22)	Galactoside;Fucose;
																													ZT-Alteromonas-1	ZT-Alteromonas-1_02946	GH13	amylosucrase (EC 2.4.1.4)	Sucrose
																													ZT-Alteromonas-1	ZT-Alteromonas-1_03068	GH20	beta-hexosaminidase (EC 3.2.1.52)	N-Acetylglucosamine (GlcNAc)
																													ZT-Alteromonas-1	ZT-Alteromonas-1_03105	GH3	beta-N-acetylhexosaminidase (EC 3.2.1.52)	N-Acetylglucosamine (GlcNAc)
																													ZT-Alteromonas-1	ZT-Alteromonas-1_03399	GH37	alpha,alpha-trehalase (EC 3.2.1.28).	Trehalose
																													ZT-Alteromonas-1	ZT-Alteromonas-1_03440	GH13	alpha-amylase (EC 3.2.1.1)	Starch
																													ZT-Alteromonas-1	ZT-Alteromonas-1_03440	GH13	[retaining] alpha-amylase (EC 3.2.1.1)	Starch
																													ZT-Alteromonas-1	ZT-Alteromonas-1_03765	GH2	beta-galactosidase (EC 3.2.1.23)	Galactoside;
																													ZT-Alteromonas-1	ZT-Alteromonas-1_03848	GH77	amylomaltase or 4-alpha-glucanotransferase (EC 2.4.1.25)	Starch;
																													ZT-Alteromonas-1	ZT-Alteromonas-1_03908	GH31	oligosaccharide alpha-1,4-glucosyltransferase (EC 2.4.1.161)	Starch
																													ZT-Aquabacterium-1	ZT-Aquabacterium-1_01925	GH3	beta-N-acetylhexosaminidase (EC 3.2.1.52)	N-Acetylglucosamine (GlcNAc)
																													ZT-Blastomonas-1	ZT-Blastomonas-1_02430	PL1	pectate lyase (EC 4.2.2.2)	Pectin
																													ZT-Caenarcaniphilales-1	ZT-Caenarcaniphilales-1_00419	GH13	trehalose synthase (EC 5.4.99.16)	Starch
																													ZT-Cognatishimia-1	ZT-Cognatishimia-1_00489	GH42	beta-galactosidase (EC 3.2.1.23)	Galactoside;
																													ZT-Cognatishimia-1	ZT-Cognatishimia-1_01686	GH1	beta-glucosidase (EC 3.2.1.21)	Cellulose
																													ZT-Crocinitomicaceae-1	ZT-Crocinitomicaceae-1_02734	GH2	beta-mannosidase (EC 3.2.1.25)	beta-mannan
																													ZT-Crocosphaera-2	ZT-Crocosphaera-2_03229	GH77	amylomaltase or 4-alpha-glucanotransferase (EC 2.4.1.25)	Starch;
																													ZT-Flavobacteriales-1	ZT-Flavobacteriales-1_00236	GH13	alpha-1,4-glucan: phosphate alpha-maltosyltransferase (EC 2.4.99.16)	Starch
																													ZT-Flavobacteriales-1	ZT-Flavobacteriales-1_00239	GH57	alpha-amylase (EC 3.2.1.1)	Starch
																													ZT-Flavobacteriales-1	ZT-Flavobacteriales-1_00459	GH13	alpha-amylase (EC 3.2.1.1)	Starch
																													ZT-Flavobacteriales-1	ZT-Flavobacteriales-1_00459	GH13	[retaining] alpha-amylase (EC 3.2.1.1)	Starch
																													ZT-Flavobacteriales-1	ZT-Flavobacteriales-1_00467	GH65	maltose phosphorylase (EC 2.4.1.8)	Starch
																													ZT-Flavobacteriales-1	ZT-Flavobacteriales-1_01840	GH16	endo-1,3-beta-glucanase / laminarinase (EC 3.2.1.39)	Laminarin
																													ZT-Flavobacteriales-1	ZT-Flavobacteriales-1_02214	GH2	beta-mannosidase (EC 3.2.1.25)	beta-mannan
																													ZT-Flavobacteriales-1	ZT-Flavobacteriales-1_02742	GH16	endo-1,3-beta-glucanase / laminarinase (EC 3.2.1.39)	Laminarin
																													ZT-Flavobacteriales-3	ZT-Flavobacteriales-3_01299	GH65	maltose phosphorylase (EC 2.4.1.8)	Starch
																													ZT-Flavobacteriales-4	ZT-Flavobacteriales-4_01716	GH13	alpha-amylase (EC 3.2.1.1)	Starch
																													ZT-Flavobacteriales-4	ZT-Flavobacteriales-4_01716	GH13	[retaining] alpha-amylase (EC 3.2.1.1)	Starch
																													ZT-Flavobacteriales-4	ZT-Flavobacteriales-4_02102	GH2	beta-mannosidase (EC 3.2.1.25)	beta-mannan
																													ZT-Flavobacteriales-4	ZT-Flavobacteriales-4_02523	GH65	maltose phosphorylase (EC 2.4.1.8)	Starch
																													ZT-Flavobacteriales-4	ZT-Flavobacteriales-4_02801	GH13	alpha-1,4-glucan: phosphate alpha-maltosyltransferase (EC 2.4.99.16)	Starch
																													ZT-Fuerstia-2	ZT-Fuerstia-2_01909	GH77	amylomaltase or 4-alpha-glucanotransferase (EC 2.4.1.25)	Starch;
																													ZT-Fuerstia-2	ZT-Fuerstia-2_02047	GH5	endo-beta-1,4-glucanase / cellulase (EC 3.2.1.4)	Cellulose, Lichenin, beta-D-glucans
																													ZT-Fuerstia-2	ZT-Fuerstia-2_02224	GH13	amylosucrase (EC 2.4.1.4)	Sucrose
																													ZT-Gammaproteobacteria-1	ZT-Gammaproteobacteria-1_00144	GH42	beta-galactosidase (EC 3.2.1.23)	Galactoside;
																													ZT-Gammaproteobacteria-1	ZT-Gammaproteobacteria-1_00279	GH1	beta-glucosidase (EC 3.2.1.21)	Cellulose
																													ZT-Gammaproteobacteria-1	ZT-Gammaproteobacteria-1_00482	GH3	beta-glucosidase (EC 3.2.1.21)	Cellulose
																													ZT-Gammaproteobacteria-1	ZT-Gammaproteobacteria-1_01682	GH94	cellobionic acid phosphorylase (EC 2.4.1.321)	Cellulose
																													ZT-Gammaproteobacteria-1	ZT-Gammaproteobacteria-1_01688	GH36	alpha-galactosidase (EC 3.2.1.22)	Galactoside;Fucose;
																													ZT-Gammaproteobacteria-1	ZT-Gammaproteobacteria-1_02793	GH36	alpha-galactosidase (EC 3.2.1.22)	Galactoside;Fucose;
																													ZT-Kordia-2	ZT-Kordia-2_00261	GH65	maltose phosphorylase (EC 2.4.1.8)	Starch
																													ZT-Kordia-2	ZT-Kordia-2_00265	GH31	oligosaccharide alpha-1,4-glucosyltransferase (EC 2.4.1.161)	Starch
																													ZT-Kordia-2	ZT-Kordia-2_00266	GH13	alpha-amylase (EC 3.2.1.1)	Starch
																													ZT-Kordia-2	ZT-Kordia-2_00266	GH13	[retaining] alpha-amylase (EC 3.2.1.1)	Starch
																													ZT-Kordia-2	ZT-Kordia-2_00395	GH16	endo-1,3-beta-glucanase / laminarinase (EC 3.2.1.39)	Laminarin
																													ZT-Kordia-2	ZT-Kordia-2_01231	GH109	alpha-N-acetylgalactosaminidase (EC 3.2.1.49)	Galactosamine;
																													ZT-Kordia-2	ZT-Kordia-2_01943	GH13	alpha-1,4-glucan: phosphate alpha-maltosyltransferase (EC 2.4.99.16)	Starch
																													ZT-Kordia-2	ZT-Kordia-2_02772	GH16	endo-1,3-beta-glucanase / laminarinase (EC 3.2.1.39)	Laminarin
																													ZT-Kordia-2	ZT-Kordia-2_03523	GH3	beta-glucosidase (EC 3.2.1.21)	Cellulose
																													ZT-Kordia-2	ZT-Kordia-2_03840	GH2	beta-mannosidase (EC 3.2.1.25)	beta-mannan
																													ZT-Kordia-2	ZT-Kordia-2_04058	GH3	beta-glucosidase (EC 3.2.1.21)	Cellulose
																													ZT-Kordia-2	ZT-Kordia-2_04656	GH13	alpha-amylase (EC 3.2.1.1)	Starch
																													ZT-Kordia-2	ZT-Kordia-2_04656	GH13	[retaining] alpha-amylase (EC 3.2.1.1)	Starch
																													ZT-Lentisphaerales-1	ZT-Lentisphaerales-1_00237	GH13	alpha-1,4-glucan: phosphate alpha-maltosyltransferase (EC 2.4.99.16)	Starch
																													ZT-Lentisphaeria-1	ZT-Lentisphaeria-1_00210	GH3	beta-glucosidase (EC 3.2.1.21)	Cellulose
																													ZT-Lentisphaeria-1	ZT-Lentisphaeria-1_00982	GH4	alpha-galactosidase (EC 3.2.1.22)	Galactoside;Fucose;
																													ZT-Lentisphaeria-1	ZT-Lentisphaeria-1_02144	GH151	alpha-L-fucosidase (EC 3.2.1.51)	Fucose
																													ZT-Lentisphaeria-1	ZT-Lentisphaeria-1_02237	GH4	alpha-galactosidase (EC 3.2.1.22)	Galactoside;Fucose;
																													ZT-Lentisphaeria-1	ZT-Lentisphaeria-1_02553	GH2	beta-galactosidase (EC 3.2.1.23)	Galactoside;
																													ZT-Marinovum-1	ZT-Marinovum-1_00025	GH1	beta-glucosidase (EC 3.2.1.21)	Cellulose
																													ZT-Marinovum-1	ZT-Marinovum-1_02564	GH36	alpha-galactosidase (EC 3.2.1.22)	Galactoside;Fucose;
																													ZT-Marinovum-1	ZT-Marinovum-1_02569	GH42	beta-galactosidase (EC 3.2.1.23)	Galactoside;
																													ZT-Myxococcota-2	ZT-Myxococcota-2_02003	GH1	beta-glucosidase (EC 3.2.1.21)	Cellulose
																													ZT-Myxococcota-2	ZT-Myxococcota-2_02573	GH2	beta-galactosidase (EC 3.2.1.23)	Galactoside;
																													ZT-Myxococcota-2	ZT-Myxococcota-2_02655	GH4	alpha-glucosidase (EC 3.2.1.20)	Starch;
																													ZT-Oceanicola_B-1	ZT-Oceanicola_B-1_00147	GH63	mannosylglycerate alpha-mannosidase / mannosylglycerate hydrolase (EC 3.2.1.170)	Mannosylglycerate
																													ZT-Oceanicola_B-1	ZT-Oceanicola_B-1_00685	GH36	alpha-galactosidase (EC 3.2.1.22)	Galactoside;Fucose;
																													ZT-Oceanicola_B-1	ZT-Oceanicola_B-1_00690	GH42	beta-galactosidase (EC 3.2.1.23)	Galactoside;
																													ZT-Oceanicola_B-1	ZT-Oceanicola_B-1_00928	GH1	beta-glucosidase (EC 3.2.1.21)	Cellulose
																													ZT-Oleiphilaceae-1	ZT-Oleiphilaceae-1_02460	GH3	beta-N-acetylhexosaminidase (EC 3.2.1.52)	N-Acetylglucosamine (GlcNAc)
																													ZT-Opitutales-1	ZT-Opitutales-1_00225	GH4	alpha-galactosidase (EC 3.2.1.22)	Galactoside;Fucose;
																													ZT-Opitutales-1	ZT-Opitutales-1_02239	GH77	amylomaltase or 4-alpha-glucanotransferase (EC 2.4.1.25)	Starch;
																													ZT-Phycisphaerales-1	ZT-Phycisphaerales-1_01249	GH18	chitinase (EC 3.2.1.14)	Chitin
																													ZT-Phycisphaerales-1	ZT-Phycisphaerales-1_01361	GH2	beta-mannosidase (EC 3.2.1.25)	beta-mannan
																													ZT-Phycisphaerales-1	ZT-Phycisphaerales-1_01421	GH1	beta-glucosidase (EC 3.2.1.21)	Cellulose
																													ZT-Phycisphaerales-2	ZT-Phycisphaerales-2_00319	GH38	alpha-mannosidase (EC 3.2.1.24)	alpha-mannan
																													ZT-Phycisphaerales-2	ZT-Phycisphaerales-2_00616	GH2	beta-mannosidase (EC 3.2.1.25)	beta-mannan
																													ZT-Phycisphaerales-4	ZT-Phycisphaerales-4_01946	GH18	chitinase (EC 3.2.1.14)	Chitin
																													ZT-Phycisphaerales-5	ZT-Phycisphaerales-5_00402	GH38	alpha-mannosidase (EC 3.2.1.24)	alpha-mannan
																													ZT-Phycisphaerales-5	ZT-Phycisphaerales-5_01707	PL14	alginate lyase (EC 4.2.2.3)	Alginate
																													ZT-Phycisphaerales-5	ZT-Phycisphaerales-5_02202	GH18	chitinase (EC 3.2.1.14)	Chitin
																													ZT-Phycisphaerales-6	ZT-Phycisphaerales-6_00616	GH38	alpha-mannosidase (EC 3.2.1.24)	alpha-mannan
																													ZT-Phycisphaerales-6	ZT-Phycisphaerales-6_01165	GH18	chitinase (EC 3.2.1.14)	Chitin
																													ZT-Phycisphaerales-6	ZT-Phycisphaerales-6_01663	GH81	endo-beta-1,3-glucanase (EC 3.2.1.39)	Laminarin
																													ZT-Phycisphaerales-7	ZT-Phycisphaerales-7_01305	GH38	alpha-mannosidase (EC 3.2.1.24)	alpha-mannan
																													ZT-Phycisphaerales-8	ZT-Phycisphaerales-8_00937	GH38	alpha-mannosidase (EC 3.2.1.24)	alpha-mannan
																													ZT-Phycisphaerales-9	ZT-Phycisphaerales-9_00794	GH38	alpha-mannosidase (EC 3.2.1.24)	alpha-mannan
																													ZT-Pirellulaceae-1	ZT-Pirellulaceae-1_01549	GH51	alpha-L-arabinofuranosidase (EC 3.2.1.55)	alpha-L-arabinofuranosides, alpha-L-arabinans, arabinoxylans and arabinogalactans
																													ZT-Pirellulaceae-2	ZT-Pirellulaceae-2_04634	GH33	sialidase or neuraminidase (EC 3.2.1.18)	Sialic acids
																													ZT-Pirellulaceae-3	ZT-Pirellulaceae-3_00201	GH33	sialidase or neuraminidase (EC 3.2.1.18)	Sialic acids
																													ZT-Pirellulales-1	ZT-Pirellulales-1_00183	GH109	alpha-N-acetylgalactosaminidase (EC 3.2.1.49)	Galactosamine;
																													ZT-Pirellulales-1	ZT-Pirellulales-1_02793	GH106	rhamnogalacturonan alpha-L-rhamnohydrolase (EC 3.2.1.174)	Rhamnose
																													ZT-Pirellulales-2	ZT-Pirellulales-2_00690	GH2	beta-galactosidase (EC 3.2.1.23)	Galactoside;
																													ZT-Pirellulales-2	ZT-Pirellulales-2_01529	GH3	beta-glucosidase (EC 3.2.1.21)	Cellulose
																													ZT-Planctomycetota-5	ZT-Planctomycetota-5_01249	GH29	alpha-L-fucosidase (EC 3.2.1.51)	Fucose
																													ZT-Planctomycetota-6	ZT-Planctomycetota-6_01020	GH33	sialidase or neuraminidase (EC 3.2.1.18)	Sialic acids
																													ZT-Polyangiales-1	ZT-Polyangiales-1_00365	GH1	beta-glucosidase (EC 3.2.1.21)	Cellulose
																													ZT-Polyangiales-1	ZT-Polyangiales-1_00496	GH13	alpha-1,4-glucan: phosphate alpha-maltosyltransferase (EC 2.4.99.16)	Starch
																													ZT-Polyangiales-1	ZT-Polyangiales-1_00669	GH20	beta-hexosaminidase (EC 3.2.1.52)	N-Acetylglucosamine (GlcNAc)
																													ZT-Polyangiales-1	ZT-Polyangiales-1_00726	GH6	endoglucanase (EC 3.2.1.4)	Cellulose, Lichenin, beta-D-glucans
																													ZT-Polyangiales-1	ZT-Polyangiales-1_01037	GH6	endoglucanase (EC 3.2.1.4)	Cellulose, Lichenin, beta-D-glucans
																													ZT-Polyangiales-1	ZT-Polyangiales-1_01043	GH5	endo-beta-1,4-glucanase / cellulase (EC 3.2.1.4)	Cellulose, Lichenin, beta-D-glucans
																													ZT-Polyangiales-1	ZT-Polyangiales-1_02828	GH18	chitinase (EC 3.2.1.14)	Chitin
																													ZT-Pseudoalteromonas-2	ZT-Pseudoalteromonas-2_01268	GH3	beta-N-acetylhexosaminidase (EC 3.2.1.52)	N-Acetylglucosamine (GlcNAc)
																													ZT-Pseudoalteromonas-2	ZT-Pseudoalteromonas-2_01662	GH109	alpha-N-acetylgalactosaminidase (EC 3.2.1.49)	Galactosamine;
																													ZT-Pseudoalteromonas-2	ZT-Pseudoalteromonas-2_02173	GH13	sucrose phosphorylase (EC 2.4.1.7)	Sucrose
																													ZT-Pseudoalteromonas-2	ZT-Pseudoalteromonas-2_02185	GH37	alpha,alpha-trehalase (EC 3.2.1.28).	Trehalose
																													ZT-Pseudoalteromonas-2	ZT-Pseudoalteromonas-2_02394	GH13	alpha-amylase (EC 3.2.1.1)	Starch
																													ZT-Pseudoalteromonas-2	ZT-Pseudoalteromonas-2_02394	GH13	[retaining] alpha-amylase (EC 3.2.1.1)	Starch
																													ZT-Pseudoalteromonas-2	ZT-Pseudoalteromonas-2_02656	GH146	beta-L-arabinofuranosidase (EC 3.2.1.185)	Arabinose
																													ZT-Pseudoalteromonas-2	ZT-Pseudoalteromonas-2_02660	GH43	[inverting] endo-alpha-1,5-L-arabinanase (EC 3.2.1.99)	Arabinan -> arabinose
																													ZT-Pseudoalteromonas-2	ZT-Pseudoalteromonas-2_02847	GH2	beta-galactosidase (EC 3.2.1.23)	Galactoside;
																													ZT-Pseudoalteromonas-2	ZT-Pseudoalteromonas-2_03226	GH16	endo-1,3-beta-glucanase / laminarinase (EC 3.2.1.39)	Laminarin
																													ZT-Pseudoalteromonas-2	ZT-Pseudoalteromonas-2_04427	GH77	amylomaltase or 4-alpha-glucanotransferase (EC 2.4.1.25)	Starch;
																													ZT-Pseudomonadales-2	ZT-Pseudomonadales-2_02359	GH51	alpha-L-arabinofuranosidase (EC 3.2.1.55)	alpha-L-arabinofuranosides, alpha-L-arabinans, arabinoxylans and arabinogalactans
																													ZT-Pseudomonadales-2	ZT-Pseudomonadales-2_02456	GH2	beta-galactosidase (EC 3.2.1.23)	Galactoside;
																													ZT-Pseudomonadales-2	ZT-Pseudomonadales-2_03053	GH36	alpha-galactosidase (EC 3.2.1.22)	Galactoside;Fucose;
																													ZT-Pseudoxanthomonas_A-2	ZT-Pseudoxanthomonas_A-2_01529	PL1	pectate lyase (EC 4.2.2.2)	Pectin
																													ZT-Pseudoxanthomonas_A-2	ZT-Pseudoxanthomonas_A-2_02470	GH20	beta-hexosaminidase (EC 3.2.1.52)	N-Acetylglucosamine (GlcNAc)
																													ZT-Pseudoxanthomonas_A-2	ZT-Pseudoxanthomonas_A-2_03314	GH92	alpha-mannosidase (EC 3.2.1.24)	alpha-mannan
																													ZT-Puniceicoccaceae-1	ZT-Puniceicoccaceae-1_00003	GH13	alpha-1,4-glucan: phosphate alpha-maltosyltransferase (EC 2.4.99.16)	Starch
																													ZT-Puniceicoccaceae-1	ZT-Puniceicoccaceae-1_01185	GH52	beta-xylosidase (EC 3.2.1.37).	Xylan
																													ZT-Puniceicoccaceae-1	ZT-Puniceicoccaceae-1_01187	GH151	alpha-L-fucosidase (EC 3.2.1.51)	Fucose
																													ZT-Puniceicoccaceae-1	ZT-Puniceicoccaceae-1_01410	GH16	keratan-sulfate endo-1,4-beta-galactosidase (EC 3.2.1.103)	Keratan sulfate
																													ZT-Puniceicoccaceae-1	ZT-Puniceicoccaceae-1_01892	GH1	beta-glucosidase (EC 3.2.1.21)	Cellulose
																													ZT-Puniceicoccaceae-2	ZT-Puniceicoccaceae-2_00159	GH77	amylomaltase or 4-alpha-glucanotransferase (EC 2.4.1.25)	Starch;
																													ZT-Puniceicoccaceae-2	ZT-Puniceicoccaceae-2_00759	GH151	alpha-L-fucosidase (EC 3.2.1.51)	Fucose
																													ZT-Puniceicoccaceae-2	ZT-Puniceicoccaceae-2_00762	GH52	beta-xylosidase (EC 3.2.1.37).	Xylan
																													ZT-Puniceicoccaceae-2	ZT-Puniceicoccaceae-2_00942	GH77	amylomaltase or 4-alpha-glucanotransferase (EC 2.4.1.25)	Starch;
																													ZT-Puniceicoccaceae-2	ZT-Puniceicoccaceae-2_01217	GH1	beta-glucosidase (EC 3.2.1.21)	Cellulose
																													ZT-Puniceicoccaceae-2	ZT-Puniceicoccaceae-2_01253	GH29	alpha-L-fucosidase (EC 3.2.1.51)	Fucose
																													ZT-Rhodobacteraceae-1	ZT-Rhodobacteraceae-1_00705	GH36	alpha-galactosidase (EC 3.2.1.22)	Galactoside;Fucose;
																													ZT-Rhodobacteraceae-1	ZT-Rhodobacteraceae-1_00710	GH42	beta-galactosidase (EC 3.2.1.23)	Galactoside;
																													ZT-Rhodobacteraceae-1	ZT-Rhodobacteraceae-1_02968	GH63	mannosylglycerate alpha-mannosidase / mannosylglycerate hydrolase (EC 3.2.1.170)	Mannosylglycerate
																													ZT-Rhodobacteraceae-2	ZT-Rhodobacteraceae-2_00751	GH1	beta-glucosidase (EC 3.2.1.21)	Cellulose
																													ZT-Rhodobacteraceae-2	ZT-Rhodobacteraceae-2_01167	GH4	alpha-galactosidase (EC 3.2.1.22)	Galactoside;Fucose;
																													ZT-Saccharospirillaceae-1	ZT-Saccharospirillaceae-1_01551	GH3	beta-N-acetylhexosaminidase (EC 3.2.1.52)	N-Acetylglucosamine (GlcNAc)
																													ZT-Saprospiraceae-1	ZT-Saprospiraceae-1_03308	GH1	beta-galactosidase (EC 3.2.1.23)	Galactoside;
																													ZT-Saprospiraceae-3	ZT-Saprospiraceae-3_00149	GH13	alpha-amylase (EC 3.2.1.1)	Starch
																													ZT-Saprospiraceae-3	ZT-Saprospiraceae-3_00149	GH13	[retaining] alpha-amylase (EC 3.2.1.1)	Starch
																													ZT-Saprospiraceae-3	ZT-Saprospiraceae-3_00724	GH92	alpha-mannosidase (EC 3.2.1.24)	alpha-mannan
																													ZT-Saprospiraceae-3	ZT-Saprospiraceae-3_01211	GH2	beta-galactosidase (EC 3.2.1.23)	Galactoside;
																													ZT-Saprospiraceae-3	ZT-Saprospiraceae-3_02179	GH65	maltose phosphorylase (EC 2.4.1.8)	Starch
																													ZT-Saprospiraceae-3	ZT-Saprospiraceae-3_02839	GH13	trehalose synthase (EC 5.4.99.16)	Starch
																													ZT-Saprospiraceae-3	ZT-Saprospiraceae-3_02948	GH57	alpha-amylase (EC 3.2.1.1)	Starch
																													ZT-Saprospiraceae-3	ZT-Saprospiraceae-3_03990	GH2	beta-mannosidase (EC 3.2.1.25)	beta-mannan
																													ZT-Saprospiraceae-3	ZT-Saprospiraceae-3_03993	GH16	endo-1,3-beta-glucanase / laminarinase (EC 3.2.1.39)	Laminarin
																													ZT-Saprospiraceae-3	ZT-Saprospiraceae-3_04090	GH109	alpha-N-acetylgalactosaminidase (EC 3.2.1.49)	Galactosamine;
																													ZT-Saprospiraceae-3	ZT-Saprospiraceae-3_04222	GH2	beta-galactosidase (EC 3.2.1.23)	Galactoside;
																													ZT-Saprospiraceae-3	ZT-Saprospiraceae-3_04396	GH13	alpha-1,4-glucan: phosphate alpha-maltosyltransferase (EC 2.4.99.16)	Starch
																													ZT-Saprospiraceae-3	ZT-Saprospiraceae-3_04669	GH37	alpha,alpha-trehalase (EC 3.2.1.28).	Trehalose
																													ZT-Saprospiraceae-4	ZT-Saprospiraceae-4_02490	GH2	beta-mannosidase (EC 3.2.1.25)	beta-mannan
																													ZT-Saprospiraceae-4	ZT-Saprospiraceae-4_02844	GH1	beta-galactosidase (EC 3.2.1.23)	Galactoside;
																													ZT-Shimia-1	ZT-Shimia-1_00188	GH36	alpha-galactosidase (EC 3.2.1.22)	Galactoside;Fucose;
																													ZT-Shimia-1	ZT-Shimia-1_00194	GH42	beta-galactosidase (EC 3.2.1.23)	Galactoside;
																													ZT-Shimia-1	ZT-Shimia-1_01444	GH1	beta-glucosidase (EC 3.2.1.21)	Cellulose
																													ZT-Shimia-1	ZT-Shimia-1_02397	GH20	beta-hexosaminidase (EC 3.2.1.52)	N-Acetylglucosamine (GlcNAc)
																													ZT-Shimia-1	ZT-Shimia-1_02643	GH4	alpha-glucosidase (EC 3.2.1.20)	Starch;
																													ZT-Shimia-1	ZT-Shimia-1_03726	GH63	mannosylglycerate alpha-mannosidase / mannosylglycerate hydrolase (EC 3.2.1.170)	Mannosylglycerate
																													ZT-Tenacibaculum-1	ZT-Tenacibaculum-1_01055	GH13	alpha-amylase (EC 3.2.1.1)	Starch
																													ZT-Tenacibaculum-1	ZT-Tenacibaculum-1_01055	GH13	[retaining] alpha-amylase (EC 3.2.1.1)	Starch
																													ZT-Tenacibaculum-1	ZT-Tenacibaculum-1_01058	GH31	oligosaccharide alpha-1,4-glucosyltransferase (EC 2.4.1.161)	Starch
																													ZT-Tenacibaculum-1	ZT-Tenacibaculum-1_01061	GH65	maltose phosphorylase (EC 2.4.1.8)	Starch
																													ZT-Tenacibaculum-1	ZT-Tenacibaculum-1_01566	GH13	alpha-amylase (EC 3.2.1.1)	Starch
																													ZT-Tenacibaculum-1	ZT-Tenacibaculum-1_01566	GH13	[retaining] alpha-amylase (EC 3.2.1.1)	Starch
																													ZT-Tenacibaculum-1	ZT-Tenacibaculum-1_01658	GH3	beta-glucosidase (EC 3.2.1.21)	Cellulose
																													ZT-Tenacibaculum-1	ZT-Tenacibaculum-1_03145	GH20	beta-hexosaminidase (EC 3.2.1.52)	N-Acetylglucosamine (GlcNAc)
																													ZT-Tenacibaculum-1	ZT-Tenacibaculum-1_03353	GH2	beta-mannosidase (EC 3.2.1.25)	beta-mannan
																													ZT-Thalassotalea-1	ZT-Thalassotalea-1_00002	PL25	ulvan lyase (EC 4.2.2.-).	Ulvan
																													ZT-Thalassotalea-1	ZT-Thalassotalea-1_00274	GH20	beta-hexosaminidase (EC 3.2.1.52)	N-Acetylglucosamine (GlcNAc)
																													ZT-Thalassotalea-1	ZT-Thalassotalea-1_00585	GH2	beta-galactosidase (EC 3.2.1.23)	Galactoside;
																													ZT-Thalassotalea-1	ZT-Thalassotalea-1_00639	GH94	cellobionic acid phosphorylase (EC 2.4.1.321)	Cellulose
																													ZT-Thalassotalea-1	ZT-Thalassotalea-1_00887	GH3	beta-N-acetylhexosaminidase (EC 3.2.1.52)	N-Acetylglucosamine (GlcNAc)
																													ZT-Thalassotalea-1	ZT-Thalassotalea-1_01162	PL24	ulvan lyase (EC 4.2.2.-).	Ulvan
																													ZT-Thalassotalea-1	ZT-Thalassotalea-1_01387	GH36	alpha-galactosidase (EC 3.2.1.22)	Galactoside;Fucose;
																													ZT-Trichodesmium-2	ZT-Trichodesmium-2_01136	GH77	amylomaltase or 4-alpha-glucanotransferase (EC 2.4.1.25)	Starch;
																													ZT-Verrucomicrobiales-1	ZT-Verrucomicrobiales-1_02442	PL10	pectate lyase (EC 4.2.2.2)	Pectin
																													ZT-Verrucomicrobiales-3	ZT-Verrucomicrobiales-3_01233	PL10	pectate lyase (EC 4.2.2.2)	Pectin
[truncated: 7 more columns]
