# Supplementary material for: Diverse Genomic Traits Differentiate Sinking-Particle-Associated versus Free-Living Microbes throughout the Oligotrophic Open Ocean Water Column
Source: mBio. 2022 Jul 12;13(4):e01569-22. doi: 10.1128/mbio.01569-22 (PMC9426571; doi:10.1128/mbio.01569-22)
Supplement: TABLE S5 [file mbio.01569-22-st005.xlsx]

## Sheet: Supp_Table5
Supplementary Table 5. Estimated growth efficiencies based on MAG codon usage biases.
Genome_ID	Temerature adjusted doublig time (hours)*	LowerCI	UpperCI
A2.0-Acidobacteriae-1	32.3261	23.0927	46.0179
A2.0-Alphaproteobacteria-1	11.9817	8.44147	17.3201
A2.0-Alphaproteobacteria-2	38.6011	26.9311	56.4069
A2.0-Dehalococcoidia-10	34.9099	24.6852	50.2594
A2.0-Dehalococcoidia-11	18.5517	12.829	27.3776
A2.0-Dehalococcoidia-12	44.2274	29.8911	66.9612
A2.0-Dehalococcoidia-2	13.4178	9.60845	19.0503
A2.0-Dehalococcoidia-6	29.2654	21.1303	41.175
A2.0-Deinococcales-1	30.6894	19.3817	50.1725
A2.0-Flavobacteriales-1	9.96006	7.59959	13.1949
A2.0-Gammaproteobacteria-1	23.3771	15.4988	36.1661
A2.0-Gammaproteobacteria-4	16.22	11.2336	23.8962
A2.0-Gemmatimonadetes-1	34.8173	24.6921	49.9639
A2.0-Latescibacterota-1	27.1455	19.7702	37.8312
A2.0-Latescibacterota-2	15.2511	11.0881	21.2954
A2.0-Marinisomatales-1	37.7578	26.5176	54.7712
A2.0-MGIIa-K1-1	2.49569	2.06944	3.02512
A2.0-MGIIa-L1-1	10.1072	7.6631	13.4821
A2.0-MGIIa-L2-1	7.79573	6.12046	10.015
A2.0-MGIIb-O1-1	10.1523	7.71353	13.5113
A2.0-MGIIb-O1-2	11.4102	8.52727	15.4602
A2.0-MGIIb-O3-1	14.1511	9.75266	20.9624
A2.0-MGIIb-O3-2	20.6423	13.2301	33.1839
A2.0-MGIIb-P-1	6.09575	4.91069	7.61854
A2.0-MGIIb-P-2	8.80701	6.79291	11.5319
A2.0-MGIII-1	58.1741	38.0943	91.2668
A2.0-Microtrichales-11	32.3699	23.1408	46.0435
A2.0-Microtrichales-12	19.5449	13.7272	28.3504
A2.0-Microtrichales-1	18.2727	12.7243	26.7578
A2.0-Microtrichales-3	35.8424	25.2944	51.7153
A2.0-Microtrichales-5	15.9782	11.4966	22.5667
A2.0-Microtrichales-6	30.6408	22.0208	43.3311
A2.0-Microtrichales-7	20.3867	13.7569	30.9199
A2.0-Nisaeales-1	24.2343	16.3664	36.7224
A2.0-Nitrosopelagicus-1	22.2311	16.3993	30.5519
A2.0-Nitrosopelagicus-2	30.1217	21.6088	42.6814
A2.0-Nitrospinales-1	25.6584	18.7676	35.5906
A2.0-Opitutales-1	42.321	29.2953	62.3853
A2.0-Pedosphaerales-1	19.977	13.4281	30.431
A2.0-Pedosphaerales-2	11.9781	8.92633	16.2795
A2.0-Pedosphaerales-3	33.6021	23.9238	48.012
A2.0-Pirellulales-3	9.48506	7.20495	12.6264
A2.0-Pirellulales-4	30.05	21.5999	42.4876
A2.0-Pirellulales-5	14.4192	10.3851	20.3428
A2.0-Planctomycetales-1	16.0376	11.5664	22.5924
A2.0-Planctomycetes-1	47.2846	31.324	73.2192
A2.0-Planctomycetota-1	24.6476	18.1212	33.9969
A2.0-Planctomycetota-2	29.5318	21.2317	41.7456
A2.0-Poribacteria-1	44.6303	30.7716	66.0808
A2.0-Prochlorococcus_A-1	18.7941	13.291	27.0543
A2.0-Prochlorococcus_C-2	7.70473	5.59486	10.7724
A2.0-Pseudomonadales-1	39.3252	27.4859	57.35
A2.0-Pseudomonadales-2	22.5913	15.1099	34.6066
A2.0-Pseudomonadales-4	22.622	15.1053	34.7184
A2.0-Puniceispirillales-1	6.65779	5.32202	8.39004
A2.0-Puniceispirillales-2	5.62407	4.54008	7.01359
A2.0-SAR202-3	18.611	13.8995	25.2347
A2.0-SAR202-4	35.518	25.1337	51.0937
A2.0-SAR202-5	97.2424	60.1236	162.895
A2.0-SAR202-8	15.2608	11.1548	21.1839
A2.0-SAR324-1	49.7313	33.577	75.3794
A2.0-SAR324-2	22.4339	15.2774	33.6784
A2.0-SAR324-3	40.1845	27.951	58.9188
A2.0-SAR324-4	47.7746	32.6006	71.5571
A2.0-SAR324-7	41.9228	29.0977	61.6141
A2.0-SAR324-8	21.153	14.3621	31.8617
A2.0-SAR86-1	27.3014	19.5804	38.6964
A2.0-Thalassarchaeum-1	10.7862	8.09891	14.5401
A2.0-Thalassarchaeum-2	10.4407	7.95702	13.849
A2.0-Thalassarchaeum-3	23.767	17.429	32.8743
A2.0-UBA8248-1	14.0836	10.3536	19.4275
A2.0-Vicinamibacterales-1	27.9272	20.2496	39.1101
A2.5-Alcanivorax-1	13.6785	10.3208	18.3416
A2.5-Alcanivorax-2	26.249	18.7418	37.388
A2.5-Alphaproteobacteria-1	49.085	32.6331	75.7016
A2.5-Alphaproteobacteria-2	39.2612	27.4314	57.2794
A2.5-Alphaproteobacteria-3	32.3854	23.0105	46.378
A2.5-Alphaproteobacteria-4	19.8014	14.2025	28.0638
A2.5-Alphaproteobacteria-5	34.0512	23.5127	50.3328
A2.5-Anaerolineales-1	30.002	18.541	50.2851
A2.5-Atelocyanobacterium-1	15.4788	11.241	21.6399
A2.5-Bdellovibrionales-1	20.992	15.224	29.3914
A2.5-Dehalococcoidia-10	33.6743	23.9511	48.1686
A2.5-Dehalococcoidia-11	18.2747	12.842	26.4918
A2.5-Dehalococcoidia-12	24.3272	16.2529	37.3123
A2.5-Dehalococcoidia-13	20.5549	14.1067	30.5917
A2.5-Dehalococcoidia-14	31.4451	22.5288	44.6205
A2.5-Dehalococcoidia-15	27.3992	19.7375	38.6467
A2.5-Dehalococcoidia-16	22.6135	15.2978	34.2011
A2.5-Dehalococcoidia-17	28.5831	20.7009	40.08
A2.5-Dehalococcoidia-1	44.8295	30.5162	67.3298
A2.5-Dehalococcoidia-20	65.3125	42.1699	104.117
A2.5-Dehalococcoidia-21	40.9072	28.4384	60.0144
A2.5-Dehalococcoidia-22	50.0634	33.9849	75.4236
A2.5-Dehalococcoidia-2	90.9577	55.2615	155.479
A2.5-Dehalococcoidia-3	14.5137	10.2216	20.9884
A2.5-Dehalococcoidia-5	26.8058	19.4985	37.4088
A2.5-Dehalococcoidia-6	40.2919	27.479	60.3877
A2.5-Dehalococcoidia-7	33.5825	23.9093	47.9852
A2.5-Dehalococcoidia-8	31.6942	22.7071	44.9745
A2.5-Erythrobacter_A-1	5.70423	4.45224	7.37436
A2.5-Erythrobacter_A-2	11.8884	8.94889	15.9822
A2.5-Flavobacteriales-1	29.1316	19.6582	44.1825
A2.5-Flavobacteriales-2	16.9465	12.537	23.2163
A2.5-Gammaproteobacteria-1	50.55	34.1991	76.4466
A2.5-Gammaproteobacteria-2	49.0979	32.8117	75.28
A2.5-Gammaproteobacteria-3	50.6695	34.3801	76.3772
A2.5-Gammaproteobacteria-5	13.4029	9.91427	18.3641
A2.5-Gammaproteobacteria-6	25.5995	18.6429	35.6794
A2.5-Gammaproteobacteria-7	24.2029	17.7506	33.4734
A2.5-Gemmatimonadetes-2	29.068	21.0171	40.8347
A2.5-Gemmatimonadetes-3	31.4881	22.572	44.6548
A2.5-Gemmatimonadetes-4	52.653	34.8913	81.503
A2.5-Gemmatimonadetes-5	46.2788	31.1277	70.4453
A2.5-Gemmatimonadetes-6	21.1644	14.4224	31.749
A2.5-Gemmatimonadetes-7	38.7977	27.1814	56.4327
A2.5-Gemmatimonadetes-8	43.0011	29.7497	63.4266
A2.5-Gracilimonas-1	27.0102	19.222	38.6121
A2.5-Halobacteriales-1	40.2808	27.5744	60.1193
A2.5-Henriciella-1	21.3251	15.5049	29.7748
A2.5-Idiomarina-1	10.6643	8.19085	14.0274
A2.5-Marinisomatales-1	41.9965	29.1568	61.7036
A2.5-Marinisomatia-1	36.2937	25.0769	53.6103
A2.5-MGIIa-K1-1	2.51443	2.11718	2.99906
A2.5-MGIIb-O1-1	38.3612	26.2169	57.3601
A2.5-MGIIb-O1-3	17	12.9165	22.6243
A2.5-MGIIb-O3-3	31.9774	19.3798	54.8179
A2.5-MGIII-3	56.4167	37.2458	87.6984
A2.5-MGIII-4	35.7451	24.4545	53.3861
A2.5-MGIII-5	43.2754	29.9309	63.8518
A2.5-MGIII-7	20.0761	13.8064	29.8105
A2.5-MGIII-8	87.2929	53.7318	146.981
A2.5-MGIII-9	52.0434	34.4	80.7902
A2.5-Microtrichales-11	24.5828	17.1483	35.9285
A2.5-Microtrichales-12	17.1765	12.8618	23.2236
A2.5-Microtrichales-13	17.0482	12.8794	22.8294
A2.5-Microtrichales-14	16.8544	12.5413	22.945
A2.5-Microtrichales-15	10.9635	8.1588	14.9234
A2.5-Microtrichales-16	18.2746	12.9254	26.3025
A2.5-Microtrichales-17	39.3153	27.4691	57.3586
A2.5-Microtrichales-1	8.98496	6.95803	11.7142
A2.5-Microtrichales-2	16.099	11.7926	22.2953
A2.5-Microtrichales-3	8.81126	6.33703	12.4506
A2.5-Microtrichales-4	29.2233	21.114	41.0858
A2.5-Microtrichales-5	19.1658	13.2937	28.1889
A2.5-Myxococcota-1	49.9855	33.4902	76.4215
A2.5-Nitrosopelagicus-1	44.9489	30.8439	66.9071
A2.5-Nitrosopelagicus-4	26.5785	19.3169	37.1258
A2.5-Nitrosopumilus-1	55.0916	36.252	85.9558
A2.5-Nitrososphaerales-2	42.4686	28.8465	63.9389
A2.5-Nitrososphaerales-4	32.0202	22.9101	45.5039
A2.5-Nitrososphaerales-5	31.8035	22.735	45.24
A2.5-Nitrospinales-2	46.4524	30.8578	71.7069
A2.5-Nitrospinales-3	35.7843	24.3022	53.8852
A2.5-Oceanibaculum-1	10.6775	7.77303	14.8878
A2.5-Opitutales-1	41.4606	28.6768	61.1712
A2.5-Pedosphaerales-2	57.7584	37.7142	90.908
A2.5-Pedosphaerales-3	41.5608	28.8904	60.9786
A2.5-Pedosphaerales-6	46.6223	31.3284	71.0457
A2.5-Pelagibacterales-1	40.1232	26.9332	61.2133
A2.5-Pirellulales-1	36.1115	25.406	52.2816
A2.5-Pirellulales-2	18.4332	12.5325	27.7228
A2.5-Pirellulales-3	18.4711	12.8781	27.0118
A2.5-Planctomycetota-1	20.2889	15.1414	27.5321
A2.5-Planctomycetota-2	28.2318	20.4011	39.6842
A2.5-Planctomycetota-3	33.2113	23.67	47.3995
A2.5-Poseidoniales-1	26.7866	18.7294	39.0477
A2.5-Poseidoniales-2	21.6756	15.3262	31.2081
A2.5-Pseudomonadales-10	50.2617	33.501	77.2933
A2.5-Pseudomonadales-2	31.2085	22.3464	44.3129
A2.5-Pseudomonadales-3	17.5976	12.482	25.2486
A2.5-Pseudomonadales-4	34.6542	24.5445	49.8013
A2.5-Pseudomonadales-5	33.9078	24.1117	48.5147
A2.5-Pseudomonadales-6	35.5732	25.0054	51.5521
A2.5-Pseudomonadales-7	27.1427	19.7103	37.9489
A2.5-Pseudomonadales-8	29.0725	21.0194	40.8429
A2.5-Pseudomonas_A-1	11.4636	8.70348	15.2685
A2.5-Rhizobiales-1	20.6233	14.3994	30.111
A2.5-Rhodobacterales-1	15.2467	11.091	21.2761
A2.5-Rhodospirillales_A-1	55.6664	36.6282	86.8582
A2.5-Roseibacillus-1	25.8549	16.3945	42.0741
A2.5-SAR202-10	32.9267	23.4753	46.9754
A2.5-SAR202-11	52.4499	35.2431	79.9293
A2.5-SAR202-13	26.0146	17.2201	40.3186
A2.5-SAR202-1	36.6872	25.8672	52.9874
A2.5-SAR202-4	70.0517	44.8582	112.726
A2.5-SAR202-5	18.9427	12.7214	28.8846
A2.5-SAR202-6	17.5391	12.4916	25.0512
A2.5-SAR202-7	23.4598	17.3154	32.2208
A2.5-SAR202-8	46.4892	31.8635	69.2902
A2.5-SAR202-9	15.5565	11.2909	21.7623
A2.5-SAR324-11	38.8464	27.1939	56.5531
A2.5-SAR324-12	24.854	16.3811	38.7075
A2.5-SAR324-13	40.3963	28.1516	59.1049
A2.5-SAR324-15	50.2469	34.0952	75.7354
A2.5-SAR324-16	36.0877	25.4925	52.0127
A2.5-SAR324-17	21.2218	14.5638	31.5855
A2.5-SAR324-19	48.3496	32.9603	72.4987
A2.5-SAR324-20	40.3254	28.1029	58.9996
A2.5-SAR324-21	26.4603	19.2313	36.9599
A2.5-SAR324-22	63.2551	40.9103	100.645
A2.5-SAR324-23	72.6807	46.1706	118.029
A2.5-SAR324-2	43.5668	30.0653	64.4415
A2.5-SAR86-1	29.7002	21.3377	42.0161
A2.5-SAR86-4	48.7257	32.5367	74.7771
A2.5-Thalassarchaeum-3	55.6251	36.6182	86.7478
A2.5-Thalassarchaeum-4	35.0891	24.8313	50.4741
A2.5-Thalassarchaeum-6	34.9	24.7381	50.1107
A2.5-Thalassospira-1	5.85825	4.64304	7.45016
A2.5-Thioglobus-1	23.2156	17.1185	31.9194
A2.5-Vicinamibacterales-1	51.792	34.9754	78.4852
A2.5-Vicinamibacterales-3	42.4025	28.6369	64.2508
DT-Alcanivorax-1	8.64619	6.72579	11.2182
DT-Algicola-1	13.0907	9.54797	18.2145
DT-Alphaproteobacteria-1	55.0025	35.7775	86.9466
DT-Alteromonadaceae-1	9.17791	7.06899	12.0359
DT-Alteromonadaceae-2	8.71924	6.75878	11.3559
DT-Alteromonas-1	2.61266	2.0377	3.38032
DT-Arcobacteraceae-1	4.2012	3.07895	5.81499
DT-Arcobacteraceae-2	5.28543	4.04206	6.98473
DT-Arcobacteraceae-4	6.78385	5.18252	8.97514
DT-Bdellovibrionales-2	6.85218	5.31974	8.90942
DT-Bdellovibrionales-3	5.80558	4.69726	7.22252
DT-Binatia-1	58.1309	38.0583	91.2201
DT-Caenarcaniphilales-1	4.41996	3.49305	5.63836
DT-Campylobacterales-1	3.53215	2.56612	4.93594
DT-Cetobacterium-1	0.993019	0.756489	1.31777
DT-Chromohalobacter-1	6.15366	4.95683	7.69178
DT-Cognatishimia-1	1.12486	0.93758	1.35606
DT-Colwellia-1	8.54586	6.62517	11.1287
DT-Colwellia-2	8.25553	6.4257	10.7045
DT-Colwellia-3	6.45444	5.08512	8.26096
DT-Colwellia-4	8.40958	6.50527	10.977
DT-Colwellia-5	6.34224	5.00216	8.10791
DT-Colwellia-6	8.5353	6.58853	11.1666
DT-Colwellia-7	5.48432	4.34168	6.9832
DT-Colwellia-8	13.3219	10.0625	17.8428
DT-Coraliomargarita-1	1.05523	0.854489	1.31162
DT-Crocinitomicaceae-1	14.2835	10.7463	19.2129
DT-Dinoroseobacter-1	4.11012	3.39384	5.00417
DT-Ekhidna-1	10.2557	7.82427	13.5881
DT-Epibacterium_A-1	1.47637	1.23989	1.76574
DT-Erythrobacter-1	2.05995	1.72982	2.46395
DT-Erythrobacter-2	3.0615	2.5179	3.7432
DT-Flavobacteriaceae-1	7.82601	5.85999	10.5814
DT-Flavobacteriaceae-2	10.6594	8.08334	14.2156
DT-Flavobacteriaceae-3	6.23403	5.0011	7.8262
DT-Flavobacteriaceae-4	5.71085	4.62916	7.09072
DT-Flavobacteriaceae-5	14.5887	10.8245	19.9223
DT-Flavobacteriales-1	26.4378	18.8591	37.6957
DT-Flavobacteriales-2	18.7952	13.614	26.3512
DT-Flavobacteriales-3	12.5541	9.30883	17.1558
DT-Flavobacteriales-4	5.52139	4.47813	6.85135
DT-Flavobacteriales-5	15.2831	11.4275	20.6958
DT-Gilvibacter-1	5.26004	4.25758	6.54102
DT-Halieaceae-1	6.40446	4.92326	8.41638
DT-Halioglobus-1	21.4053	14.7331	31.754
DT-Halomonas-1	3.69369	3.05971	4.48207
DT-Halomonas-3	2.9343	2.4642	3.50956
DT-Henriciella-1	4.24732	3.38976	5.36152
DT-Henriciella-2	8.81204	6.52815	12.0541
DT-Henriciella-3	6.73088	5.33539	8.55866
DT-Hepatoplasmataceae-1	21.0327	14.5985	30.9112
DT-Hepatoplasmataceae-2	14.9854	9.96806	23.0974
DT-Hyphomicrobiaceae-1	19.2891	13.1487	28.9255
DT-Idiomarina-1	3.69561	3.01573	4.5561
DT-Idiomarina-3	4.95686	4.03091	6.1336
DT-Ilumatobacteraceae-1	5.11328	4.02846	6.54447
DT-Legionellales-1	15.7061	11.3798	22.0131
DT-Lentisphaeraceae-1	8.61222	6.65433	11.2555
DT-Lentisphaeria-2	19.6276	14.3882	27.1598
DT-Margulisbacteria-1	66.549	42.1891	108.324
DT-Methylophagaceae-1	40.3488	27.5573	60.3761
DT-Methylophagaceae-2	23.9565	17.231	33.8478
DT-Methylophagaceae-3	30.9893	21.7591	44.9643
DT-Micavibrionaceae-1	3.54123	2.96211	4.25321
DT-Moritella-1	2.15676	1.73913	2.6928
DT-Moritella-3	2.60948	2.10317	3.25974
DT-Moritella-4	2.37517	1.91636	2.96368
DT-Mycoplasmatales-1	2.8625	2.23522	3.69883
DT-Mycoplasmatales-2	6.03976	4.41674	8.37976
DT-Myxococcota-1	35.3122	24.3194	52.3501
DT-Myxococcota-2	33.4882	22.7231	50.4768
DT-Myxococcota-3	30.4865	21.0186	45.1417
DT-Nanoarchaeia-1	3.28808	2.54184	4.29497
DT-Nitrincolaceae-2	4.06076	3.14438	5.29477
DT-Nitrincolaceae-3	6.46907	5.00437	8.44373
DT-Nitrosopelagicus-1	51.177	33.9192	79.2024
DT-Nitrosopumilus-2	21.4193	15.2551	30.5934
DT-Oleispira-1	4.56198	3.52246	5.96657
DT-Oligoflexales-1	8.3518	6.34951	11.1076
DT-Parvularculaceae-1	5.28632	4.30317	6.53428
DT-Phaeodactylibacter-1	5.23101	3.99225	6.92817
DT-Phycisphaerales-1	7.04121	5.54046	9.02404
DT-Planctomycetota-1	46.0644	31.0022	70.0717
DT-Planctomycetota-2	19.3311	14.1826	26.7252
DT-Planctomycetota-3	42.6182	28.9366	64.1927
DT-Polyangiaceae-1	41.4241	28.1947	62.2236
DT-Pseudoalteromonas-1	1.79292	1.51342	2.13288
DT-Pseudobacteriovorax-1	17.7491	11.8904	27.1398
DT-Pseudomonadales-1	16.8313	11.5672	25.011
DT-Pseudomonadales-2	6.72333	5.069	9.02299
DT-Pseudomonadales-3	5.75926	4.26733	7.87669
DT-Pseudomonadales-4	3.43737	2.76429	4.30405
DT-Pseudomonadales-5	1.93354	1.52166	2.47763
DT-Psychrobiaceae-1	4.67274	3.62212	6.08573
DT-Psychrobiaceae-2	10.7217	7.22519	16.286
DT-Psychrobiaceae-3	4.94451	3.73995	6.61251
DT-Psychrobium-1	3.54308	2.80446	4.51217
DT-Psychroserpens-1	3.4614	2.89585	4.15656
DT-Psychrosphaera-1	2.56118	2.16244	3.04606
DT-Rhizobiales-1	3.23778	2.60442	4.05307
DT-Rhizobiales-3	3.80931	2.98086	4.91109
DT-Rhizobiales-4	2.01944	1.70754	2.39807
DT-Rhodobacteraceae-1	3.86864	3.22088	4.66938
DT-Rhodobacteraceae-2	2.64098	2.18835	3.20363
DT-Rhodobacteraceae-3	3.62562	2.99022	4.41983
DT-Rhodobacteraceae-4	5.24075	4.16849	6.63949
DT-Richelia-1	20.9925	14.0256	32.196
DT-Rickettsiaceae-1	17.655	12.5405	25.2916
DT-Rickettsiales-1	13.0155	9.53482	18.0232
DT-Rivularia-1	18.8469	11.9185	30.7648
DT-Roseibacillus-1	57.9912	38.0031	90.9025
DT-Salinicola-1	5.18921	4.18743	6.47395
DT-Saprospiraceae-1	11.0795	8.05637	15.4679
DT-Saprospiraceae-2	7.83424	6.01658	10.306
DT-Shewanella-1	1.84802	1.42991	2.41154
DT-Shewanella-2	3.51666	2.7893	4.46865
DT-Simkaniaceae-1	10.538	7.80558	14.4175
DT-Thalassarchaeum-1	69.6001	44.4024	112.478
DT-UBP17-1	8.20204	6.2718	10.8405
DT-Vermiphilaceae-1	50.6476	33.1967	79.3749
DT-Verrucomicrobiales-1	4.02865	3.3297	4.90011
DT-Verrucomicrobiales-2	51.9552	34.2027	81.0236
DT-Vibrio-1	0.476239	0.370157	0.618454
DT-Winogradskyella-1	4.80154	3.92934	5.90177
DT-Winogradskyella-2	4.34271	3.55863	5.33022
DT-Xanthomonadales-1	6.29967	5.04998	7.91492
ZT-Alteromonas-1	2.54552	2.0442	3.19211
ZT-Aquabacterium-1	5.11791	3.79923	6.98525
ZT-Blastomonas-1	4.80587	3.89103	5.97452
ZT-Caenarcaniphilales-1	6.14548	4.92795	7.71856
ZT-Cognatishimia-1	1.08784	0.899437	1.32265
ZT-Crocinitomicaceae-1	6.81219	5.43863	8.5961
ZT-Crocinitomicaceae-2	5.18699	4.09803	6.61888
ZT-Crocinitomicaceae-3	3.9453	3.25112	4.81384
ZT-Crocosphaera-2	11.9664	8.56665	16.9949
ZT-Dechloromonas-1	5.20893	3.96284	6.92258
ZT-Flavobacteriales-1	14.5291	10.3851	20.6698
ZT-Flavobacteriales-3	12.9792	9.58814	17.8091
ZT-Flavobacteriales-4	5.57874	4.49769	6.96663
ZT-Fuerstia-1	26.6795	17.3048	42.3111
ZT-Fuerstia-2	24.6928	16.2881	38.4212
ZT-Gammaproteobacteria-1	4.10728	3.37226	5.03088
ZT-Gracilibacteria-1	5.72688	4.64338	7.10865
ZT-Kordia-2	3.03382	2.53107	3.65381
ZT-Lentisphaerales-1	3.84543	3.12805	4.75678
ZT-Lentisphaeria-1	3.91389	3.25836	4.7243
ZT-Mariniblastus-1	20.2832	13.7714	30.5522
ZT-Mariniblastus-2	24.2227	15.7686	38.2563
ZT-Marinovum-1	4.46222	3.58743	5.58904
ZT-Myxococcota-1	20.5347	14.0105	30.7621
ZT-Myxococcota-2	13.5477	9.91545	18.7794
ZT-Oceanicola_B-1	2.80357	2.35456	3.35299
ZT-Oleiphilaceae-1	4.22354	3.40042	5.28201
ZT-Opitutales-1	6.48354	5.10595	8.30184
ZT-Phycisphaerales-10	18.3186	12.6975	26.9632
ZT-Phycisphaerales-11	6.35901	5.10645	7.97462
ZT-Phycisphaerales-1	15.386	11.0971	21.6728
ZT-Phycisphaerales-2	6.97864	5.37219	9.15705
ZT-Phycisphaerales-3	8.17438	6.38993	10.5505
ZT-Phycisphaerales-4	15.8157	11.2643	22.5895
ZT-Phycisphaerales-5	13.2622	9.65831	18.484
ZT-Phycisphaerales-6	6.95671	5.53662	8.80788
ZT-Phycisphaerales-7	6.90031	5.4897	8.73994
ZT-Phycisphaerales-8	17.6085	12.4536	25.3454
ZT-Phycisphaerales-9	10.8358	8.05665	14.7638
ZT-Pirellulaceae-1	18.9757	13.2277	27.7548
ZT-Pirellulaceae-2	27.784	16.7274	47.996
ZT-Pirellulaceae-3	21.205	14.0236	32.8982
ZT-Pirellulales-1	16.944	11.8238	24.7546
ZT-Pirellulales-2	20.6759	14.2767	30.5627
ZT-Planctomycetota-1	14.3044	10.5011	19.7623
ZT-Planctomycetota-4	12.9567	9.52101	17.8815
ZT-Planctomycetota-5	6.87328	5.46452	8.71197
ZT-Planctomycetota-6	11.1632	8.45128	14.9145
ZT-Polyangiales-1	5.89611	4.68692	7.47461
ZT-Prochlorococcus_A-2	18.5565	13.1212	26.7162
ZT-Pseudoalteromonas-2	2.00756	1.69602	2.38613
ZT-Pseudomonadales-2	10.5082	7.92956	14.0891
ZT-Pseudoxanthomonas_A-2	3.60127	2.6952	4.87192
ZT-Puniceicoccaceae-1	8.66306	6.6341	11.4316
ZT-Puniceicoccaceae-2	12.3953	9.24881	16.8238
ZT-Rhodobacteraceae-1	3.17485	2.63032	3.85187
ZT-Rhodobacteraceae-2	5.28328	4.30583	6.52224
ZT-Rickettsiales-1	1.7406	1.43364	2.12488
ZT-Roseibacillus-1	22.2017	14.5763	34.7288
ZT-Saccharospirillaceae-1	2.49645	2.00949	3.12279
ZT-Saprospiraceae-1	5.24557	4.2829	6.4632
ZT-Saprospiraceae-3	4.97595	4.02337	6.19472
ZT-Saprospiraceae-4	19.6683	13.7151	28.7574
ZT-Shimia-1	1.19661	0.999257	1.43971
ZT-Tenacibaculum-1	3.1294	2.52127	3.91077
ZT-Thalassotalea-1	1.16395	0.968905	1.40511
ZT-Trichodesmium-2	23.634	15.7233	36.4217
ZT-Verrucomicrobiales-1	23.9844	15.8744	37.1769
ZT-Verrucomicrobiales-3	16.0748	11.3575	23.1633
